# Supplementary material for: Crystal structure of (1S,2R,6R,7R,8S,12S)-4,10,17-triphenyl-15-thia-4,10-diaza­penta­cyclo[5.5.5.01,16.02,6.08,12]hepta­deca-13,16-diene-3,5,9,11-tetrone p-xylene hemisolvate
Source: Acta Crystallogr Sect E Struct Rep Online. 2014 Nov 21;70(Pt 12):550–4. doi: 10.1107/S1600536814025094 (PMC4257460; doi:10.1107/S1600536814025094)
Supplement: Supplementary file 1 [file e-70-00550-sup1.cif]

##############################################################################
#                                                                            #
# This CIF contains the data in a paper accepted for publication in          #
# Acta Crystallographica Section E. It conforms to the requirements of       #
# Notes for Authors for Acta Crystallographica Section E, and has been       #
# peer reviewed under the auspices of the IUCr Commission on Journals.       #
#                                                                            #
# Full details of the Crystallographic Information File format               #
# are given in the paper "The Crystallographic Information File (CIF):       #
# a New Standard Archive File for Crystallography" by S. R. Hall, F. H.      #
# Allen and I. D. Brown [Acta Cryst. (1991), A47, 655-685].                  #
#                                                                            #
# The current version of the core CIF dictionary is obtainable from          #
# ftp://ftp.iucr.org/pub/cif_core.dic.                                       #
#                                                                            #
# Software is freely available for graphical display of the structure(s)     #
# in this CIF. For information consult the CIF software page                 #
# http://www.iucr.org/resources/cif/software.                                #
#                                                                            #
# This file may be used for bona fide research purposes within the           #
# scientific community so long as proper attribution is given to the journal # 
# article from which it was obtained.                                        #
#                                                                            #
##############################################################################
data_I
_database_code_depnum_ccdc_archive 'CCDC 1034481'
_audit_creation_method     SHELXL-2014
_chemical_name_systematic
;\
(1<i>S</i>,2<i>R</i>,6<i>R</i>,7<i>R</i>,8<i>S</i>,12<i>S</i>)-4,10,17-\
Triphenyl-15-thia-4,10-diazapentacyclo[5.5.5.0^1,16^.0^2,6^.0^8,12^]heptadeca-\
13,16-diene-3,5,9,11-tetrone <i>p</i>-xylene hemisolvate
;
_chemical_name_common     14156a
_chemical_formula_moiety     'C32 H22 N2 O4 S, 0.5(C8 H10)'
_chemical_formula_sum     'C36 H27 N2 O4 S'
_chemical_formula_iupac     'C32 H22 N2 O4 S, 0.5C8 H10'
_chemical_formula_weight     583.65
_chemical_melting_point     554
_shelx_space_group_comment
;
The symmetry employed for this shelxl refinement is uniquely defined
by the following loop, which should always be used as a source of
symmetry information in preference to the above space-group names.
They are only intended as comments.
;
_space_group_crystal_system     monoclinic
_space_group_name_H-M_alt     'P 21/c'
_space_group_name_Hall     '-P 2ybc'
loop_
    _space_group_symop_operation_xyz
    'x, y, z'
    '-x, y+1/2, -z+1/2'
    '-x, -y, -z'
    'x, -y-1/2, z-1/2'
_cell_length_a     10.5944(14)
_cell_length_b     26.529(4)
_cell_length_c     10.4286(14)
_cell_angle_alpha     90
_cell_angle_beta     99.675(2)
_cell_angle_gamma     90
_cell_volume     2889.4(7)
_cell_formula_units_Z     4
_cell_measurement_reflns_used     2771
_cell_measurement_theta_min     3.07
_cell_measurement_theta_max     27.38
_cell_measurement_temperature     123(2)
_exptl_crystal_description     'Plate'
_exptl_crystal_colour     'colourless'
_exptl_crystal_size_max     0.450
_exptl_crystal_size_mid     0.220
_exptl_crystal_size_min     0.220
_exptl_crystal_density_diffrn     1.342
_exptl_crystal_density_meas     ?
_exptl_crystal_density_method     ?
_exptl_crystal_F_000     1220
_exptl_absorpt_coefficient_mu     0.157
_exptl_absorpt_correction_type     multi-scan
_exptl_absorpt_process_details
;
(SADABS; Sheldrick, 1996)
;
_shelx_estimated_absorpt_T_min     0.933
_shelx_estimated_absorpt_T_max     0.966
_exptl_absorpt_correction_T_min     0.6850
_exptl_absorpt_correction_T_max     0.7456
_diffrn_ambient_temperature     123(2)
_diffrn_radiation_type     MoK\a
_diffrn_radiation_wavelength     0.71073
_diffrn_measurement_device_type     'Bruker APEXII CCD'
_diffrn_measurement_method     '\f and \w scans'
_diffrn_detector_area_resol_mean     ?
_diffrn_reflns_number     33190
_diffrn_reflns_av_R_equivalents     0.0248
_diffrn_reflns_theta_min     1.950
_diffrn_reflns_theta_max     27.406
_diffrn_reflns_theta_full     25.242
_diffrn_measured_fraction_theta_max     1.000
_diffrn_measured_fraction_theta_full     1.000
_diffrn_reflns_limit_h_min     -13
_diffrn_reflns_limit_h_max     13
_diffrn_reflns_limit_k_min     -34
_diffrn_reflns_limit_k_max     34
_diffrn_reflns_limit_l_min     -13
_diffrn_reflns_limit_l_max     13
_refine_special_details     ?
_reflns_number_total     6576
_reflns_number_gt     5803
_reflns_threshold_expression     I>2\s(I)
_refine_ls_structure_factor_coef     Fsqd
_refine_ls_matrix_type     full
_refine_ls_R_factor_all     0.0454
_refine_ls_R_factor_gt     0.0399
_refine_ls_wR_factor_gt     0.1049
_refine_ls_wR_factor_ref     0.1091
_refine_ls_goodness_of_fit_ref     0.995
_refine_ls_restrained_S_all     0.995
_refine_ls_number_reflns     6576
_refine_ls_number_parameters     388
_refine_ls_number_restraints     0
_refine_ls_hydrogen_treatment     constr
_refine_ls_weighting_scheme     calc
_refine_ls_weighting_details
              'w=1/[\s^2^(Fo^2^)+(0.0547P)^2^+1.9057P] where P=(Fo^2^+2Fc^2^)/3'
_atom_sites_solution_hydrogens     geom
_atom_sites_solution_primary     ?
_atom_sites_solution_secondary     ?
_refine_ls_shift/su_max     0.001
_refine_ls_shift/su_mean     0.000
_refine_diff_density_max     0.375
_refine_diff_density_min     -0.362
_refine_ls_extinction_method     none
_refine_ls_extinction_coef     .
loop_
    _atom_type_symbol
    _atom_type_description
    _atom_type_scat_dispersion_real
    _atom_type_scat_dispersion_imag
    _atom_type_scat_source
    'C' 'C' 0.0033 0.0016
                         'International Tables Vol C Tables 4.2.6.8 and 6.1.1.4'
    'H' 'H' 0.0000 0.0000
                         'International Tables Vol C Tables 4.2.6.8 and 6.1.1.4'
    'N' 'N' 0.0061 0.0033
                         'International Tables Vol C Tables 4.2.6.8 and 6.1.1.4'
    'O' 'O' 0.0106 0.0060
                         'International Tables Vol C Tables 4.2.6.8 and 6.1.1.4'
    'S' 'S' 0.1246 0.1234
                         'International Tables Vol C Tables 4.2.6.8 and 6.1.1.4'
_computing_data_collection
;
APEX2 (Bruker, 2007)
;
_computing_cell_refinement
;
SAINT (Bruker, 2007)
;
_computing_data_reduction
;
SAINT (Bruker, 2007)
;
_computing_structure_solution
;
SHELXS97 (Sheldrick, 2008)
;
_computing_structure_refinement
;
SHELXL2014 (Sheldrick, 2008)
;
_computing_molecular_graphics
;
Mercury (Macrae <i>et al.</i>, 2008)
;
_computing_publication_material
;
SHELXTL2008 (Sheldrick, 2008), enCIFer (Allen <i>et al.</i>,
2004) and
publCIF (Westrip, 2010)
;
loop_
    _atom_site_type_symbol
    _atom_site_label
    _atom_site_fract_x
    _atom_site_fract_y
    _atom_site_fract_z
    _atom_site_U_iso_or_equiv
    _atom_site_adp_type
    _atom_site_calc_flag
    _atom_site_occupancy
    _atom_site_disorder_assembly
    _atom_site_disorder_group
    C C1 0.47103(13) 0.62662(5) 0.07444(13) 0.0168(3) Uani d 1 . .
    C C2 0.56246(13) 0.67315(5) 0.10206(13) 0.0171(3) Uani d 1 . .
    H H2 0.6037 0.6805 0.0246 0.021 Uiso calc 1 . .
    O O3 0.74841(10) 0.63409(4) 0.23636(11) 0.0275(2) Uani d 1 . .
    C C3 0.66409(13) 0.66474(5) 0.22147(13) 0.0188(3) Uani d 1 . .
    N N4 0.64349(11) 0.70008(4) 0.31639(11) 0.0183(2) Uani d 1 . .
    O O5 0.51276(10) 0.76804(4) 0.33509(10) 0.0237(2) Uani d 1 . .
    C C5 0.54585(13) 0.73378(5) 0.27202(13) 0.0174(3) Uani d 1 . .
    C C6 0.48591(13) 0.71923(5) 0.13506(13) 0.0168(3) Uani d 1 . .
    H H6 0.4931 0.7475 0.0733 0.020 Uiso calc 1 . .
    C C7 0.34372(13) 0.70480(5) 0.13224(13) 0.0171(3) Uani d 1 . .
    H H7 0.2938 0.7341 0.1573 0.020 Uiso calc 1 . .
    C C8 0.29297(13) 0.68806(5) -0.00915(13) 0.0186(3) Uani d 1 . .
    H H8 0.2980 0.7166 -0.0709 0.022 Uiso calc 1 . .
    O O9 0.06508(10) 0.69309(4) 0.00144(11) 0.0270(2) Uani d 1 . .
    C C9 0.15643(13) 0.66936(5) -0.02085(13) 0.0202(3) Uani d 1 . .
    N N10 0.15215(11) 0.61919(4) -0.06089(11) 0.0195(2) Uani d 1 . .
    O O11 0.28909(10) 0.56023(4) -0.12507(11) 0.0262(2) Uani d 1 . .
    C C11 0.27107(13) 0.60134(5) -0.08300(13) 0.0196(3) Uani d 1 . .
    C C12 0.36946(13) 0.64258(5) -0.04520(13) 0.0181(3) Uani d 1 . .
    H H12 0.4127 0.6511 -0.1206 0.022 Uiso calc 1 . .
    C C13 0.53628(13) 0.57771(5) 0.05823(14) 0.0215(3) Uani d 1 . .
    H H13 0.5845 0.5721 -0.0095 0.026 Uiso calc 1 . .
    C C14 0.52206(14) 0.54274(6) 0.14507(15) 0.0246(3) Uani d 1 . .
    H H14 0.5584 0.5101 0.1437 0.030 Uiso calc 1 . .
    S S15 0.43063(4) 0.56125(2) 0.26360(4) 0.02309(10) Uani d 1 . .
    C C16 0.40457(13) 0.62075(5) 0.19169(13) 0.0166(3) Uani d 1 . .
    C C17 0.33937(12) 0.66069(5) 0.22472(13) 0.0168(3) Uani d 1 . .
    C C18 0.27549(13) 0.66453(5) 0.34017(13) 0.0186(3) Uani d 1 . .
    C C19 0.33888(16) 0.64756(7) 0.46108(15) 0.0296(3) Uani d 1 . .
    H H19 0.4224 0.6336 0.4683 0.035 Uiso calc 1 . .
    C C20 0.28055(19) 0.65094(8) 0.57056(17) 0.0400(4) Uani d 1 . .
    H H20 0.3243 0.6393 0.6522 0.048 Uiso calc 1 . .
    C C21 0.15919(18) 0.67111(7) 0.56115(18) 0.0378(4) Uani d 1 . .
    H H21 0.1191 0.6731 0.6359 0.045 Uiso calc 1 . .
    C C22 0.09641(16) 0.68835(7) 0.44274(18) 0.0332(4) Uani d 1 . .
    H H22 0.0127 0.7021 0.4361 0.040 Uiso calc 1 . .
    C C23 0.15467(15) 0.68579(6) 0.33309(16) 0.0262(3) Uani d 1 . .
    H H23 0.1115 0.6987 0.2526 0.031 Uiso calc 1 . .
    C C24 0.71510(13) 0.70018(6) 0.44597(13) 0.0202(3) Uani d 1 . .
    C C25 0.71973(16) 0.65636(7) 0.51885(16) 0.0303(3) Uani d 1 . .
    H H25 0.6760 0.6269 0.4835 0.036 Uiso calc 1 . .
    C C26 0.78922(18) 0.65597(8) 0.64436(17) 0.0413(4) Uani d 1 . .
    H H26 0.7930 0.6262 0.6953 0.050 Uiso calc 1 . .
    C C27 0.85297(16) 0.69899(8) 0.69534(16) 0.0401(5) Uani d 1 . .
    H H27 0.9007 0.6985 0.7810 0.048 Uiso calc 1 . .
    C C28 0.84726(15) 0.74241(8) 0.62212(16) 0.0344(4) Uani d 1 . .
    H H28 0.8905 0.7719 0.6579 0.041 Uiso calc 1 . .
    C C29 0.77860(13) 0.74341(6) 0.49609(15) 0.0244(3) Uani d 1 . .
    H H29 0.7753 0.7732 0.4452 0.029 Uiso calc 1 . .
    C C30 0.03938(13) 0.58848(5) -0.06870(14) 0.0201(3) Uani d 1 . .
    C C31 -0.02016(15) 0.58564(6) 0.03952(15) 0.0261(3) Uani d 1 . .
    H H31 0.0120 0.6044 0.1156 0.031 Uiso calc 1 . .
    C C32 -0.12704(15) 0.55524(6) 0.03589(17) 0.0299(3) Uani d 1 . .
    H H32 -0.1686 0.5531 0.1096 0.036 Uiso calc 1 . .
    C C33 -0.17302(15) 0.52803(6) -0.07528(17) 0.0284(3) Uani d 1 . .
    H H33 -0.2459 0.5070 -0.0776 0.034 Uiso calc 1 . .
    C C34 -0.11321(15) 0.53137(6) -0.18289(16) 0.0288(3) Uani d 1 . .
    H H34 -0.1456 0.5127 -0.2591 0.035 Uiso calc 1 . .
    C C35 -0.00598(15) 0.56179(6) -0.18087(15) 0.0247(3) Uani d 1 . .
    H H35 0.0352 0.5642 -0.2549 0.030 Uiso calc 1 . .
    C C36 -0.0645(2) 0.53975(8) 0.43607(17) 0.0449(5) Uani d 1 . .
    H H36 -0.1088 0.5675 0.3918 0.054 Uiso calc 1 . .
    C C37 0.0665(2) 0.54081(8) 0.46333(18) 0.0451(5) Uani d 1 . .
    H H37 0.1114 0.5690 0.4375 0.054 Uiso calc 1 . .
    C C38 0.1347(2) 0.50084(8) 0.52868(17) 0.0449(5) Uani d 1 . .
    C C39 0.2786(2) 0.50191(11) 0.5586(2) 0.0633(7) Uani d 1 . .
    H H39A 0.3098 0.5334 0.5262 0.095 Uiso calc 1 . .
    H H39B 0.3067 0.4997 0.6529 0.095 Uiso calc 1 . .
    H H39C 0.3131 0.4733 0.5163 0.095 Uiso calc 1 . .
loop_
    _atom_site_aniso_label
    _atom_site_aniso_U_11
    _atom_site_aniso_U_22
    _atom_site_aniso_U_33
    _atom_site_aniso_U_12
    _atom_site_aniso_U_13
    _atom_site_aniso_U_23
    S15 0.0287(2) 0.01758(17) 0.02321(18) 0.00367(13) 0.00515(14) 0.00323(13)
    O3 0.0221(5) 0.0302(6) 0.0284(6) 0.0087(4) -0.0012(4) -0.0075(4)
    O5 0.0243(5) 0.0242(5) 0.0216(5) 0.0044(4) 0.0006(4) -0.0065(4)
    O9 0.0203(5) 0.0227(5) 0.0357(6) 0.0046(4) -0.0021(4) -0.0033(4)
    O11 0.0239(5) 0.0247(5) 0.0301(6) -0.0002(4) 0.0047(4) -0.0097(4)
    N4 0.0175(5) 0.0207(6) 0.0162(5) 0.0013(4) 0.0013(4) -0.0022(4)
    N10 0.0186(6) 0.0191(6) 0.0198(6) 0.0000(4) 0.0000(4) -0.0019(4)
    C1 0.0176(6) 0.0177(6) 0.0150(6) 0.0006(5) 0.0022(5) -0.0018(5)
    C2 0.0174(6) 0.0183(6) 0.0159(6) 0.0003(5) 0.0034(5) -0.0014(5)
    C3 0.0174(6) 0.0210(7) 0.0181(6) 0.0002(5) 0.0034(5) -0.0027(5)
    C5 0.0164(6) 0.0186(6) 0.0173(6) -0.0013(5) 0.0026(5) -0.0002(5)
    C6 0.0181(6) 0.0162(6) 0.0159(6) 0.0000(5) 0.0024(5) -0.0003(5)
    C7 0.0169(6) 0.0164(6) 0.0170(6) 0.0015(5) 0.0003(5) -0.0004(5)
    C8 0.0197(7) 0.0177(6) 0.0169(6) 0.0007(5) -0.0014(5) 0.0014(5)
    C9 0.0208(7) 0.0199(7) 0.0177(6) 0.0017(5) -0.0031(5) 0.0010(5)
    C11 0.0202(7) 0.0236(7) 0.0146(6) -0.0002(5) 0.0014(5) -0.0008(5)
    C12 0.0205(6) 0.0193(6) 0.0141(6) -0.0002(5) 0.0016(5) -0.0008(5)
    C13 0.0193(7) 0.0233(7) 0.0214(7) 0.0032(5) 0.0025(5) -0.0059(5)
    C14 0.0254(7) 0.0206(7) 0.0268(7) 0.0061(6) 0.0013(6) -0.0054(6)
    C16 0.0168(6) 0.0174(6) 0.0147(6) -0.0006(5) 0.0004(5) 0.0012(5)
    C17 0.0151(6) 0.0187(6) 0.0161(6) -0.0007(5) 0.0011(5) -0.0001(5)
    C18 0.0207(7) 0.0172(6) 0.0196(6) 0.0010(5) 0.0085(5) -0.0019(5)
    C19 0.0259(8) 0.0418(9) 0.0214(7) 0.0042(7) 0.0052(6) -0.0001(6)
    C20 0.0424(10) 0.0570(12) 0.0221(8) 0.0027(9) 0.0095(7) -0.0010(8)
    C21 0.0425(10) 0.0432(10) 0.0336(9) -0.0048(8) 0.0231(8) -0.0092(7)
    C22 0.0270(8) 0.0328(9) 0.0434(10) 0.0008(7) 0.0167(7) -0.0083(7)
    C23 0.0234(7) 0.0256(7) 0.0306(8) 0.0031(6) 0.0076(6) -0.0033(6)
    C24 0.0147(6) 0.0295(7) 0.0160(6) 0.0036(5) 0.0016(5) -0.0030(5)
    C25 0.0306(8) 0.0330(8) 0.0261(8) 0.0064(7) 0.0014(6) 0.0023(6)
    C26 0.0407(10) 0.0557(12) 0.0258(8) 0.0200(9) 0.0012(7) 0.0096(8)
    C27 0.0257(8) 0.0732(14) 0.0190(7) 0.0187(8) -0.0037(6) -0.0078(8)
    C28 0.0160(7) 0.0587(11) 0.0277(8) 0.0028(7) 0.0009(6) -0.0198(8)
    C29 0.0161(6) 0.0345(8) 0.0232(7) 0.0002(6) 0.0044(5) -0.0076(6)
    C30 0.0173(6) 0.0183(6) 0.0234(7) 0.0013(5) -0.0006(5) -0.0011(5)
    C31 0.0245(7) 0.0279(8) 0.0256(7) -0.0005(6) 0.0036(6) -0.0059(6)
    C32 0.0253(8) 0.0324(8) 0.0339(8) -0.0010(6) 0.0103(6) -0.0038(7)
    C33 0.0202(7) 0.0230(7) 0.0416(9) -0.0018(6) 0.0037(6) -0.0036(6)
    C34 0.0266(8) 0.0259(8) 0.0316(8) -0.0029(6) -0.0017(6) -0.0077(6)
    C35 0.0259(7) 0.0253(7) 0.0219(7) -0.0006(6) 0.0012(6) -0.0033(6)
    C36 0.0680(14) 0.0399(10) 0.0260(8) 0.0267(10) 0.0057(8) 0.0051(7)
    C37 0.0680(14) 0.0381(10) 0.0294(9) 0.0164(9) 0.0082(9) 0.0007(8)
    C38 0.0593(12) 0.0504(11) 0.0240(8) 0.0221(10) 0.0037(8) -0.0016(8)
    C39 0.0584(14) 0.0869(19) 0.0425(12) 0.0185(13) 0.0027(10) 0.0007(12)
_geom_special_details
;
All e.s.d.'s (except the e.s.d. in the dihedral angle between two l.s. planes)
are estimated using the full covariance matrix. The cell e.s.d.'s are taken
into account individually in the estimation of e.s.d.'s in distances, angles
and torsion angles; correlations between e.s.d.'s in cell parameters are only
used when they are defined by crystal symmetry. An approximate (isotropic)
treatment of cell e.s.d.'s is used for estimating e.s.d.'s involving l.s.
planes.
;
loop_
    _geom_bond_atom_site_label_1
    _geom_bond_atom_site_label_2
    _geom_bond_site_symmetry_2
    _geom_bond_distance
    _geom_bond_publ_flag
    S15 C14 . 1.7635(16) ?
    S15 C16 . 1.7495(14) ?
    O3 C3 . 1.1986(17) ?
    O5 C5 . 1.2081(17) ?
    O9 C9 . 1.2094(18) ?
    O11 C11 . 1.2028(17) ?
    N4 C3 . 1.4069(17) ?
    N4 C5 . 1.3865(17) ?
    N4 C24 . 1.4342(17) ?
    N10 C9 . 1.3934(18) ?
    N10 C11 . 1.4008(18) ?
    N10 C30 . 1.4370(18) ?
    C1 C2 . 1.5655(18) ?
    C1 C12 . 1.5629(18) ?
    C1 C13 . 1.4930(19) ?
    C1 C16 . 1.5181(18) ?
    C2 C3 . 1.5196(18) ?
    C2 C6 . 1.5377(18) ?
    C2 H2 . 1.0000 ?
    C5 C6 . 1.5124(18) ?
    C6 C7 . 1.5498(18) ?
    C6 H6 . 1.0000 ?
    C7 C8 . 1.5472(18) ?
    C7 C17 . 1.5220(18) ?
    C7 H7 . 1.0000 ?
    C8 C9 . 1.5147(19) ?
    C8 C12 . 1.5351(19) ?
    C8 H8 . 1.0000 ?
    C11 C12 . 1.5167(19) ?
    C12 H12 . 1.0000 ?
    C13 C14 . 1.323(2) ?
    C13 H13 . 0.9500 ?
    C14 H14 . 0.9500 ?
    C16 C17 . 1.3410(19) ?
    C17 C18 . 1.4805(18) ?
    C18 C19 . 1.400(2) ?
    C18 C23 . 1.389(2) ?
    C19 C20 . 1.390(2) ?
    C19 H19 . 0.9500 ?
    C20 C21 . 1.381(3) ?
    C20 H20 . 0.9500 ?
    C21 C22 . 1.379(3) ?
    C21 H21 . 0.9500 ?
    C22 C23 . 1.389(2) ?
    C22 H22 . 0.9500 ?
    C23 H23 . 0.9500 ?
    C24 C25 . 1.385(2) ?
    C24 C29 . 1.387(2) ?
    C25 C26 . 1.390(2) ?
    C25 H25 . 0.9500 ?
    C26 C27 . 1.386(3) ?
    C26 H26 . 0.9500 ?
    C27 C28 . 1.378(3) ?
    C27 H27 . 0.9500 ?
    C28 C29 . 1.391(2) ?
    C28 H28 . 0.9500 ?
    C29 H29 . 0.9500 ?
    C30 C31 . 1.384(2) ?
    C30 C35 . 1.383(2) ?
    C31 C32 . 1.386(2) ?
    C31 H31 . 0.9500 ?
    C32 C33 . 1.383(2) ?
    C32 H32 . 0.9500 ?
    C33 C34 . 1.381(2) ?
    C33 H33 . 0.9500 ?
    C34 C35 . 1.391(2) ?
    C34 H34 . 0.9500 ?
    C35 H35 . 0.9500 ?
    C36 C37 . 1.370(3) ?
    C36 C38 3_566 1.393(3) ?
    C36 H36 . 0.9500 ?
    C37 C38 . 1.395(3) ?
    C37 H37 . 0.9500 ?
    C38 C39 . 1.504(3) ?
    C39 H39A . 0.9800 ?
    C39 H39B . 0.9800 ?
    C39 H39C . 0.9800 ?
loop_
    _geom_angle_atom_site_label_1
    _geom_angle_atom_site_label_2
    _geom_angle_atom_site_label_3
    _geom_angle_site_symmetry_1
    _geom_angle_site_symmetry_3
    _geom_angle
    _geom_angle_publ_flag
    C14 S15 C16 . . 90.95(7) ?
    C3 N4 C5 . . 112.96(11) ?
    C3 N4 C24 . . 122.96(11) ?
    C5 N4 C24 . . 124.07(11) ?
    C9 N10 C11 . . 112.78(12) ?
    C9 N10 C30 . . 122.91(12) ?
    C11 N10 C30 . . 124.15(12) ?
    C2 C1 C12 . . 104.78(10) ?
    C2 C1 C13 . . 114.97(11) ?
    C2 C1 C16 . . 106.80(10) ?
    C12 C1 C13 . . 114.50(11) ?
    C12 C1 C16 . . 108.69(11) ?
    C13 C1 C16 . . 106.76(11) ?
    C1 C2 C3 . . 111.49(11) ?
    C1 C2 C6 . . 109.56(11) ?
    C3 C2 C6 . . 105.13(10) ?
    C1 C2 H2 . . 110.2 ?
    C3 C2 H2 . . 110.2 ?
    C6 C2 H2 . . 110.2 ?
    O3 C3 N4 . . 124.15(13) ?
    O3 C3 C2 . . 128.01(13) ?
    N4 C3 C2 . . 107.84(11) ?
    O5 C5 N4 . . 124.88(12) ?
    O5 C5 C6 . . 126.30(12) ?
    N4 C5 C6 . . 108.79(11) ?
    C2 C6 C5 . . 105.11(11) ?
    C2 C6 C7 . . 110.30(11) ?
    C5 C6 C7 . . 109.48(11) ?
    C2 C6 H6 . . 110.6 ?
    C5 C6 H6 . . 110.6 ?
    C7 C6 H6 . . 110.6 ?
    C6 C7 C8 . . 105.66(11) ?
    C6 C7 C17 . . 108.10(10) ?
    C8 C7 C17 . . 109.92(11) ?
    C6 C7 H7 . . 111.0 ?
    C8 C7 H7 . . 111.0 ?
    C17 C7 H7 . . 111.0 ?
    C7 C8 C9 . . 110.18(11) ?
    C7 C8 C12 . . 110.23(11) ?
    C9 C8 C12 . . 105.01(11) ?
    C7 C8 H8 . . 110.4 ?
    C9 C8 H8 . . 110.4 ?
    C12 C8 H8 . . 110.4 ?
    O9 C9 N10 . . 124.61(13) ?
    O9 C9 C8 . . 126.75(13) ?
    N10 C9 C8 . . 108.64(12) ?
    O11 C11 N10 . . 124.66(13) ?
    O11 C11 C12 . . 127.20(13) ?
    N10 C11 C12 . . 108.14(11) ?
    C1 C12 C8 . . 109.78(10) ?
    C1 C12 C11 . . 111.29(11) ?
    C8 C12 C11 . . 105.22(11) ?
    C1 C12 H12 . . 110.1 ?
    C8 C12 H12 . . 110.1 ?
    C11 C12 H12 . . 110.1 ?
    C1 C13 C14 . . 115.08(13) ?
    C1 C13 H13 . . 122.5 ?
    C14 C13 H13 . . 122.5 ?
    S15 C14 C13 . . 115.07(11) ?
    S15 C14 H14 . . 122.5 ?
    C13 C14 H14 . . 122.5 ?
    S15 C16 C1 . . 112.12(9) ?
    S15 C16 C17 . . 130.82(11) ?
    C1 C16 C17 . . 117.04(12) ?
    C7 C17 C16 . . 111.89(12) ?
    C7 C17 C18 . . 121.95(12) ?
    C16 C17 C18 . . 126.07(12) ?
    C17 C18 C19 . . 119.66(13) ?
    C17 C18 C23 . . 121.85(13) ?
    C19 C18 C23 . . 118.48(13) ?
    C18 C19 C20 . . 120.47(15) ?
    C18 C19 H19 . . 119.8 ?
    C20 C19 H19 . . 119.8 ?
    C19 C20 C21 . . 120.27(17) ?
    C19 C20 H20 . . 119.9 ?
    C21 C20 H20 . . 119.9 ?
    C20 C21 C22 . . 119.70(15) ?
    C20 C21 H21 . . 120.1 ?
    C22 C21 H21 . . 120.1 ?
    C21 C22 C23 . . 120.46(16) ?
    C21 C22 H22 . . 119.8 ?
    C23 C22 H22 . . 119.8 ?
    C18 C23 C22 . . 120.58(15) ?
    C18 C23 H23 . . 119.7 ?
    C22 C23 H23 . . 119.7 ?
    N4 C24 C25 . . 118.68(13) ?
    N4 C24 C29 . . 120.19(13) ?
    C25 C24 C29 . . 121.13(14) ?
    C24 C25 C26 . . 119.17(17) ?
    C24 C25 H25 . . 120.4 ?
    C26 C25 H25 . . 120.4 ?
    C25 C26 C27 . . 120.14(18) ?
    C25 C26 H26 . . 119.9 ?
    C27 C26 H26 . . 119.9 ?
    C26 C27 C28 . . 120.18(15) ?
    C26 C27 H27 . . 119.9 ?
    C28 C27 H27 . . 119.9 ?
    C27 C28 C29 . . 120.45(17) ?
    C27 C28 H28 . . 119.8 ?
    C29 C28 H28 . . 119.8 ?
    C24 C29 C28 . . 118.93(16) ?
    C24 C29 H29 . . 120.5 ?
    C28 C29 H29 . . 120.5 ?
    N10 C30 C31 . . 118.24(12) ?
    N10 C30 C35 . . 120.38(13) ?
    C35 C30 C31 . . 121.37(14) ?
    C30 C31 C32 . . 119.45(14) ?
    C30 C31 H31 . . 120.3 ?
    C32 C31 H31 . . 120.3 ?
    C31 C32 C32 . . 119.85(15) ?
    C31 C32 H32 . . 120.1 ?
    C33 C32 H32 . . 120.1 ?
    C32 C33 C34 . . 120.17(14) ?
    C32 C33 H33 . . 119.9 ?
    C34 C33 H33 . . 119.9 ?
    C33 C34 C35 . . 120.67(14) ?
    C33 C34 H34 . . 119.7 ?
    C35 C34 H34 . . 119.7 ?
    C30 C35 C34 . . 118.48(14) ?
    C30 C35 H35 . . 120.8 ?
    C34 C35 H35 . . 120.8 ?
    C37 C36 C38 . 3_566 121.92(18) ?
    C37 C36 H36 . . 119.0 ?
    C38 C36 H36 3_566 . 119.0 ?
    C36 C37 C38 . . 120.6(2) ?
    C36 C37 H37 . . 119.7 ?
    C38 C37 H37 . . 119.7 ?
    C36 C38 C37 3_566 . 117.4(2) ?
    C36 C38 C39 3_566 . 121.83(19) ?
    C37 C38 C39 . . 120.7(2) ?
    C38 C39 H39A . . 109.5 ?
    C38 C39 H39B . . 109.5 ?
    C38 C39 H39C . . 109.5 ?
    H39A C39 H39B . . 109.5 ?
    H39A C39 H39C . . 109.5 ?
    H39B C39 H39C . . 109.5 ?
loop_
    _geom_torsion_atom_site_label_1
    _geom_torsion_atom_site_label_2
    _geom_torsion_atom_site_label_3
    _geom_torsion_atom_site_label_4
    _geom_torsion_site_symmetry_1
    _geom_torsion_site_symmetry_2
    _geom_torsion_site_symmetry_3
    _geom_torsion_site_symmetry_4
    _geom_torsion
    _geom_torsion_publ_flag
    S15 C14 C13 C1 . . . . -0.77(17) ?
    S15 C16 C1 C2 . . . . -122.42(10) ?
    S15 C16 C1 C12 . . . . 125.04(10) ?
    S15 C16 C1 C13 . . . . 1.04(13) ?
    S15 C16 C17 C7 . . . . 179.78(10) ?
    S15 C16 C17 C18 . . . . 3.1(2) ?
    O3 C3 N4 C5 . . . . 175.46(14) ?
    O3 C3 N4 C24 . . . . -5.7(2) ?
    O3 C3 C2 C1 . . . . 64.82(19) ?
    O3 C3 C2 C6 . . . . -176.55(15) ?
    O5 C5 N4 C3 . . . . -178.39(13) ?
    O5 C5 N4 C24 . . . . 2.8(2) ?
    O5 C5 C6 C2 . . . . -179.22(13) ?
    O5 C5 C6 C7 . . . . -60.75(18) ?
    O9 C9 N10 C11 . . . . 178.47(14) ?
    O9 C9 N10 C30 . . . . -5.9(2) ?
    O9 C9 C8 C7 . . . . 59.85(18) ?
    O9 C9 C8 C12 . . . . 178.53(14) ?
    O11 C11 N10 C9 . . . . -175.58(14) ?
    O11 C11 N10 C30 . . . . 8.9(2) ?
    O11 C11 C12 C1 . . . . -65.82(18) ?
    O11 C11 C12 C8 . . . . 175.34(14) ?
    N4 C3 C2 C1 . . . . -115.29(12) ?
    N4 C3 C2 C6 . . . . 3.34(14) ?
    N4 C5 C6 C2 . . . . -1.26(14) ?
    N4 C5 C6 C7 . . . . 117.21(12) ?
    N4 C24 C25 C26 . . . . 179.77(14) ?
    N4 C24 C29 C28 . . . . 179.97(13) ?
    N10 C9 C8 C7 . . . . -119.51(12) ?
    N10 C9 C8 C12 . . . . -0.83(14) ?
    N10 C11 C12 C1 . . . . 114.33(12) ?
    N10 C11 C12 C8 . . . . -4.51(14) ?
    N10 C30 C31 C32 . . . . -178.26(14) ?
    N10 C30 C35 C34 . . . . 178.12(13) ?
    C1 C2 C6 C5 . . . . 118.66(11) ?
    C1 C2 C6 C7 . . . . 0.75(14) ?
    C1 C12 C8 C7 . . . . 1.97(15) ?
    C1 C12 C8 C9 . . . . -116.67(12) ?
    C1 C16 S15 C14 . . . . -1.25(10) ?
    C1 C16 C17 C7 . . . . 1.26(17) ?
    C1 C16 C17 C18 . . . . -175.42(12) ?
    C2 C1 C13 C14 . . . . 118.06(14) ?
    C2 C1 C16 C17 . . . . 56.38(15) ?
    C2 C1 C12 C8 . . . . -62.83(13) ?
    C2 C1 C12 C11 . . . . -178.92(11) ?
    C2 C3 N4 C5 . . . . -4.44(15) ?
    C2 C3 N4 C24 . . . . 174.41(12) ?
    C2 C6 C7 C8 . . . . -62.06(13) ?
    C2 C6 C7 C17 . . . . 55.57(14) ?
    C3 N4 C5 C6 . . . . 3.62(15) ?
    C3 N4 C24 C25 . . . . -54.29(19) ?
    C3 N4 C24 C29 . . . . 125.40(15) ?
    C3 C2 C1 C12 . . . . 177.05(11) ?
    C3 C2 C1 C13 . . . . -56.37(15) ?
    C3 C2 C1 C16 . . . . 61.85(13) ?
    C3 C2 C6 C5 . . . . -1.26(13) ?
    C3 C2 C6 C7 . . . . -119.17(11) ?
    C5 N4 C24 C25 . . . . 124.43(15) ?
    C5 N4 C24 C29 . . . . -55.88(19) ?
    C5 C6 C7 C8 . . . . -177.24(11) ?
    C5 C6 C7 C17 . . . . -59.61(13) ?
    C6 C2 C1 C12 . . . . 61.10(13) ?
    C6 C2 C1 C13 . . . . -172.32(11) ?
    C6 C2 C1 C16 . . . . -54.10(13) ?
    C6 C5 N4 C24 . . . . -175.22(12) ?
    C6 C7 C8 C9 . . . . 175.86(11) ?
    C6 C7 C8 C12 . . . . 60.43(14) ?
    C6 C7 C17 C16 . . . . -58.81(14) ?
    C6 C7 C17 C18 . . . . 118.02(13) ?
    C7 C8 C12 C11 . . . . 121.82(12) ?
    C7 C17 C18 C19 . . . . -132.20(14) ?
    C7 C17 C18 C23 . . . . 46.14(19) ?
    C8 C7 C17 C16 . . . . 56.06(15) ?
    C8 C7 C17 C18 . . . . -127.11(13) ?
    C8 C9 N10 C11 . . . . -2.16(15) ?
    C8 C9 N10 C30 . . . . 173.45(12) ?
    C8 C12 C1 C13 . . . . 170.30(12) ?
    C8 C12 C1 C16 . . . . 51.04(14) ?
    C9 N10 C11 C12 . . . . 4.28(15) ?
    C9 N10 C30 C31 . . . . -52.23(19) ?
    C9 N10 C30 C35 . . . . 129.14(15) ?
    C9 C8 C12 C11 . . . . 3.17(13) ?
    C9 C8 C7 C17 . . . . 59.45(14) ?
    C11 N10 C30 C31 . . . . 122.88(15) ?
    C11 N10 C30 C35 . . . . -55.75(19) ?
    C11 C12 C1 C13 . . . . 54.22(15) ?
    C11 C12 C1 C16 . . . . -65.04(14) ?
    C12 C1 C13 C14 . . . . -120.51(14) ?
    C12 C1 C16 C17 . . . . -56.16(15) ?
    C12 C11 N10 C30 . . . . -171.27(12) ?
    C12 C8 C7 C17 . . . . -55.98(14) ?
    C13 C1 C16 C17 . . . . 179.84(12) ?
    C13 C14 S15 C16 . . . . 1.19(13) ?
    C14 S15 C16 C17 . . . . -179.83(14) ?
    C14 C13 C1 C16 . . . . -0.18(17) ?
    C16 C17 C18 C19 . . . . 44.2(2) ?
    C16 C17 C18 C23 . . . . -137.49(15) ?
    C17 C18 C19 C20 . . . . 179.87(16) ?
    C17 C18 C23 C22 . . . . 179.23(14) ?
    C18 C19 C20 C21 . . . . 0.0(3) ?
    C18 C23 C22 C21 . . . . 1.9(2) ?
    C19 C18 C23 C22 . . . . -2.4(2) ?
    C19 C20 C21 C22 . . . . -0.6(3) ?
    C20 C19 C18 C23 . . . . 1.5(2) ?
    C20 C21 C22 C23 . . . . -0.3(3) ?
    C24 C25 C26 C27 . . . . -0.1(3) ?
    C24 C29 C28 C27 . . . . 0.6(2) ?
    C25 C24 C29 C28 . . . . -0.4(2) ?
    C25 C26 C27 C28 . . . . 0.3(3) ?
    C26 C25 C24 C29 . . . . 0.1(2) ?
    C26 C27 C28 C29 . . . . -0.6(2) ?
    C30 C31 C32 C33 . . . . 0.1(2) ?
    C30 C35 C34 C33 . . . . 0.1(2) ?
    C31 C30 C35 C34 . . . . -0.5(2) ?
    C31 C32 C33 C34 . . . . -0.4(2) ?
    C32 C31 C30 C35 . . . . 0.4(2) ?
    C32 C33 C34 C35 . . . . 0.3(2) ?
    C36 C37 C38 C36 . . . 3_566 0.3(3) ?
    C36 C37 C38 C39 . . . . 179.96(19) ?
    C38 C36 C37 C38 3_566 . . . -0.3(3) ?
loop_
    _geom_hbond_atom_site_label_D
    _geom_hbond_atom_site_label_H
    _geom_hbond_atom_site_label_A
    _geom_hbond_site_symmetry_A
    _geom_hbond_distance_DH
    _geom_hbond_distance_HA
    _geom_hbond_distance_DA
    _geom_hbond_angle_DHA
    _geom_hbond_publ_flag
    C23 H23 O9 1_555 0.95 2.59 3.435(2) 149 y
    C2 H2 O5 4_575 1.00 2.46 3.158(2) 126 y
    C6 H6 O5 4_575 1.00 2.56 3.206(2) 122 y
    C8 H8 O5 4_575 1.00 2.66 3.269(2) 131 y
    C12 H12 O5 4_575 1.00 2.47 3.182(2) 128 y
    C14 H14 O11 3_665 0.95 2.50 3.413(2) 162 y
_shelx_hkl_file
;
   0   0   1   -0.45    0.02
   0   0  -1   -0.39    0.02
   0   0  -1   -0.45    0.02
   0   0   1   -0.47    0.02
   0   0   2  387.18    7.24
   0   0   2  372.08    7.27
   0   0  -2  377.88    7.42
   0   0  -2  377.85    7.14
   0   0   3    0.15    0.04
   0   0  -3    0.05    0.04
   0   0   3    0.01    0.04
   0   0  -3    0.00    0.04
   0   0  -4   99.33    2.04
   0   0  -4   96.93    1.94
   0   0   4  102.23    1.99
   0   0   4  101.14    1.96
   0   0  -5   -0.01    0.07
   0   0   5   -0.04    0.04
   0   0   5    0.01    0.06
   0   0  -5   -0.17    0.04
   0   0  -6    1.65    0.17
   0   0  -6    1.47    0.14
   0   0   6    1.52    0.15
   0   0   6    1.45    0.11
   0   0  -7   -0.02    0.09
   0   0  -7   -0.02    0.07
   0   0   7   -0.04    0.05
   0   0   7    0.08    0.08
   0   0  -8    8.70    0.41
   0   0  -8    8.55    0.35
   0   0   8    8.51    0.40
   0   0   8    8.32    0.32
   0   0  -9   -0.08    0.09
   0   0  -9    0.09    0.13
   0   0   9   -0.04    0.08
   0   0  10   38.30    1.11
   0   0 -10   40.59    1.16
   0   0 -11   -0.03    0.15
   0   0  11    0.08    0.12
   0   0  12    0.24    0.16
   0   0 -12   -0.05    0.16
   0   0  13   -0.17    0.14
   0   0 -13    0.02    0.19
   0   1   1  147.22    2.82
   0   1  -1  149.79    2.75
   0   1   1  149.40    2.80
   0  -1  -1  146.33    2.82
   0  -1   1  147.16    2.83
   0  -1  -1  146.64    2.74
   0   1   2    0.68    0.06
   0   1  -2    0.50    0.05
   0   1   2    0.70    0.06
   0   1  -2    0.65    0.06
   0  -1  -2    0.69    0.06
   0  -1  -2    0.67    0.06
   0  -1   2    0.58    0.06
   0  -1   2    0.72    0.05
   0   1  -3   43.86    0.88
   0   1   3   42.38    0.91
   0   1  -3   45.00    0.94
   0   1   3   42.33    0.90
   0  -1   3   44.33    0.92
   0  -1  -3   42.64    0.88
   0  -1  -3   42.93    0.93
   0  -1   3   43.81    0.87
   0   1   4    7.42    0.24
   0   1  -4    7.64    0.28
   0   1   4    7.27    0.26
   0   1  -4    7.74    0.24
   0  -1  -4    7.56    0.27
   0  -1   4    8.24    0.28
   0  -1  -4    7.24    0.24
   0  -1   4    7.72    0.22
   0   1   5    9.41    0.29
   0   1  -5    9.85    0.31
   0   1  -5   10.33    0.36
   0   1   5    9.30    0.33
   0  -1  -5    8.98    0.30
   0  -1  -5    9.46    0.34
   0  -1   5   10.14    0.28
   0  -1   5    9.83    0.34
   0   1   6   51.14    1.17
   0   1  -6   52.30    1.21
   0   1   6   50.19    1.11
   0   1  -6   50.59    1.11
   0  -1   6   51.21    1.09
   0  -1  -6   51.21    1.12
   0  -1  -6   51.04    1.19
   0  -1   6   51.97    1.19
   0   1   7    0.11    0.09
   0   1  -7    0.11    0.08
   0   1   7    0.07    0.06
   0   1  -7   -0.03    0.08
   0  -1   7    0.10    0.09
   0  -1  -7    0.24    0.11
   0  -1  -7    0.14    0.08
   0  -1   7    0.12    0.06
   0   1  -8   22.14    0.72
   0   1   8   22.10    0.69
   0   1   8   22.24    0.61
   0   1  -8   22.76    0.63
   0  -1   8   22.15    0.70
   0  -1  -8   22.73    0.71
   0  -1  -8   22.64    0.63
   0   1  -9   -0.06    0.10
   0   1   9    0.00    0.10
   0   1  -9   -0.01    0.12
   0  -1  -9   -0.11    0.09
   0  -1  -9    0.02    0.12
   0  -1   9    0.12    0.11
   0   1  10   10.07    0.49
   0   1 -10   10.78    0.53
   0  -1  10   10.63    0.50
   0  -1 -10    9.82    0.50
   0   1 -11    4.63    0.39
   0   1  11    4.73    0.35
   0  -1 -11    4.86    0.39
   0  -1  11    5.03    0.36
   0   1  12    0.26    0.16
   0   1 -12    0.22    0.20
   0  -1 -12    0.23    0.19
   0  -1  12    0.27    0.17
   0   1  13    0.49    0.20
   0   1 -13    0.59    0.25
   0  -1  13    0.25    0.18
   0  -1 -13    0.24    0.21
   0   2   1  326.04    6.21
   0   2   1  323.07    5.99
   0   2  -1  318.74    6.14
   0   2  -1  314.80    5.98
   0  -2  -1  319.44    6.16
   0  -2   1  321.39    6.08
   0  -2  -1  316.71    6.01
   0   2  -2    9.59    0.23
   0   2  -2    9.43    0.26
   0   2   2    9.52    0.24
   0   2   2    8.97    0.24
   0  -2  -2    9.16    0.24
   0  -2  -2    9.15    0.24
   0  -2   2    9.67    0.21
   0  -2   2    9.27    0.25
   0   2   3  170.22    3.23
   0   2  -3  167.38    3.16
   0   2   3  167.51    3.18
   0  -2  -3  168.29    3.27
   0  -2  -3  167.12    3.16
   0  -2   3  171.80    3.19
   0  -2   3  167.16    3.20
   0   2  -4    1.93    0.12
   0   2  -4    1.84    0.14
   0   2   4    2.01    0.12
   0   2   4    1.96    0.13
   0  -2   4    1.80    0.09
   0  -2  -4    2.05    0.12
   0  -2  -4    2.06    0.14
   0  -2   4    1.72    0.13
   0   2  -5   34.78    0.86
   0   2  -5   34.38    0.78
   0   2   5   33.78    0.79
   0   2   5   35.30    0.82
   0  -2  -5   34.13    0.78
   0  -2   5   34.98    0.75
   0  -2   5   36.24    0.84
   0  -2  -5   34.18    0.83
   0   2   6   94.22    1.95
   0   2   6   91.98    1.92
   0   2  -6   96.37    2.04
   0   2  -6   93.31    1.90
   0  -2  -6   94.94    2.01
   0  -2   6   96.47    1.88
   0  -2  -6   92.66    1.90
   0  -2   6   93.50    1.98
   0   2  -7    7.27    0.36
   0   2  -7    7.63    0.30
   0   2   7    7.72    0.34
   0   2   7    7.29    0.29
   0  -2   7    6.91    0.25
   0  -2  -7    7.49    0.31
   0  -2   7    6.78    0.33
   0  -2  -7    7.20    0.34
   0   2   8    6.62    0.29
   0   2  -8    6.67    0.31
   0   2  -8    7.27    0.38
   0   2   8    6.25    0.33
   0  -2  -8    7.03    0.31
   0  -2  -8    6.83    0.36
   0  -2   8    6.13    0.33
   0   2   9   11.21    0.48
   0   2  -9   10.15    0.41
   0   2  -9   10.25    0.49
   0  -2   9   10.55    0.47
   0  -2  -9    9.90    0.41
   0  -2  -9   10.25    0.48
   0   2 -10    8.94    0.49
   0   2  10    9.08    0.46
   0  -2 -10    8.84    0.47
   0  -2  10    9.10    0.46
   0   2 -11    0.50    0.19
   0   2  11    0.65    0.18
   0  -2  11    0.44    0.17
   0  -2 -11    0.55    0.20
   0   2  12    0.05    0.12
   0   2 -12   -0.03    0.17
   0  -2  12   -0.01    0.14
   0  -2 -12   -0.21    0.14
   0   2  13   -0.06    0.11
   0   2 -13    0.26    0.22
   0  -2 -13   -0.16    0.18
   0  -2  13   -0.01    0.15
   0   3   0   -0.23    0.02
   0   3   0   -0.21    0.02
   0  -3   0   -0.18    0.02
   0  -3   0   -0.23    0.01
   0   3  -1   18.00    0.35
   0   3   1   16.25    0.38
   0   3  -1   17.80    0.39
   0   3   1   16.49    0.37
   0   3   1   16.48    0.34
   0  -3  -1   16.09    0.37
   0  -3   1   17.84    0.37
   0   3   2   62.67    1.17
   0   3  -2   58.97    1.23
   0   3  -2   61.34    1.17
   0   3   2   60.50    1.21
   0  -3   2   60.07    1.15
   0  -3   2   58.46    1.19
   0  -3  -2   59.77    1.18
   0  -3  -2   60.79    1.21
   0   3   3  165.81    3.13
   0   3  -3  165.48    3.12
   0   3   3  164.17    3.20
   0   3  -3  162.79    3.26
   0  -3  -3  166.99    3.13
   0  -3   3  170.95    3.14
   0  -3   3  165.21    3.16
   0  -3  -3  166.99    3.23
   0   3   4   14.48    0.39
   0   3   4   14.04    0.39
   0   3  -4   14.07    0.42
   0   3  -4   13.72    0.37
   0  -3  -4   13.72    0.39
   0  -3   4   14.27    0.33
   0  -3   4   13.75    0.41
   0  -3  -4   13.46    0.37
   0   3  -5    4.99    0.21
   0   3   5    5.05    0.23
   0   3   5    4.85    0.21
   0   3  -5    5.98    0.27
   0  -3  -5    5.20    0.22
   0  -3  -5    4.65    0.23
   0  -3   5    5.32    0.25
   0  -3   5    5.52    0.18
   0   3   6   21.16    0.59
   0   3  -6   21.08    0.55
   0   3   6   21.00    0.56
   0   3  -6   21.02    0.63
   0  -3   6   20.70    0.61
   0  -3   6   21.14    0.51
   0  -3  -6   21.49    0.57
   0  -3  -6   21.89    0.61
   0   3   7    5.52    0.26
   0   3   7    5.50    0.28
   0   3  -7    6.31    0.33
   0   3  -7    5.24    0.26
   0  -3   7    5.44    0.30
   0  -3  -7    5.79    0.27
   0  -3   7    5.69    0.21
   0  -3  -7    5.49    0.30
   0   3   8   12.62    0.43
   0   3  -8   12.99    0.44
   0   3  -8   12.46    0.52
   0   3   8   12.13    0.48
   0  -3  -8   13.30    0.45
   0  -3   8   12.77    0.50
   0  -3  -8   12.58    0.49
   0   3  -9   52.48    1.39
   0   3   9   52.41    1.32
   0   3  -9   54.03    1.24
   0  -3  -9   53.96    1.36
   0  -3   9   53.08    1.35
   0  -3  -9   51.52    1.25
   0   3 -10    3.23    0.32
   0   3  10    3.36    0.29
   0  -3 -10    3.50    0.31
   0  -3  10    2.69    0.28
   0   3 -11    3.56    0.35
   0   3  11    4.14    0.33
   0  -3 -11    3.93    0.35
   0  -3  11    3.87    0.34
   0   3 -12    0.87    0.25
   0   3  12    1.34    0.26
   0  -3  12    1.41    0.27
   0  -3 -12    1.02    0.25
   0   3 -13    2.82    0.38
   0   3  13    2.21    0.31
   0  -3  13    1.99    0.30
   0   4   0   16.61    0.38
   0   4   0   16.34    0.38
   0  -4   0   17.63    0.35
   0  -4   0   17.78    0.38
   0   4   1   83.79    1.64
   0   4   1   83.71    1.65
   0   4  -1   86.40    1.67
   0   4  -1   86.88    1.61
   0  -4   1   84.71    1.60
   0  -4   1   84.50    1.60
   0  -4  -1   81.60    1.61
   0   4  -2    9.60    0.29
   0   4  -2    9.78    0.26
   0   4  -2    9.52    0.22
   0   4   2   10.64    0.25
   0   4   2    9.96    0.28
   0  -4   2    9.98    0.27
   0  -4  -2    9.76    0.27
   0  -4  -2   10.32    0.26
   0   4   3    0.83    0.08
   0   4  -3    0.95    0.11
   0   4   3    0.78    0.08
   0   4  -3    0.78    0.08
   0  -4  -3    0.74    0.08
   0  -4   3    0.82    0.05
   0  -4  -3    0.72    0.08
   0  -4   3    0.66    0.08
   0   4   4   31.87    0.71
   0   4  -4   30.59    0.69
   0   4   4   30.84    0.72
   0   4  -4   30.80    0.77
   0  -4   4   30.99    0.74
   0  -4  -4   31.19    0.73
   0  -4  -4   30.47    0.70
   0  -4   4   32.42    0.65
   0   4   5  114.08    2.25
   0   4   5  109.06    2.28
   0   4  -5  111.22    2.22
   0   4  -5  116.16    2.37
   0  -4   5  115.26    2.19
   0  -4   5  114.37    2.30
   0  -4  -5  112.08    2.23
   0  -4  -5  114.05    2.32
   0   4  -6   53.16    1.27
   0   4   6   52.55    1.19
   0   4  -6   54.08    1.16
   0   4   6   54.04    1.19
   0  -4   6   54.32    1.10
   0  -4  -6   52.41    1.22
   0  -4  -6   51.98    1.16
   0  -4   6   52.63    1.23
   0   4  -7    3.26    0.21
   0   4   7    3.56    0.23
   0   4  -7    3.62    0.27
   0   4   7    3.24    0.21
   0  -4   7    2.96    0.22
   0  -4  -7    3.02    0.21
   0  -4  -7    3.58    0.24
   0   4  -8   12.16    0.43
   0   4   8   12.05    0.43
   0   4  -8   12.28    0.52
   0   4   8   12.36    0.47
   0  -4  -8   11.13    0.47
   0  -4  -8   12.66    0.44
   0  -4   8   12.21    0.49
   0   4   9   25.36    0.72
   0   4  -9   25.99    0.84
   0   4  -9   25.23    0.72
   0   4   9   25.65    0.78
   0  -4   9   24.69    0.81
   0  -4  -9   24.88    0.73
   0  -4  -9   24.91    0.80
   0   4 -10    0.86    0.22
   0   4  10    0.92    0.19
   0  -4 -10    0.93    0.20
   0  -4 -10    0.57    0.18
   0  -4  10    0.87    0.19
   0   4 -11   -0.08    0.15
   0   4  11   -0.19    0.10
   0  -4  11    0.01    0.12
   0  -4 -11    0.00    0.15
   0   4  12    0.05    0.13
   0   4 -12    0.10    0.18
   0  -4 -12    0.02    0.16
   0  -4  12   -0.05    0.12
   0   4 -13    1.06    0.29
   0   4  13    0.69    0.20
   0  -4  13    0.82    0.22
   0   5   0   -0.21    0.03
   0   5   0   -0.13    0.04
   0  -5   0   -0.16    0.02
   0  -5   0   -0.22    0.03
   0   5  -1  322.34    5.99
   0   5   1  299.96    5.99
   0   5   1  321.31    6.01
   0   5  -1  315.26    6.20
   0  -5  -1  308.34    5.80
   0  -5   1  324.54    5.81
   0  -5   1  305.97    5.82
   0  -5  -1  301.63    5.76
   0   5  -2  136.29    2.68
   0   5  -2  140.94    2.57
   0   5   2  137.30    2.54
   0   5   2  132.26    2.64
   0   5  -2  136.74    2.57
   0  -5  -2  132.48    2.58
   0  -5   2  135.35    2.58
   0  -5  -2  136.53    2.63
   0   5  -3    2.90    0.10
   0   5   3    2.90    0.13
   0   5   3    2.89    0.15
   0   5  -3    2.70    0.16
   0   5  -3    3.13    0.14
   0  -5  -3    2.88    0.15
   0  -5   3    2.88    0.15
   0  -5  -3    3.03    0.14
   0   5   4   57.02    1.18
   0   5  -4   56.62    1.26
   0   5   4   56.22    1.22
   0   5  -4   58.18    1.17
   0  -5  -4   54.65    1.18
   0  -5  -4   57.38    1.21
   0  -5   4   57.00    1.12
   0  -5   4   56.56    1.22
   0   5   5    1.74    0.14
   0   5  -5    1.61    0.13
   0   5  -5    1.44    0.16
   0   5   5    2.13    0.15
   0  -5  -5    1.92    0.14
   0  -5  -5    2.15    0.16
   0  -5   5    1.66    0.09
   0  -5   5    1.80    0.16
   0   5  -6   29.14    0.80
   0   5   6   29.23    0.73
   0   5  -6   29.58    0.71
   0   5   6   28.78    0.74
   0  -5   6   28.98    0.63
   0  -5  -6   28.21    0.75
   0  -5   6   28.14    0.77
   0  -5  -6   27.79    0.71
   0   5   7   97.51    2.06
   0   5  -7   96.29    2.16
   0   5   7   97.12    2.05
   0   5  -7  100.17    2.00
   0  -5  -7   98.55    2.02
   0  -5  -7   97.91    2.11
   0  -5   7   95.37    2.09
   0   5   8   75.14    1.68
   0   5  -8   74.56    1.77
   0   5  -8   74.89    1.61
   0   5   8   79.46    1.67
   0  -5  -8   75.61    1.64
   0  -5  -8   72.18    1.71
   0  -5   8   70.91    1.71
   0   5  -9   66.47    1.68
   0   5   9   68.25    1.59
   0   5  -9   66.50    1.51
   0   5   9   68.70    1.55
   0  -5  -9   67.92    1.62
   0  -5   9   66.32    1.63
   0  -5  -9   66.07    1.53
   0   5  10    0.25    0.12
   0   5 -10   -0.07    0.13
   0  -5 -10    0.19    0.15
   0  -5  10    0.11    0.14
   0  -5 -10   -0.13    0.11
   0   5 -11   -0.12    0.14
   0   5  11    0.01    0.12
   0  -5  11   -0.04    0.13
   0  -5 -11    0.02    0.14
   0   5 -12    6.21    0.47
   0   5  12    5.61    0.41
   0  -5 -12    6.33    0.46
   0  -5  12    6.22    0.44
   0   5  13    2.38    0.31
   0   5 -13    3.21    0.40
   0  -5  13    3.35    0.37
   0   6   0  187.16    3.68
   0   6   0  186.78    3.65
   0  -6   0  200.32    3.60
   0  -6   0  193.37    3.59
   0   6   1   29.97    0.63
   0   6   1   28.48    0.65
   0   6  -1   29.41    0.61
   0   6  -1   28.80    0.65
   0  -6   1   29.20    0.63
   0  -6   1   30.05    0.61
   0  -6  -1   29.12    0.57
   0   6   2   89.32    1.69
   0   6  -2   92.48    1.72
   0  -6   2   91.23    1.74
   0  -6  -2   84.05    1.74
   0  -6  -2   88.83    1.77
   0  -6   2   90.37    1.74
   0   6  -3  115.14    2.32
   0   6  -3  111.87    2.20
   0   6   3  112.45    2.28
   0   6   3  117.89    2.18
   0   6  -3  116.19    2.18
   0  -6  -3  114.74    2.26
   0  -6  -3  113.84    2.22
   0  -6   3  112.69    2.23
   0   6  -4   25.23    0.67
   0   6   4   26.30    0.60
   0   6  -4   26.56    0.61
   0   6   4   25.66    0.65
   0   6  -4   25.74    0.54
   0  -6   4   25.39    0.65
   0  -6  -4   26.55    0.63
   0  -6  -4   25.84    0.63
   0   6   5   41.72    0.96
   0   6   5   42.31    0.93
   0   6  -5   40.94    0.91
   0   6  -5   39.11    1.00
   0  -6   5   39.99    0.97
   0  -6   5   40.81    0.84
   0  -6  -5   42.48    0.96
   0  -6  -5   41.32    0.94
   0   6  -6   16.54    0.48
   0   6   6   16.83    0.50
   0   6   6   18.11    0.52
   0   6  -6   16.57    0.56
   0  -6   6   16.75    0.54
   0  -6  -6   16.74    0.51
   0  -6  -6   16.81    0.50
   0  -6   6   17.11    0.40
   0   6  -7    0.17    0.10
   0   6   7    0.30    0.11
   0   6  -7    0.08    0.11
   0   6   7    0.20    0.08
   0  -6  -7    0.36    0.12
   0  -6  -7    0.44    0.11
   0  -6   7    0.36    0.12
   0   6  -8    4.41    0.25
   0   6   8    3.97    0.26
   0   6   8    4.48    0.26
   0   6  -8    4.31    0.32
   0  -6  -8    4.22    0.29
   0  -6   8    4.55    0.30
   0  -6  -8    4.29    0.27
   0   6  -9   18.27    0.71
   0   6   9   19.73    0.63
   0   6   9   19.56    0.65
   0   6  -9   19.92    0.61
   0  -6   9   18.06    0.67
   0  -6  -9   20.37    0.64
   0  -6  -9   19.97    0.68
   0   6  10    0.76    0.17
   0   6 -10    0.64    0.20
   0  -6 -10    0.94    0.18
   0  -6  10    0.81    0.20
   0  -6 -10    0.89    0.21
   0   6  11    8.40    0.46
   0   6 -11    8.77    0.52
   0  -6 -11    8.37    0.48
   0  -6  11    8.58    0.48
   0   6  12    0.28    0.16
   0   6 -12    0.55    0.22
   0  -6  12    0.55    0.20
   0   6  13    3.73    0.41
   0   6 -13    5.58    0.48
   0  -6  13    5.25    0.45
   0   7   0    0.11    0.05
   0   7   0    0.09    0.04
   0  -7   0    0.18    0.06
   0  -7   0    0.19    0.03
   0   7  -1  285.58    5.68
   0   7   1  304.03    5.72
   0   7   1  287.67    5.63
   0   7  -1  298.30    5.78
   0  -7   1  298.38    5.51
   0  -7   1  299.10    5.65
   0  -7  -1  308.44    5.50
   0  -7  -1  293.36    5.51
   0   7   2   19.85    0.42
   0   7  -2   19.80    0.51
   0   7  -2   20.65    0.44
   0   7   2   19.48    0.47
   0  -7   2   20.66    0.48
   0  -7  -2   19.01    0.48
   0  -7   2   20.82    0.48
   0   7  -3   22.43    0.58
   0   7   3   20.84    0.48
   0   7   3   20.98    0.55
   0   7  -3   22.35    0.47
   0  -7  -3   20.64    0.53
   0  -7  -3   20.86    0.52
   0  -7   3   21.89    0.54
   0   7  -4    1.61    0.09
   0   7  -4    1.59    0.13
   0   7  -4    1.53    0.15
   0   7   4    1.77    0.14
   0   7   4    1.59    0.11
   0  -7   4    1.70    0.14
   0  -7  -4    1.55    0.13
   0  -7  -4    1.75    0.14
   0   7  -5   19.01    0.52
   0   7  -5   19.32    0.44
   0   7   5   20.44    0.56
   0   7  -5   18.26    0.58
   0   7   5   19.26    0.52
   0  -7  -5   20.97    0.55
   0  -7  -5   20.81    0.55
   0  -7   5   19.71    0.57
   0   7  -6    7.03    0.35
   0   7   6    7.14    0.31
   0   7   6    7.41    0.29
   0   7  -6    6.93    0.28
   0  -7  -6    7.22    0.31
   0  -7   6    6.79    0.32
   0  -7  -6    7.12    0.30
   0   7   7  114.27    2.37
   0   7  -7  109.55    2.45
   0   7   7  113.67    2.31
   0   7  -7  114.37    2.28
   0  -7  -7  111.60    2.38
   0  -7   7  108.09    2.37
   0  -7  -7  114.22    2.31
   0   7  -8    7.75    0.42
   0   7   8    8.36    0.37
   0   7   8    8.70    0.38
   0   7  -8    8.06    0.35
   0  -7   8    7.80    0.40
   0  -7  -8    8.47    0.40
   0  -7  -8    8.93    0.38
   0   7  -9   17.96    0.69
   0   7   9   17.42    0.61
   0   7  -9   16.48    0.56
   0   7   9   17.29    0.60
   0  -7  -9   17.85    0.63
   0  -7  -9   18.48    0.60
   0  -7   9   17.25    0.65
   0   7  10    0.55    0.15
   0   7 -10    0.51    0.19
   0  -7 -10    0.71    0.19
   0  -7 -10    0.35    0.14
   0  -7  10    0.60    0.18
   0   7  11    0.75    0.20
   0   7 -11    0.38    0.20
   0  -7  11    0.37    0.17
   0  -7 -11    0.53    0.19
   0   7  12    3.10    0.31
   0   7 -12    3.32    0.38
   0  -7  12    3.52    0.35
   0   7 -13    1.66    0.33
   0  -7  13    2.31    0.37
   0   8   0  345.10    6.58
   0   8   0  346.00    6.88
   0  -8   0  356.38    6.49
   0  -8   0  345.23    6.46
   0   8   1    2.54    0.13
   0   8  -1    3.10    0.13
   0   8  -1    2.92    0.15
   0   8   1    2.66    0.14
   0  -8  -1    2.65    0.09
   0  -8   1    3.29    0.13
   0  -8  -1    2.63    0.14
   0  -8   1    3.01    0.15
   0   8  -2    4.50    0.20
   0   8   2    4.10    0.13
   0   8   2    3.92    0.19
   0   8  -2    4.49    0.15
   0   8   2    4.03    0.17
   0  -8   2    4.36    0.18
   0  -8   2    4.39    0.18
   0  -8  -2    4.02    0.18
   0   8   3   30.54    0.63
   0   8   3   29.61    0.72
   0   8  -3   30.05    0.62
   0  -8   3   28.88    0.68
   0  -8  -3   29.85    0.68
   0  -8   3   28.99    0.69
   0  -8  -3   29.20    0.70
   0   8   4    8.42    0.27
   0   8  -4    8.43    0.29
   0   8  -4    8.83    0.23
   0   8  -4    8.12    0.33
   0   8   4    8.89    0.33
   0  -8  -4    8.35    0.29
   0  -8  -4    8.70    0.31
   0  -8   4    9.07    0.32
   0   8  -5    0.64    0.10
   0   8   5    0.38    0.10
   0   8  -5    0.50    0.07
   0   8   5    0.48    0.09
   0   8  -5    0.60    0.13
   0  -8   5    0.58    0.12
   0  -8  -5    0.68    0.11
   0  -8  -5    0.68    0.11
   0   8   6    7.58    0.33
   0   8  -6    6.34    0.34
   0   8  -6    7.29    0.29
   0   8   6    7.44    0.29
   0  -8   6    7.03    0.33
   0  -8  -6    7.20    0.31
   0  -8  -6    7.28    0.31
   0   8   7    4.93    0.27
   0   8  -7    5.06    0.26
   0   8   7    5.46    0.28
   0   8  -7    4.93    0.32
   0  -8  -7    5.02    0.28
   0  -8  -7    5.66    0.29
   0  -8   7    5.42    0.31
   0   8   8    8.15    0.38
   0   8  -8    8.39    0.35
   0   8  -8    7.95    0.43
   0   8   8    8.06    0.37
   0  -8  -8    8.16    0.37
   0  -8  -8    7.82    0.38
   0  -8   8    8.02    0.41
   0   8   9    1.82    0.21
   0   8  -9    1.77    0.22
   0   8  -9    2.08    0.25
   0   8   9    2.25    0.22
   0  -8  -9    2.01    0.24
   0  -8  -9    2.30    0.23
   0  -8   9    2.16    0.24
   0   8  10    1.10    0.19
   0   8 -10    0.88    0.23
   0   8  10    1.02    0.19
   0  -8 -10    1.03    0.22
   0  -8  10    0.79    0.19
   0  -8 -10    0.41    0.15
   0   8 -11    1.98    0.30
   0   8  11    1.31    0.22
   0  -8  11    1.92    0.26
   0   8 -12    0.18    0.20
   0  -8  12   -0.22    0.12
   0   9   0    0.12    0.05
   0   9   0    0.11    0.05
   0  -9   0    0.08    0.03
   0  -9   0   -0.01    0.05
   0   9   1   15.29    0.42
   0   9  -1   14.40    0.41
   0   9  -1   14.54    0.38
   0   9   1   15.24    0.39
   0  -9  -1   14.70    0.41
   0  -9   1   15.19    0.37
   0  -9   1   15.24    0.41
   0  -9  -1   15.73    0.33
   0   9   2   12.95    0.34
   0   9  -2   11.90    0.31
   0   9   2   12.24    0.28
   0   9  -2   11.31    0.37
   0  -9   2   11.92    0.35
   0  -9  -2   12.93    0.37
   0  -9   2   11.04    0.33
   0   9   3   22.38    0.49
   0   9   3   21.90    0.58
   0   9  -3   22.19    0.60
   0   9  -3   22.00    0.49
   0  -9  -3   21.32    0.56
   0  -9  -3   22.10    0.54
   0  -9   3   21.05    0.55
   0  -9   3   21.66    0.54
   0   9   4   20.84    0.58
   0   9  -4   20.79    0.46
   0   9  -4   20.48    0.60
   0   9   4   21.29    0.50
   0  -9  -4   20.36    0.54
   0  -9   4   20.49    0.54
   0  -9  -4   20.45    0.56
   0  -9   4   20.64    0.57
   0   9   5   13.28    0.39
   0   9  -5   13.75    0.33
   0   9   5   13.70    0.45
   0   9  -5   13.21    0.47
   0   9  -5   13.50    0.41
   0  -9  -5   13.78    0.42
   0  -9  -5   13.10    0.43
   0  -9   5   13.13    0.45
   0   9   6    2.14    0.16
   0   9   6    2.10    0.19
   0   9  -6    2.60    0.23
   0   9  -6    2.43    0.18
   0  -9  -6    2.36    0.19
   0  -9   6    2.08    0.18
   0  -9  -6    2.24    0.18
   0   9   7    5.77    0.31
   0   9   7    5.84    0.28
   0   9  -7    5.53    0.28
   0   9  -7    5.27    0.34
   0  -9  -7    6.19    0.31
   0  -9  -7    5.77    0.30
   0  -9   7    5.57    0.32
   0   9   8    9.05    0.41
   0   9  -8    8.82    0.46
   0   9   8    9.42    0.39
   0   9  -8    8.73    0.37
   0  -9  -8    9.69    0.41
   0  -9   8    8.18    0.41
   0  -9  -8    9.08    0.41
   0   9  -9   20.80    0.77
   0   9   9   20.90    0.67
   0   9   9   20.62    0.68
   0  -9  -9   20.78    0.67
   0  -9  -9   20.64    0.70
   0  -9   9   21.02    0.74
   0   9  10    0.45    0.15
   0   9  10    0.48    0.15
   0   9 -10    0.48    0.19
   0  -9 -10    0.70    0.19
   0  -9  10    0.62    0.18
   0  -9 -10    0.50    0.15
   0   9 -11    0.83    0.22
   0  -9  11    0.48    0.19
   0   9 -12    0.71    0.25
   0  -9  12    0.84    0.23
   0  10   0  156.01    3.16
   0  10   0  160.18    3.14
   0 -10   0  160.50    3.10
   0 -10   0  168.95    3.01
   0  10   1   16.49    0.43
   0  10   1   16.62    0.45
   0  10  -1   15.95    0.45
   0  10  -1   16.42    0.42
   0 -10   1   16.59    0.44
   0 -10   1   16.73    0.40
   0 -10  -1   16.76    0.35
   0 -10  -1   15.89    0.44
   0  10   2   67.88    1.41
   0  10   2   67.38    1.45
   0  10  -2   68.53    1.46
   0  10   2   68.70    1.30
   0  10  -2   68.38    1.37
   0 -10  -2   67.73    1.41
   0 -10   2   67.51    1.40
   0 -10   2   67.66    1.38
   0  10  -3    0.07    0.04
   0  10  -3    0.09    0.07
   0  10   3    0.11    0.06
   0  10   3    0.05    0.04
   0 -10  -3    0.08    0.07
   0 -10   3    0.14    0.07
   0 -10   3    0.02    0.05
   0 -10  -3    0.13    0.06
   0  10  -4    6.72    0.31
   0  10  -4    6.68    0.20
   0  10   4    7.13    0.23
   0  10   4    6.76    0.29
   0 -10  -4    6.69    0.26
   0 -10  -4    7.34    0.29
   0 -10   4    6.47    0.28
   0 -10   4    6.37    0.26
   0  10  -5    5.62    0.18
   0  10   5    5.05    0.26
   0  10  -5    5.28    0.29
   0  10   5    5.40    0.22
   0 -10  -5    5.66    0.25
   0 -10   5    5.74    0.28
   0 -10  -5    5.70    0.27
   0  10  -6    8.52    0.33
   0  10  -6    8.43    0.39
   0  10   6    7.40    0.30
   0  10   6    7.46    0.34
   0 -10  -6    7.27    0.33
   0 -10   6    8.02    0.36
   0 -10  -6    7.55    0.32
   0  10  -7    0.14    0.09
   0  10   7    0.34    0.10
   0  10   7    0.31    0.12
   0  10  -7    0.21    0.12
   0 -10  -7    0.17    0.11
   0 -10  -7    0.36    0.12
   0 -10   7    0.16    0.10
   0  10  -8   28.72    0.77
   0  10   8   27.83    0.83
   0  10  -8   27.17    0.89
   0  10   8   28.85    0.79
   0 -10  -8   28.46    0.82
   0 -10   8   27.94    0.86
   0 -10  -8   28.86    0.81
   0  10   9    0.27    0.12
   0  10   9    0.48    0.15
   0  10  -9    0.63    0.20
   0 -10  -9    0.35    0.14
   0 -10  -9    0.38    0.15
   0 -10   9    0.46    0.16
   0  10 -10   11.70    0.59
   0  10  10   11.30    0.51
   0 -10 -10   12.07    0.51
   0 -10  10   12.13    0.57
   0 -10 -10   11.19    0.53
   0  10 -11    4.68    0.41
   0 -10  11    4.59    0.38
   0  10 -12    0.12    0.18
   0 -10  12    0.00    0.15
   0  11   0    0.14    0.06
   0  11   0    0.11    0.06
   0 -11   0    0.11    0.06
   0  11   1   -0.08    0.04
   0  11   1    0.03    0.05
   0  11  -1    0.03    0.06
   0  11  -1    0.02    0.04
   0 -11   1   -0.03    0.05
   0 -11  -1    0.05    0.06
   0 -11   1    0.00    0.04
   0 -11  -1    0.01    0.03
   0  11  -2   10.30    0.30
   0  11  -2   10.70    0.36
   0  11   2   10.22    0.35
   0  11   2    9.77    0.31
   0 -11  -2    9.87    0.34
   0 -11   2    9.83    0.30
   0 -11   2   10.45    0.33
   0  11  -3  170.55    3.31
   0  11   3  175.39    3.22
   0  11  -3  173.19    3.47
   0  11   3  172.82    3.43
   0 -11   3  168.93    3.32
   0 -11  -3  173.84    3.35
   0 -11   3  170.36    3.32
   0  11   4  111.67    2.35
   0  11  -4  111.92    2.20
   0  11  -4  112.41    2.39
   0  11   4  115.16    2.19
   0 -11  -4  113.21    2.30
   0 -11   4  113.26    2.26
   0 -11  -4  112.20    2.29
   0 -11   4  115.32    2.29
   0  11   5    0.85    0.14
   0  11  -5    0.66    0.14
   0  11   5    0.67    0.10
   0 -11   5    0.56    0.11
   0 -11  -5    0.62    0.12
   0 -11   5    0.84    0.14
   0 -11  -5    0.74    0.12
   0  11   6   17.52    0.49
   0  11   6   16.88    0.56
   0  11  -6   17.46    0.61
   0 -11  -6   16.90    0.54
   0 -11   6   17.54    0.57
   0 -11  -6   16.78    0.52
   0  11  -7    0.89    0.15
   0  11   7    1.13    0.17
   0  11  -7    1.18    0.20
   0  11   7    1.07    0.14
   0 -11  -7    1.12    0.18
   0 -11   7    0.90    0.17
   0 -11  -7    1.07    0.17
   0  11   8    0.86    0.15
   0  11  -8    0.78    0.16
   0  11   8    1.06    0.18
   0  11  -8    1.02    0.21
   0 -11  -8    0.89    0.18
   0 -11   8    0.68    0.16
   0 -11  -8    0.91    0.17
   0  11   9   33.31    0.95
   0  11  -9   30.75    1.01
   0 -11  -9   30.89    0.92
   0 -11  -9   32.97    0.92
   0 -11   9   31.76    0.98
   0  11 -10   10.90    0.58
   0  11  10   11.80    0.52
   0 -11  10   10.91    0.54
   0 -11 -10   11.85    0.51
   0  11 -11    0.25    0.19
   0 -11  11   -0.03    0.13
   0  11 -12    0.09    0.18
   0 -11  12    0.17    0.17
   0  12   0    0.55    0.09
   0  12   0    0.54    0.09
   0 -12   0    0.60    0.11
   0 -12   0    0.56    0.06
   0  12  -1   10.87    0.33
   0  12  -1   10.46    0.35
   0  12   1   10.44    0.35
   0  12   1   10.26    0.33
   0 -12   1   10.92    0.30
   0 -12   1   10.08    0.35
   0 -12  -1   11.02    0.36
   0 -12  -1   10.83    0.26
   0  12   2   31.01    0.74
   0  12  -2   32.29    0.79
   0  12   2   29.61    0.78
   0  12  -2   31.47    0.71
   0 -12  -2   31.05    0.77
   0 -12   2   31.45    0.72
   0 -12   2   32.11    0.76
   0  12  -3   67.97    1.40
   0  12   3   68.47    1.52
   0  12   3   70.27    1.35
   0  12   3   68.02    1.46
   0  12  -3   69.12    1.54
   0 -12  -3   70.36    1.48
   0 -12   3   68.48    1.44
   0 -12   3   68.84    1.46
   0  12  -4    7.64    0.34
   0  12   4    7.19    0.32
   0  12   4    7.00    0.23
   0  12  -4    7.23    0.23
   0 -12  -4    7.36    0.31
   0 -12  -4    7.24    0.28
   0 -12   4    7.47    0.30
   0 -12   4    7.67    0.31
   0  12   5  126.04    2.45
   0  12  -5  123.56    2.67
   0  12   5  125.51    2.63
   0 -12   5  123.75    2.56
   0 -12  -5  123.26    2.55
   0 -12  -5  129.91    2.58
   0 -12   5  127.01    2.52
   0  12   6    0.10    0.09
   0  12   6    0.00    0.06
   0  12  -6    0.10    0.11
   0 -12   6    0.03    0.08
   0 -12  -6   -0.07    0.07
   0 -12  -6    0.07    0.09
   0 -12   6    0.03    0.07
   0  12   7   27.41    0.82
   0  12  -7   28.46    0.88
   0  12   7   27.89    0.73
   0 -12   7   29.20    0.77
   0 -12  -7   27.56    0.78
   0 -12   7   27.25    0.82
   0 -12  -7   27.87    0.79
   0  12  -8    5.31    0.36
   0  12   8    6.23    0.35
   0 -12  -8    5.87    0.32
   0 -12   8    5.22    0.34
   0 -12  -8    5.38    0.32
   0  12  -9    3.04    0.32
   0  12   9    2.89    0.27
   0 -12   9    2.82    0.28
   0 -12  -9    2.58    0.25
   0 -12  -9    3.20    0.27
   0  12 -10    0.27    0.17
   0  12  10    0.29    0.15
   0 -12  10    0.28    0.14
   0 -12 -10    0.12    0.15
   0  12 -11    0.77    0.24
   0 -12  11    1.15    0.25
   0  12 -12    0.11    0.17
   0 -12  12    0.24    0.16
   0  13   0    0.02    0.05
   0  13   0    0.03    0.06
   0 -13   0    0.12    0.04
   0 -13   0    0.14    0.07
   0  13   1   24.09    0.65
   0  13  -1   25.25    0.66
   0  13   1   24.45    0.63
   0  13  -1   24.81    0.62
   0 -13   1   25.19    0.65
   0 -13  -1   25.11    0.66
   0 -13   1   25.54    0.58
   0 -13  -1   26.08    0.53
   0  13   2    0.57    0.11
   0  13  -2    0.56    0.12
   0  13  -2    0.61    0.09
   0  13   2    0.59    0.10
   0 -13   2    0.46    0.08
   0 -13   2    0.46    0.10
   0 -13  -2    0.63    0.06
   0 -13  -2    0.71    0.12
   0  13   3   20.82    0.47
   0  13   3   20.07    0.60
   0  13  -3   22.00    0.63
   0  13   3   21.06    0.56
   0  13  -3   20.87    0.52
   0 -13   3   21.21    0.56
   0 -13   3   21.56    0.58
   0 -13  -3   20.65    0.59
   0  13  -4    0.13    0.09
   0  13   4    0.05    0.05
   0  13  -4    0.09    0.05
   0  13   4   -0.07    0.05
   0 -13   4    0.12    0.08
   0 -13   4    0.04    0.07
   0 -13  -4    0.00    0.07
   0 -13  -4    0.00    0.07
   0  13   5    0.53    0.13
   0  13  -5    0.54    0.14
   0  13   5    0.79    0.10
   0 -13   5    0.68    0.13
   0 -13  -5    0.60    0.13
   0 -13  -5    0.75    0.13
   0 -13   5    0.60    0.12
   0  13   6    5.89    0.32
   0  13  -6    6.23    0.35
   0  13   6    5.75    0.26
   0 -13  -6    5.92    0.31
   0 -13   6    6.10    0.29
   0 -13   6    5.81    0.32
   0 -13  -6    5.54    0.29
   0  13  -7    9.22    0.46
   0  13   7    8.72    0.42
   0 -13   7   10.13    0.40
   0 -13  -7    9.21    0.39
   0 -13  -7    9.31    0.41
   0 -13   7    9.04    0.43
   0  13   8    5.35    0.34
   0  13  -8    5.77    0.39
   0 -13  -8    5.34    0.33
   0 -13  -8    5.76    0.33
   0 -13   8    6.11    0.31
   0 -13   8    5.28    0.34
   0  13   9   16.00    0.62
   0  13  -9   15.04    0.66
   0 -13  -9   15.40    0.59
   0 -13   9   14.97    0.63
   0  13 -10    8.76    0.53
   0  13  10    9.83    0.49
   0 -13 -10    8.69    0.45
   0 -13  10    9.05    0.50
   0  13 -11    1.87    0.32
   0  13  11    1.56    0.25
   0 -13  11    1.61    0.27
   0  13 -12    0.03    0.17
   0 -13  12    0.72    0.22
   0  14   0    2.13    0.16
   0  14   0    2.31    0.16
   0 -14   0    2.23    0.11
   0 -14   0    2.09    0.17
   0  14   1   58.48    1.32
   0  14  -1   58.54    1.28
   0  14  -1   59.65    1.33
   0  14   1   58.32    1.29
   0 -14   1   58.16    1.29
   0 -14  -1   60.69    1.15
   0 -14  -1   58.99    1.31
   0 -14   1   60.43    1.21
   0  14  -2   27.55    0.75
   0  14   2   28.32    0.70
   0  14   2   27.31    0.74
   0  14  -2   27.14    0.67
   0 -14  -2   27.82    0.58
   0 -14   2   27.69    0.71
   0 -14   2   28.17    0.67
   0 -14  -2   28.70    0.74
   0  14   3   20.96    0.46
   0  14   3   20.77    0.62
   0  14   3   20.32    0.56
   0  14  -3   20.25    0.62
   0  14  -3   19.99    0.52
   0 -14   3   21.36    0.56
   0 -14   3   20.80    0.58
   0 -14  -3   21.10    0.60
   0  14   4    7.59    0.35
   0  14   4    7.62    0.24
   0  14  -4    7.80    0.36
   0  14  -4    7.05    0.25
   0 -14   4    7.99    0.32
   0 -14  -4    7.43    0.30
   0 -14   4    7.87    0.32
   0 -14  -4    7.40    0.33
   0  14  -5   14.58    0.54
   0  14   5   13.59    0.51
   0 -14  -5   13.91    0.49
   0 -14   5   14.08    0.48
   0 -14   5   14.12    0.47
   0 -14  -5   13.56    0.45
   0  14   6    7.12    0.36
   0  14  -6    7.35    0.39
   0 -14   6    7.12    0.33
   0 -14  -6    7.59    0.33
   0 -14   6    7.47    0.36
   0 -14  -6    6.65    0.34
   0  14  -7    2.21    0.25
   0  14   7    2.09    0.23
   0 -14   7    2.31    0.20
   0 -14  -7    2.32    0.22
   0 -14   7    2.43    0.23
   0 -14  -7    2.13    0.22
   0  14  -8    2.79    0.29
   0  14   8    2.50    0.25
   0 -14  -8    2.24    0.24
   0 -14   8    2.42    0.22
   0 -14   8    2.32    0.24
   0 -14  -8    2.74    0.25
   0  14  -9    0.71    0.21
   0  14   9    0.80    0.19
   0 -14  -9    0.89    0.18
   0 -14   9    0.65    0.18
   0  14  10   15.52    0.65
   0  14 -10   15.57    0.72
   0 -14 -10   15.44    0.62
   0 -14  10   17.18    0.71
   0  14 -11   13.02    0.69
   0  14  11   12.72    0.60
   0 -14  11   13.75    0.65
   0  14 -12    6.63    0.52
   0 -14  12    6.42    0.47
   0  15   0    0.05    0.07
   0  15   0    0.02    0.07
   0 -15   0    0.05    0.07
   0 -15   0    0.02    0.04
   0  15  -1    0.72    0.12
   0  15   1    0.56    0.11
   0  15   1    0.63    0.11
   0 -15  -1    0.56    0.12
   0 -15  -1    0.44    0.06
   0 -15   1    0.66    0.09
   0 -15   1    0.74    0.12
   0  15  -2    8.44    0.30
   0  15   2    8.34    0.35
   0  15  -2    8.14    0.35
   0  15   2    8.42    0.31
   0 -15   2    8.36    0.33
   0 -15  -2    8.73    0.22
   0 -15   2    8.44    0.29
   0 -15  -2    8.86    0.35
   0  15   3   19.82    0.46
   0  15   3   18.90    0.59
   0  15  -3   18.81    0.50
   0  15  -3   18.98    0.60
   0  15   3   18.34    0.53
   0 -15  -3   18.74    0.58
   0 -15   3   18.44    0.56
   0 -15   3   19.08    0.53
   0  15  -4   -0.02    0.05
   0  15   4    0.06    0.08
   0  15  -4    0.07    0.08
   0 -15   4    0.04    0.07
   0 -15  -4   -0.03    0.07
   0 -15  -4    0.14    0.09
   0 -15   4    0.00    0.07
   0  15  -5    3.74    0.27
   0  15   5    4.08    0.28
   0 -15   5    3.78    0.24
   0 -15  -5    4.96    0.26
   0 -15   5    4.49    0.26
   0 -15  -5    4.66    0.28
   0  15   6    1.86    0.20
   0  15  -6    2.36    0.24
   0 -15   6    2.12    0.20
   0 -15   6    2.17    0.20
   0 -15  -6    2.05    0.21
   0 -15  -6    2.00    0.19
   0  15  -7   21.85    0.77
   0  15   7   21.65    0.73
   0 -15   7   22.38    0.73
   0 -15  -7   22.02    0.70
   0 -15   7   21.86    0.67
   0 -15  -7   21.54    0.66
   0  15  -8    1.58    0.25
   0  15   8    0.95    0.19
   0 -15   8    1.31    0.18
   0 -15   8    1.38    0.22
   0 -15  -8    1.44    0.21
   0  15  -9    0.25    0.16
   0  15   9   -0.15    0.10
   0 -15   9    0.14    0.14
   0 -15  -9   -0.17    0.11
   0  15  10    6.54    0.41
   0  15 -10    6.07    0.44
   0 -15  10    6.26    0.43
   0 -15 -10    5.35    0.38
   0  15 -11    0.14    0.19
   0  15  11    0.15    0.15
   0 -15  11    0.07    0.16
   0  16   0   60.40    1.38
   0  16   0   61.71    1.38
   0 -16   0   62.93    1.23
   0 -16   0   61.68    1.38
   0  16   1    0.19    0.08
   0  16   1    0.17    0.08
   0  16  -1    0.21    0.08
   0  16  -1    0.05    0.07
   0 -16   1    0.11    0.05
   0 -16  -1    0.11    0.09
   0 -16   1    0.13    0.08
   0 -16  -1    0.21    0.05
   0  16  -2    2.52    0.17
   0  16   2    2.10    0.19
   0  16   2    2.57    0.17
   0  16  -2    2.50    0.20
   0 -16   2    2.63    0.16
   0 -16   2    2.70    0.20
   0 -16  -2    2.35    0.11
   0 -16  -2    2.34    0.19
   0  16   3   12.23    0.41
   0  16  -3   11.68    0.46
   0  16   3   12.00    0.46
   0  16  -3   12.12    0.38
   0 -16   3   12.26    0.43
   0 -16   3   12.49    0.40
   0 -16  -3   12.93    0.46
   0  16  -4   41.90    1.09
   0  16   4   40.64    1.07
   0 -16   4   42.19    1.00
   0 -16   4   42.05    1.02
   0 -16  -4   40.17    1.04
   0 -16  -4   42.22    1.00
   0  16   5    0.02    0.09
   0  16  -5    0.12    0.10
   0 -16   5   -0.06    0.07
   0 -16  -5    0.03    0.09
   0 -16  -5    0.24    0.11
   0 -16   5    0.08    0.08
   0  16   6    0.38    0.14
   0  16  -6    0.55    0.16
   0 -16  -6    0.46    0.13
   0 -16   6    0.54    0.14
   0 -16   6    0.62    0.15
   0 -16  -6    0.47    0.14
   0  16   7    3.18    0.28
   0  16  -7    3.66    0.30
   0 -16  -7    3.41    0.26
   0 -16   7    3.37    0.25
   0 -16  -7    3.45    0.28
   0 -16   7    3.48    0.27
   0  16   8    5.91    0.38
   0  16  -8    7.16    0.44
   0 -16   8    7.36    0.41
   0 -16  -8    6.85    0.38
   0 -16   8    7.29    0.37
   0  16  -9    0.09    0.14
   0  16   9    0.33    0.15
   0 -16   9    0.21    0.13
   0 -16  -9    0.00    0.13
   0  16  10    1.05    0.22
   0  16 -10    0.68    0.22
   0 -16  10    0.74    0.20
   0 -16 -10    0.72    0.19
   0  16  11    0.17    0.16
   0  16 -11    0.27    0.20
   0 -16  11    0.55    0.21
   0  17   0    0.74    0.13
   0  17   1    4.69    0.25
   0  17  -1    4.74    0.24
   0  17  -1    4.90    0.26
   0  17   1    4.65    0.26
   0 -17   1    5.02    0.20
   0 -17  -1    4.78    0.17
   0 -17   1    4.92    0.27
   0 -17  -1    4.54    0.26
   0  17  -2    2.97    0.22
   0  17  -2    3.21    0.19
   0  17   2    2.96    0.22
   0  17   2    3.36    0.21
   0 -17   2    3.10    0.22
   0 -17   2    2.89    0.17
   0 -17  -2    2.83    0.21
   0  17  -3    3.21    0.19
   0  17   3    3.42    0.21
   0  17  -3    3.32    0.25
   0  17   3    2.65    0.22
   0 -17   3    2.59    0.20
   0 -17   3    3.25    0.20
   0 -17  -3    3.00    0.22
   0  17  -4    5.60    0.32
   0  17   4    5.24    0.31
   0 -17  -4    5.81    0.31
   0 -17   4    5.96    0.30
   0 -17  -4    6.15    0.29
   0 -17   4    5.84    0.28
   0  17   5    0.21    0.12
   0  17  -5    0.27    0.13
   0 -17   5    0.20    0.10
   0 -17  -5    0.38    0.13
   0 -17   5    0.33    0.12
   0 -17  -5    0.15    0.11
   0  17   6    0.29    0.13
   0  17  -6    0.32    0.14
   0 -17   6    0.27    0.12
   0 -17   6    0.34    0.12
   0 -17  -6    0.15    0.11
   0 -17  -6    0.00    0.12
   0  17   7    3.02    0.26
   0  17  -7    2.57    0.27
   0 -17  -7    2.58    0.26
   0 -17   7    2.16    0.22
   0 -17   7    2.60    0.25
   0  17  -8    0.89    0.21
   0  17   8    1.02    0.20
   0 -17  -8    0.74    0.18
   0 -17   8    1.03    0.20
   0 -17   8    1.03    0.18
   0  17  -9    4.92    0.39
   0  17   9    5.21    0.37
   0 -17   9    5.50    0.39
   0 -17  -9    4.74    0.35
   0  17  10    6.75    0.44
   0  17 -10    6.94    0.50
   0 -17  10    6.60    0.45
   0 -17 -10    6.95    0.43
   0  17  11   14.89    0.68
   0  17 -11   15.38    0.77
   0 -17  11   14.85    0.69
   0  18   0    5.31    0.27
   0  18   0    4.91    0.26
   0 -18   0    5.18    0.28
   0 -18   0    5.49    0.19
   0  18   1    2.35    0.20
   0  18  -1    2.69    0.19
   0  18  -1    2.61    0.20
   0  18   1    2.12    0.18
   0 -18   1    2.26    0.19
   0 -18  -1    2.00    0.19
   0 -18   1    2.25    0.14
   0  18  -2   52.13    1.18
   0  18  -2   51.63    1.26
   0  18   2   52.36    1.27
   0  18   2   52.73    1.21
   0 -18  -2   52.39    1.25
   0 -18   2   50.57    1.22
   0 -18   2   51.73    1.13
   0  18   3   11.21    0.40
   0  18  -3    9.85    0.43
   0  18   3   10.16    0.44
   0  18  -3   10.27    0.36
   0 -18  -3   10.28    0.43
   0 -18   3   10.35    0.41
   0 -18   3   10.33    0.37
   0  18  -4    1.43    0.20
   0  18   4    1.43    0.19
   0 -18  -4    1.54    0.18
   0 -18   4    1.34    0.17
   0 -18   4    1.16    0.16
   0  18  -5   20.01    0.71
   0  18   5   21.26    0.72
   0 -18  -5   20.29    0.68
   0 -18   5   21.21    0.66
   0 -18  -5   21.52    0.64
   0 -18   5   21.84    0.66
   0  18  -6    3.54    0.31
   0  18   6    3.24    0.27
   0 -18   6    3.53    0.25
   0 -18  -6    4.19    0.30
   0 -18   6    3.40    0.25
   0 -18  -6    3.30    0.25
   0  18   7   11.32    0.52
   0  18  -7   11.34    0.55
   0 -18   7   10.98    0.48
   0 -18  -7   11.38    0.50
   0 -18   7   11.78    0.48
   0  18   8   13.10    0.59
   0  18  -8   12.56    0.60
   0 -18   8   13.14    0.53
   0 -18   8   12.94    0.56
   0 -18  -8   12.58    0.56
   0  18   9    7.05    0.44
   0  18  -9    6.51    0.46
   0 -18  -9    7.15    0.44
   0 -18   9    7.59    0.44
   0  18 -10    2.22    0.32
   0  18  10    1.38    0.25
   0 -18 -10    1.07    0.22
   0 -18  10    1.72    0.27
   0  18 -11    1.69    0.34
   0  18  11    1.31    0.26
   0 -18  11    1.44    0.28
   0  19   0    0.06    0.08
   0  19   0    0.15    0.08
   0 -19   0    0.07    0.09
   0  19  -1   19.41    0.59
   0  19  -1   20.20    0.62
   0  19   1   20.47    0.60
   0  19   1   20.07    0.63
   0 -19   1   20.26    0.51
   0 -19   1   19.14    0.62
   0 -19  -1   19.16    0.62
   0  19   2    1.96    0.20
   0  19  -2    2.61    0.19
   0  19  -2    2.12    0.20
   0  19   2    1.54    0.17
   0 -19   2    1.92    0.15
   0 -19   2    1.76    0.19
   0 -19  -2    1.68    0.19
   0  19   3   10.94    0.40
   0  19   3    9.40    0.42
   0  19  -3    9.05    0.35
   0  19  -3   10.01    0.44
   0 -19   3    9.57    0.41
   0 -19   3   10.76    0.38
   0 -19  -3   10.12    0.44
   0  19   4   24.05    0.77
   0  19  -4   24.63    0.79
   0 -19   4   24.40    0.73
   0 -19  -4   24.73    0.76
   0 -19   4   25.50    0.70
   0  19  -5    5.89    0.37
   0  19   5    5.25    0.34
   0 -19  -5    5.56    0.34
   0 -19   5    5.87    0.33
   0 -19   5    6.18    0.32
   0 -19  -5    6.60    0.33
   0  19  -6    8.73    0.46
   0  19   6    8.23    0.44
   0 -19   6    9.18    0.42
   0 -19   6    8.91    0.42
   0 -19  -6    8.82    0.44
   0  19   7    2.35    0.26
   0  19  -7    1.61    0.24
   0 -19   7    1.96    0.22
   0 -19   7    1.79    0.21
   0 -19  -7    1.55    0.23
   0  19   8    0.10    0.12
   0  19  -8    0.09    0.14
   0 -19  -8   -0.19    0.10
   0 -19   8    0.05    0.11
   0  19  -9    9.46    0.55
   0  19   9    8.56    0.49
   0 -19   9    9.16    0.50
   0 -19  -9    8.39    0.48
   0  19  10    7.97    0.49
   0  19 -10    8.48    0.55
   0 -19  10    8.03    0.49
   0 -19 -10    7.55    0.47
   0  19  11    1.47    0.28
   0 -19  11    1.75    0.32
   0  20   0    4.50    0.27
   0  20   0    5.09    0.28
   0 -20   0    4.89    0.29
   0  20   1    9.73    0.40
   0  20  -1   10.40    0.43
   0  20  -1   10.60    0.40
   0  20   1    9.99    0.42
   0 -20  -1   10.03    0.43
   0 -20   1   10.67    0.44
   0  20   2   10.01    0.43
   0  20  -2   10.00    0.38
   0  20   2   10.29    0.40
   0  20  -2    9.44    0.42
   0 -20   2   10.39    0.35
   0 -20   2    9.61    0.42
   0 -20  -2    9.38    0.42
   0  20   3   28.20    0.85
   0  20   3   29.15    0.79
   0  20  -3   29.02    0.75
   0  20  -3   27.63    0.85
   0 -20  -3   28.64    0.84
   0 -20   3   29.47    0.75
   0 -20   3   27.87    0.81
   0  20   4    2.82    0.26
   0  20  -4    2.73    0.25
   0 -20   4    3.13    0.25
   0 -20  -4    3.11    0.27
   0 -20   4    3.41    0.23
   0  20   5    0.26    0.14
   0  20  -5    0.14    0.12
   0 -20  -5    0.10    0.11
   0 -20  -5    0.02    0.10
   0 -20   5    0.29    0.13
   0 -20   5    0.43    0.14
   0  20   6    1.76    0.23
   0  20  -6    2.08    0.26
   0 -20  -6    2.05    0.23
   0 -20   6    1.47    0.21
   0 -20   6    1.84    0.20
   0  20  -7   11.25    0.57
   0  20   7   11.63    0.55
   0 -20   7   11.45    0.49
   0 -20  -7   11.50    0.53
   0 -20   7   11.86    0.52
   0  20   8    3.25    0.30
   0  20  -8    2.87    0.33
   0 -20   8    2.99    0.29
   0 -20  -8    2.97    0.30
   0  20  -9    0.31    0.19
   0  20   9    0.23    0.16
   0 -20  -9    0.03    0.14
   0 -20   9    0.28    0.17
   0  20 -10   -0.08    0.16
   0  20  10    0.18    0.15
   0 -20 -10   -0.02    0.16
   0 -20  10    0.06    0.15
   0  21   0    0.30    0.11
   0  21   0    0.15    0.10
   0 -21   0    0.21    0.11
   0  21   1   11.53    0.46
   0  21  -1    9.97    0.41
   0  21   1   10.28    0.41
   0  21  -1   10.44    0.44
   0 -21   1   10.41    0.45
   0 -21  -1    9.15    0.42
   0  21   2    2.20    0.22
   0  21   2    2.40    0.21
   0  21  -2    2.65    0.21
   0  21  -2    2.31    0.23
   0 -21  -2    2.50    0.24
   0 -21   2    2.51    0.23
   0  21  -3    1.57    0.21
   0  21   3    1.49    0.19
   0  21   3    1.04    0.16
   0 -21   3    1.54    0.20
   0 -21  -3    1.55    0.21
   0 -21   3    1.09    0.15
   0  21   4    0.25    0.13
   0  21  -4    0.16    0.13
   0 -21  -4    0.41    0.15
   0 -21   4    0.13    0.11
   0 -21   4    0.22    0.11
   0  21   5   -0.02    0.09
   0  21  -5    0.08    0.12
   0 -21   5    0.02    0.10
   0 -21  -5    0.07    0.12
   0 -21   5    0.05    0.10
   0 -21  -5    0.00    0.10
   0  21  -6    0.03    0.12
   0  21   6    0.12    0.12
   0 -21   6   -0.02    0.11
   0 -21  -6    0.20    0.13
   0 -21   6    0.12    0.12
   0  21   7    8.50    0.49
   0 -21   7    9.64    0.47
   0 -21  -7   10.04    0.50
   0 -21   7   10.28    0.47
   0  21   8    3.15    0.31
   0  21  -8    3.34    0.35
   0 -21  -8    3.67    0.33
   0 -21   8    2.70    0.28
   0  21  -9   -0.12    0.13
   0  21   9   -0.02    0.13
   0 -21   9   -0.09    0.13
   0 -21  -9   -0.07    0.14
   0  21 -10   -0.05    0.14
   0  21  10    0.14    0.14
   0 -21  10   -0.03    0.15
   0 -21 -10   -0.05    0.16
   0  22   0    4.58    0.29
   0  22   0    4.75    0.29
   0 -22   0    4.72    0.31
   0  22  -1    1.77    0.19
   0  22  -1    1.71    0.21
   0  22   1    1.96    0.21
   0  22   1    1.73    0.19
   0 -22   1    1.77    0.21
   0 -22  -1    1.74    0.20
   0  22  -2   17.70    0.63
   0  22   2   17.89    0.58
   0  22   2   17.69    0.64
   0  22  -2   17.97    0.58
   0 -22  -2   18.47    0.65
   0 -22   2   18.46    0.63
   0  22  -3   23.44    0.76
   0  22   3   21.47    0.74
   0  22   3   22.75    0.69
   0 -22  -3   22.51    0.75
   0 -22   3   22.63    0.72
   0  22   4   -0.04    0.09
   0  22   4   -0.06    0.08
   0  22  -4    0.19    0.12
   0 -22  -4    0.11    0.12
   0 -22   4    0.13    0.10
   0 -22   4    0.00    0.08
   0  22   5   16.83    0.67
   0  22  -5   17.31    0.69
   0 -22   5   18.56    0.65
   0 -22   5   18.88    0.62
   0 -22  -5   18.13    0.68
   0  22  -6    0.62    0.18
   0  22   6    0.31    0.14
   0 -22   6    0.20    0.14
   0 -22  -6    0.34    0.15
   0 -22   6    0.39    0.14
   0  22  -7    0.04    0.14
   0  22   7    0.01    0.11
   0 -22   7    0.06    0.12
   0 -22  -7    0.13    0.15
   0 -22   7   -0.15    0.10
   0  22  -8    0.36    0.18
   0  22   8    0.42    0.17
   0 -22   8    0.83    0.20
   0 -22  -8    0.55    0.20
   0  22   9    1.36    0.26
   0  22  -9    1.28    0.27
   0 -22   9    1.19    0.25
   0 -22  -9    1.24    0.26
   0  22  10    2.11    0.32
   0  22 -10    1.21    0.28
   0 -22  10    1.72    0.30
   0 -22 -10    1.49    0.27
   0  23   0   -0.06    0.09
   0  23   0   -0.03    0.09
   0 -23   0    0.04    0.09
   0  23  -1    6.53    0.34
   0  23  -1    6.12    0.35
   0  23   1    6.88    0.35
   0  23   1    6.01    0.35
   0 -23  -1    6.87    0.38
   0 -23   1    6.65    0.37
   0  23  -2   13.21    0.54
   0  23   2   13.29    0.50
   0  23   2   12.93    0.54
   0  23  -2   13.28    0.49
   0 -23   2   12.83    0.53
   0 -23  -2   13.26    0.54
   0  23  -3    3.53    0.30
   0  23   3    4.15    0.30
   0  23   3    4.14    0.27
   0 -23  -3    3.82    0.30
   0 -23   3    3.43    0.28
   0  23   4    2.03    0.24
   0  23  -4    1.83    0.23
   0  23   4    1.73    0.19
   0 -23   4    2.16    0.23
   0 -23  -4    1.56    0.23
   0  23  -5    0.43    0.16
   0  23   5    0.51    0.16
   0 -23   5    0.43    0.14
   0 -23  -5    0.53    0.18
   0 -23   5    0.34    0.14
   0  23   6    0.87    0.20
   0  23  -6    0.89    0.22
   0 -23   6    1.07    0.21
   0 -23  -6    0.82    0.20
   0 -23   6    0.99    0.20
   0  23  -7    5.48    0.42
   0  23   7    5.65    0.41
   0 -23   7    5.40    0.36
   0 -23   7    5.54    0.36
   0 -23  -7    5.10    0.38
   0  23   8    2.67    0.30
   0  23  -8    3.35    0.36
   0 -23  -8    3.38    0.34
   0 -23   8    3.21    0.31
   0  23  -9    3.11    0.37
   0  23   9    2.62    0.33
   0 -23   9    3.01    0.33
   0 -23  -9    3.02    0.33
   0  24   0    0.57    0.15
   0  24   0    0.77    0.17
   0 -24   0    0.59    0.17
   0  24  -1    1.35    0.18
   0  24   1    1.54    0.20
   0  24   1    1.56    0.20
   0  24  -1    1.24    0.21
   0 -24  -1    1.36    0.21
   0 -24   1    1.23    0.19
   0  24   2   12.41    0.53
   0  24   2   12.33    0.49
   0  24  -2   12.63    0.48
   0  24  -2   13.52    0.55
   0 -24  -2   11.76    0.52
   0 -24   2   13.15    0.54
   0  24   3    0.06    0.10
   0  24   3    0.06    0.12
   0  24  -3    0.04    0.13
   0 -24  -3    0.17    0.12
   0 -24   3    0.06    0.11
   0  24   4    5.77    0.38
   0  24  -4    6.44    0.40
   0 -24   4    5.93    0.37
   0 -24  -4    5.57    0.37
   0  24   5    1.27    0.21
   0  24  -5    1.04    0.23
   0 -24  -5    1.27    0.24
   0 -24   5    1.48    0.23
   0  24   6    0.22    0.15
   0  24  -6    0.30    0.15
   0 -24  -6    0.09    0.12
   0 -24   6    0.12    0.12
   0  24  -7    1.63    0.28
   0  24   7    1.51    0.26
   0 -24   7    1.45    0.22
   0 -24   7    1.49    0.24
   0 -24  -7    1.68    0.27
   0  24   8    7.29    0.49
   0  24  -8    7.78    0.51
   0 -24  -8    7.94    0.49
   0 -24   8    8.21    0.47
   0  24  -9    2.14    0.34
   0  24   9    2.80    0.34
   0 -24  -9    3.52    0.36
   0 -24   9    2.61    0.31
   0  25   0    0.03    0.11
   0  25   0   -0.02    0.11
   0 -25   0    0.04    0.11
   0  25  -1    9.80    0.46
   0  25   1    9.87    0.47
   0  25   1    8.63    0.42
   0  25  -1    9.29    0.43
   0 -25   1    9.81    0.46
   0 -25  -1    9.11    0.46
   0  25   2   24.35    0.81
   0  25  -2   24.13    0.79
   0  25   2   22.58    0.72
   0 -25   2   22.96    0.78
   0 -25  -2   22.68    0.78
   0  25   3    1.05    0.21
   0  25   3    0.73    0.16
   0  25  -3    0.49    0.17
   0 -25   3    0.65    0.18
   0 -25  -3    0.64    0.17
   0  25   4    0.25    0.14
   0  25  -4    0.52    0.19
   0 -25   4    0.25    0.13
   0 -25  -4    0.28    0.15
   0  25  -5    1.43    0.25
   0  25   5    1.04    0.21
   0 -25   5    0.99    0.21
   0 -25  -5    1.18    0.23
   0  25  -6    3.32    0.35
   0  25   6    3.22    0.31
   0 -25  -6    4.39    0.36
   0 -25   6    3.56    0.32
   0  25  -7    5.66    0.44
   0  25   7    5.33    0.42
   0 -25  -7    6.29    0.44
   0 -25   7    6.50    0.40
   0  25   8    0.90    0.24
   0  25  -8    0.40    0.19
   0 -25  -8    0.69    0.22
   0  25  -9    1.22    0.31
   0  25   9    1.09    0.26
   0 -25   9    1.42    0.27
   0 -25  -9    1.01    0.25
   0  26   0    0.56    0.15
   0  26   0    0.46    0.15
   0 -26   0    0.86    0.20
   0  26   1    9.12    0.46
   0  26  -1    8.66    0.44
   0  26   1    8.53    0.42
   0  26  -1    9.03    0.43
   0 -26   1    8.51    0.44
   0 -26  -1    8.49    0.45
   0  26  -2   12.35    0.55
   0  26   2   13.09    0.57
   0  26   2   12.95    0.52
   0 -26   2   12.38    0.55
   0 -26  -2   12.34    0.56
   0  26  -3    2.02    0.26
   0  26   3    1.31    0.22
   0 -26  -3    1.62    0.25
   0 -26   3    1.83    0.24
   0  26  -4   -0.08    0.13
   0  26   4   -0.04    0.10
   0 -26   4    0.16    0.12
   0 -26  -4    0.08    0.11
   0  26  -5    0.04    0.14
   0  26   5    0.32    0.16
   0 -26   5    0.08    0.13
   0 -26  -5    0.05    0.13
   0  26   6   16.11    0.71
   0  26  -6   16.36    0.73
   0 -26   6   16.67    0.67
   0 -26  -6   15.81    0.69
   0  26  -7    4.26    0.39
   0  26   7    4.08    0.38
   0 -26  -7    4.16    0.38
   0 -26   7    4.22    0.35
   0  26  -8   10.07    0.61
   0  26   8   10.15    0.59
   0 -26  -8   11.05    0.59
   0  27   0    0.27    0.14
   0  27   0    0.16    0.13
   0 -27   0    0.48    0.16
   0  27  -1    3.16    0.30
   0  27   1    3.00    0.29
   0  27   1    2.99    0.27
   0  27  -1    3.13    0.27
   0 -27  -1    3.36    0.31
   0 -27   1    3.18    0.30
   0  27   2    2.63    0.25
   0  27  -2    1.91    0.26
   0  27   2    2.30    0.27
   0 -27  -2    1.80    0.24
   0 -27   2    2.12    0.26
   0  27   3    1.42    0.24
   0  27  -3    0.97    0.21
   0 -27  -3    1.62    0.25
   0 -27   3    1.21    0.23
   0  27   4    0.71    0.20
   0  27  -4    0.73    0.21
   0 -27  -4    0.85    0.22
   0 -27   4    1.00    0.21
   0  27   5    2.49    0.30
   0  27  -5    1.74    0.28
   0 -27  -5    2.46    0.31
   0 -27   5    2.70    0.29
   0  27   6    4.24    0.38
   0  27  -6    4.43    0.40
   0 -27   6    4.28    0.35
   0 -27  -6    4.49    0.38
   0  27  -7    1.40    0.29
   0  27   7    1.07    0.25
   0 -27   7    1.20    0.27
   0 -27  -7    1.48    0.28
   0  27   8    0.32    0.18
   0  27  -8    0.46    0.21
   0 -27  -8    0.36    0.19
   0  28   0   22.67    0.78
   0  28   0   22.07    0.76
   0 -28   0   21.56    0.79
   0  28  -1    2.78    0.28
   0  28   1    2.59    0.28
   0  28  -1    2.65    0.27
   0  28   1    2.92    0.28
   0 -28   1    2.46    0.28
   0 -28  -1    2.33    0.28
   0  28  -2    6.35    0.41
   0  28   2    6.82    0.41
   0 -28  -2    5.62    0.39
   0 -28   2    5.52    0.38
   0  28   3   21.72    0.82
   0  28  -3   21.66    0.82
   0 -28   3   22.85    0.81
   0 -28  -3   21.66    0.82
   0  28  -4    4.10    0.36
   0  28   4    4.41    0.37
   0 -28  -4    4.07    0.35
   0 -28   4    4.12    0.35
   0  28  -5    8.55    0.51
   0  28   5    6.84    0.47
   0 -28   5    7.77    0.46
   0 -28  -5    7.62    0.49
   0  28   6   -0.01    0.15
   0  28  -6   -0.09    0.14
   0 -28  -6    0.06    0.14
   0 -28   6    0.17    0.15
   0  28  -7   12.09    0.66
   0  28   7   13.24    0.68
   0 -28  -7   12.17    0.64
   0  29   1    3.43    0.30
   0  29  -1    3.47    0.31
   0  29   1    3.00    0.31
   0 -29  -1    3.37    0.32
   0 -29   1    2.98    0.32
   0  29  -2   12.24    0.58
   0  29   2   13.50    0.62
   0 -29  -2   14.05    0.63
   0 -29   2   12.35    0.59
   0  29  -3    5.07    0.39
   0  29   3    4.08    0.35
   0 -29   3    4.90    0.38
   0 -29  -3    4.11    0.36
   0  29  -4    5.27    0.41
   0  29   4    5.27    0.41
   0 -29   4    5.98    0.42
   0 -29  -4    6.19    0.44
   0  29  -5    2.93    0.34
   0  29   5    3.16    0.33
   0 -29   5    2.54    0.30
   0 -29  -5    2.73    0.31
   0  29   6    0.31    0.19
   0  29  -6    1.06    0.28
   0 -29  -6    0.75    0.23
   0 -29   6    1.01    0.23
   0  29  -7    0.48    0.22
   0  29   7    0.70    0.24
   0 -29  -7    1.01    0.26
   0  30   0   20.00    0.73
   0  30   0   19.43    0.74
   0 -30   0   19.12    0.76
   0  30  -1    1.58    0.26
   0  30   1    1.60    0.25
   0 -30  -1    1.35    0.26
   0 -30   1    1.55    0.26
   0  30  -2   19.94    0.78
   0  30   2   20.27    0.79
   0 -30   2   20.21    0.78
   0 -30  -2   19.50    0.79
   0  30   3   14.59    0.67
   0  30  -3   15.16    0.68
   0 -30   3   14.45    0.65
   0 -30  -3   13.62    0.65
   0  30   4    1.60    0.26
   0  30  -4    1.69    0.29
   0 -30  -4    1.86    0.29
   0 -30   4    1.65    0.28
   0  30  -5    8.62    0.54
   0  30   5    8.60    0.53
   0 -30  -5    9.44    0.56
   0 -30   5    7.43    0.49
   0  30   6    1.09    0.27
   0  30  -6    1.56    0.31
   0 -30   6    1.11    0.25
   0 -30  -6    1.01    0.24
   0  31   0    0.45    0.17
   0 -31   0    0.72    0.21
   0  31   1   -0.02    0.13
   0  31  -1    0.08    0.13
   0 -31  -1   -0.03    0.14
   0 -31   1    0.08    0.16
   0  31   2    0.29    0.15
   0  31  -2    0.29    0.16
   0 -31  -2    0.33    0.18
   0 -31   2    0.51    0.18
   0  31  -3   -0.07    0.14
   0  31   3    0.25    0.15
   0 -31   3    0.12    0.14
   0 -31  -3    0.10    0.13
   0  31   4    0.19    0.16
   0  31  -4   -0.06    0.15
   0 -31  -4    0.17    0.15
   0 -31   4   -0.02    0.13
   0  31  -5    0.33    0.21
   0  31   5    0.72    0.24
   0 -31  -5    0.39    0.19
   0 -31   5    0.66    0.22
   0 -32   0   10.29    0.56
   0  32   1    2.87    0.32
   0  32  -1    2.93    0.32
   0 -32   1    2.67    0.33
   0 -32  -1    3.01    0.34
   0  32  -2    1.65    0.28
   0  32   2    2.07    0.29
   0 -32   2    2.48    0.32
   0 -32  -2    2.11    0.31
   0  32  -3    0.76    0.22
   0  32   3    0.62    0.20
   0 -32  -3    0.93    0.24
   0 -32   3    0.45    0.20
   0  32  -4    3.69    0.39
   0  32   4    3.20    0.37
   0 -32  -4    3.75    0.38
   0 -32   4    3.91    0.37
   0 -33   0    0.31    0.19
   0  33   1    0.05    0.15
   0 -33  -1   -0.09    0.15
   0 -33   1    0.28    0.18
   0  33  -2   -0.04    0.16
   0  33   2    0.15    0.16
   0 -33   2    0.16    0.16
   0 -33  -2    0.13    0.15
   0  33   3    1.77    0.30
   0  33  -3    1.94    0.31
   0 -33   3    1.46    0.29
   0 -33  -3    1.48    0.30
   0 -34   0    8.18    0.54
   0  34   1    0.11    0.15
   0 -34   1   -0.03    0.16
   0 -34  -1    0.27    0.19
   1   0 -13   -0.03    0.18
  -1   0  13    0.09    0.15
   1   0 -12    0.83    0.24
  -1   0  12    0.57    0.19
   1   0 -11   -0.18    0.12
  -1   0  11   -0.04    0.10
  -1   0  10    9.12    0.46
   1   0 -10    8.81    0.48
  -1   0   9   -0.02    0.10
   1   0  -9    0.00    0.14
   1   0  -8   47.06    1.23
  -1   0   8   49.09    1.11
   1   0  -8   48.69    1.08
  -1   0   8   47.41    1.19
  -1   0   7   -0.04    0.07
   1   0  -7    0.03    0.09
   1   0  -7    0.09    0.07
  -1   0   7    0.03    0.06
   1   0  -6   20.81    0.62
  -1   0   6   21.63    0.60
   1   0  -6   21.33    0.53
  -1   0   6   20.58    0.54
   1   0  -5    0.09    0.07
  -1   0   5    0.16    0.07
   1   0  -5    0.04    0.05
  -1   0   5    0.03    0.04
  -1   0   4   18.77    0.47
   1   0  -4   17.38    0.48
  -1   0   4   17.59    0.44
   1   0  -4   17.97    0.41
   1   0  -3    0.11    0.04
  -1   0   3    0.14    0.05
   1   0  -3    0.02    0.05
  -1   0   3    0.11    0.04
   1   0  -2  207.32    3.92
  -1   0   2  201.67    3.80
  -1   0   2  204.92    3.87
   1   0  -2  204.18    3.78
  -1   0   0   54.13    1.00
  -1   0   0   51.16    1.02
  -1   0   0   53.35    0.99
   1   0   1    0.06    0.02
  -1   0  -1    0.09    0.03
   1   0   1    0.04    0.02
  -1   0  -1   -0.01    0.02
   1   0   2 1000.00   18.44
  -1   0  -2  998.96   18.75
   1   0   2  957.65   18.35
  -1   0  -2  949.28   18.22
  -1   0  -3   -0.02    0.05
  -1   0  -3    0.04    0.05
   1   0   3    0.00    0.03
   1   0   3    0.10    0.05
   1   0   4   16.75    0.45
  -1   0  -4   16.21    0.44
  -1   0  -4   15.38    0.42
   1   0   4   16.34    0.39
   1   0   5   -0.03    0.04
   1   0   5   -0.06    0.05
  -1   0  -5   -0.08    0.06
  -1   0  -5   -0.04    0.07
  -1   0  -6   17.51    0.54
   1   0   6   17.91    0.46
  -1   0  -6   17.24    0.51
   1   0   6   17.58    0.54
   1   0   7    0.02    0.07
  -1   0  -7    0.03    0.09
  -1   0  -7   -0.11    0.07
   1   0   7    0.00    0.05
  -1   0  -8    8.59    0.40
  -1   0  -8    7.73    0.35
   1   0   8    7.85    0.38
  -1   0  -9    0.06    0.12
  -1   0  -9    0.07    0.11
   1   0   9   -0.04    0.08
   1   0  10   43.02    1.21
  -1   0 -10   43.75    1.13
  -1   0 -10   43.15    1.22
   1   0  11    0.01    0.11
  -1   0 -11    0.10    0.15
  -1   0 -12    0.51    0.21
   1   0  12    0.28    0.18
   1   0  13    0.01    0.16
   1   1 -13    3.78    0.41
  -1   1  13    3.87    0.37
  -1  -1  13    3.83    0.38
   1  -1 -13    4.36    0.44
  -1   1  12    0.13    0.15
   1   1 -12    0.24    0.20
   1  -1 -12    0.32    0.20
  -1  -1  12    0.25    0.17
  -1   1  11   -0.11    0.11
   1   1 -11    0.03    0.16
  -1  -1  11   -0.08    0.10
   1  -1 -11    0.01    0.16
   1   1 -10   11.35    0.55
  -1   1  10   10.74    0.50
   1  -1 -10   10.80    0.52
  -1  -1  10   10.92    0.51
  -1   1   9    1.77    0.21
   1   1  -9    1.93    0.26
  -1   1   9    2.23    0.19
  -1  -1   9    1.98    0.22
   1  -1  -9    2.02    0.25
  -1   1   8    8.38    0.39
   1   1  -8    8.95    0.43
  -1   1   8    8.19    0.33
   1   1  -8    8.44    0.33
  -1  -1   8    8.98    0.32
  -1  -1   8    8.64    0.39
   1  -1  -8    7.88    0.32
   1  -1  -8    8.48    0.41
   1   1  -7    1.97    0.15
  -1   1   7    1.59    0.16
  -1   1   7    1.89    0.15
   1   1  -7    1.56    0.19
  -1  -1   7    1.86    0.14
  -1  -1   7    1.82    0.17
   1  -1  -7    1.96    0.15
   1  -1  -7    2.02    0.20
  -1   1   6    6.82    0.26
   1   1  -6    6.64    0.24
   1   1  -6    6.23    0.31
  -1   1   6    7.24    0.30
   1  -1  -6    6.88    0.25
   1  -1  -6    7.32    0.32
  -1  -1   6    7.03    0.30
  -1  -1   6    6.54    0.25
  -1   1   5    1.53    0.11
  -1   1   5    1.64    0.13
   1   1  -5    1.37    0.14
   1   1  -5    1.21    0.10
   1  -1  -5    1.70    0.11
  -1  -1   5    1.31    0.10
   1  -1  -5    1.50    0.14
  -1  -1   5    1.28    0.12
   1   1  -4   14.89    0.43
  -1   1   4   14.11    0.38
  -1   1   4   13.80    0.39
   1   1  -4   14.64    0.35
   1  -1  -4   15.09    0.43
   1  -1  -4   14.75    0.36
  -1  -1   4   14.44    0.37
  -1  -1   4   15.29    0.41
   1   1  -3  133.03    2.62
  -1   1   3  129.69    2.56
  -1   1   3  127.85    2.52
   1   1  -3  136.21    2.47
  -1  -1   3  134.77    2.53
   1  -1  -3  131.26    2.61
   1  -1  -3  133.03    2.47
  -1  -1   3  133.02    2.55
   1   1  -2  239.45    4.25
   1   1  -2  226.81    4.41
  -1   1   2  222.05    4.44
  -1   1   2  225.33    4.38
   1  -1  -2  242.48    4.28
  -1  -1   2  235.92    4.42
  -1  -1   2  219.24    4.38
   1  -1  -2  234.05    4.41
  -1   1   1   27.19    0.59
   1   1  -1   29.88    0.60
  -1   1   1   29.13    0.57
   1  -1  -1   28.54    0.60
  -1  -1   1   28.60    0.59
   1  -1  -1   28.84    0.55
  -1   1   0   59.04    1.15
   1   1   0   59.75    1.14
  -1   1   0   57.56    1.13
  -1   1   0   60.08    1.12
  -1   1   0   57.68    1.11
  -1  -1   0   59.56    1.12
  -1  -1   0   59.50    1.11
  -1   1  -1   11.68    0.28
  -1   1  -1   11.56    0.28
   1   1   1   12.08    0.27
  -1  -1  -1   11.71    0.25
   1  -1   1   11.88    0.25
   1  -1   1   11.58    0.28
  -1  -1  -1   11.72    0.28
   1   1   2   26.97    0.57
  -1   1  -2   27.03    0.60
  -1   1  -2   26.34    0.58
   1   1   2   26.93    0.59
   1  -1   2   27.06    0.59
  -1  -1  -2   26.28    0.57
   1  -1   2   27.20    0.54
  -1  -1  -2   26.67    0.58
  -1   1  -3  197.14    3.75
   1   1   3  203.19    3.80
  -1   1  -3  200.64    3.88
   1   1   3  199.36    3.77
  -1  -1  -3  193.74    3.75
   1  -1   3  205.56    3.77
  -1  -1  -3  197.77    3.85
   1  -1   3  201.42    3.78
  -1   1  -4   70.97    1.50
   1   1   4   75.73    1.50
   1   1   4   76.06    1.54
  -1   1  -4   75.32    1.57
   1  -1   4   75.00    1.54
  -1  -1  -4   74.02    1.55
  -1  -1  -4   74.28    1.51
   1  -1   4   76.57    1.47
  -1   1  -5  114.70    2.37
   1   1   5  117.99    2.28
   1   1   5  113.60    2.31
  -1   1  -5  112.96    2.28
   1  -1   5  117.33    2.33
  -1  -1  -5  113.23    2.28
   1  -1   5  116.08    2.24
  -1  -1  -5  115.63    2.35
  -1   1  -6    0.48    0.11
   1   1   6    0.59    0.12
  -1   1  -6    0.74    0.14
   1   1   6    0.51    0.08
   1  -1   6    0.53    0.08
  -1  -1  -6    0.57    0.11
  -1  -1  -6    0.59    0.13
   1  -1   6    0.73    0.12
  -1   1  -7    2.71    0.20
  -1   1  -7    2.43    0.22
   1   1   7    2.41    0.20
   1   1   7    2.67    0.16
   1  -1   7    2.31    0.20
  -1  -1  -7    2.20    0.18
  -1  -1  -7    2.35    0.21
   1  -1   7    2.51    0.14
  -1   1  -8   -0.04    0.09
  -1   1  -8    0.14    0.11
   1   1   8    0.02    0.09
  -1  -1  -8    0.18    0.12
   1  -1   8    0.19    0.10
  -1  -1  -8    0.06    0.10
  -1   1  -9    2.08    0.24
   1   1   9    1.60    0.21
  -1   1  -9    2.14    0.22
   1  -1   9    1.87    0.24
  -1  -1  -9    1.71    0.23
  -1  -1  -9    1.98    0.22
  -1   1 -10    0.87    0.22
  -1   1 -10    0.57    0.16
   1   1  10    0.99    0.20
  -1  -1 -10    0.61    0.17
  -1  -1 -10    0.75    0.20
   1  -1  10    0.88    0.19
   1   1  11    0.25    0.14
  -1   1 -11   -0.05    0.15
   1  -1  11    0.30    0.14
  -1  -1 -11    0.23    0.17
   1   1  12    0.86    0.23
  -1   1 -12    0.56    0.22
   1  -1  12    1.11    0.25
  -1  -1 -12    0.79    0.24
   1   1  13   -0.06    0.15
   1  -1  13    0.32    0.19
  -1   2  13    2.23    0.31
   1   2 -13    2.14    0.37
   1  -2 -13    2.57    0.36
  -1  -2  13    2.46    0.33
   1   2 -12    0.23    0.19
  -1   2  12    0.26    0.17
  -1  -2  12    0.49    0.19
   1  -2 -12    0.58    0.22
  -1   2  11   -0.02    0.11
   1   2 -11   -0.02    0.16
  -1  -2  11    0.03    0.11
   1  -2 -11   -0.10    0.15
  -1   2  10    0.90    0.18
   1   2 -10    1.02    0.22
  -1  -2  10    1.15    0.20
   1  -2 -10    1.16    0.24
  -1   2   9    0.30    0.11
  -1   2   9    0.44    0.14
   1   2  -9    0.26    0.16
  -1  -2   9    0.40    0.13
   1  -2  -9    0.37    0.15
   1   2  -8    7.82    0.40
  -1   2   8    8.53    0.38
   1   2  -8    7.70    0.31
  -1   2   8    8.10    0.33
  -1  -2   8    8.03    0.31
   1  -2  -8    8.87    0.33
  -1  -2   8    8.01    0.38
   1  -2  -8    8.54    0.41
  -1   2   7    1.20    0.13
   1   2  -7    0.89    0.16
   1   2  -7    0.64    0.11
  -1   2   7    0.89    0.14
   1  -2  -7    1.22    0.17
  -1  -2   7    0.82    0.11
  -1  -2   7    0.78    0.14
   1  -2  -7    0.66    0.11
  -1   2   6   13.70    0.44
  -1   2   6   13.61    0.41
   1   2  -6   13.74    0.38
   1   2  -6   14.09    0.48
  -1  -2   6   13.36    0.38
   1  -2  -6   13.60    0.39
  -1  -2   6   14.04    0.46
   1  -2  -6   14.14    0.47
  -1   2   5   13.24    0.40
   1   2  -5   14.26    0.37
   1   2  -5   14.70    0.46
  -1   2   5   14.99    0.43
   1  -2  -5   14.45    0.38
   1  -2  -5   13.97    0.44
  -1  -2   5   14.56    0.44
  -1  -2   5   14.35    0.38
   1   2  -4    6.68    0.27
  -1   2   4    6.94    0.24
   1   2  -4    6.93    0.21
  -1   2   4    7.10    0.24
   1  -2  -4    7.42    0.26
  -1  -2   4    7.03    0.22
   1  -2  -4    7.61    0.22
  -1  -2   4    6.96    0.26
   1   2  -3    1.18    0.07
  -1   2   3    1.06    0.09
   1   2  -3    1.17    0.11
  -1   2   3    0.97    0.08
  -1  -2   3    1.07    0.09
  -1  -2   3    1.14    0.08
   1  -2  -3    1.07    0.08
   1  -2  -3    0.98    0.09
  -1   2   2   24.37    0.51
  -1   2   2   23.46    0.54
   1   2  -2   25.15    0.56
   1   2  -2   25.59    0.49
  -1  -2   2   26.08    0.53
   1  -2  -2   24.47    0.50
   1  -2  -2   24.71    0.55
  -1  -2   2   24.74    0.54
  -1   2   1  830.79   16.58
   1   2  -1  874.62   16.77
  -1   2   1  900.14   16.12
  -1  -2   1  871.76   16.58
   1  -2  -1  901.21   16.15
  -1  -2   1  871.20   16.31
   1   2   0  174.43    3.27
  -1   2   0  168.75    3.19
  -1   2   0  173.06    3.34
  -1   2   0  176.44    3.34
  -1   2   0  172.76    3.26
  -1  -2   0  176.60    3.19
  -1  -2   0  168.99    3.21
   1   2   1  128.01    2.43
  -1   2  -1  130.50    2.39
  -1   2  -1  124.55    2.45
  -1  -2  -1  126.17    2.41
   1  -2   1  125.48    2.38
  -1  -2  -1  127.12    2.38
  -1  -2  -1  129.41    2.39
   1   2   2    1.46    0.09
   1   2   2    1.41    0.09
  -1   2  -2    1.81    0.11
  -1   2  -2    1.18    0.09
  -1  -2  -2    1.55    0.08
  -1  -2  -2    1.32    0.10
   1  -2   2    1.54    0.10
   1  -2   2    1.63    0.05
  -1   2  -3   31.77    0.72
  -1   2  -3   32.69    0.75
   1   2   3   33.52    0.73
   1   2   3   33.36    0.72
   1  -2   3   33.65    0.66
  -1  -2  -3   32.80    0.72
  -1  -2  -3   33.25    0.72
   1  -2   3   32.81    0.74
   1   2   4   17.99    0.48
  -1   2  -4   16.86    0.46
  -1   2  -4   17.44    0.49
   1   2   4   18.73    0.46
  -1  -2  -4   18.21    0.48
   1  -2   4   18.49    0.40
  -1  -2  -4   18.79    0.48
   1  -2   4   18.60    0.50
  -1   2  -5    5.72    0.24
   1   2   5    5.73    0.22
   1   2   5    5.16    0.24
  -1   2  -5    6.04    0.27
  -1  -2  -5    4.92    0.23
   1  -2   5    5.76    0.26
   1  -2   5    5.50    0.18
  -1  -2  -5    5.34    0.24
   1   2   6    0.53    0.09
   1   2   6    0.70    0.13
  -1   2  -6    0.59    0.11
  -1   2  -6    0.58    0.12
  -1  -2  -6    0.63    0.12
   1  -2   6    0.52    0.11
  -1  -2  -6    0.41    0.10
   1  -2   6    0.61    0.08
  -1   2  -7   24.15    0.66
  -1   2  -7   23.20    0.71
   1   2   7   24.50    0.63
   1   2   7   23.39    0.69
  -1  -2  -7   24.97    0.67
  -1  -2  -7   23.30    0.69
   1  -2   7   23.65    0.70
  -1   2  -8   31.39    0.83
  -1   2  -8   29.97    0.89
   1   2   8   30.31    0.79
   1   2   8   31.34    0.87
   1  -2   8   31.87    0.89
  -1  -2  -8   31.13    0.83
  -1  -2  -8   31.79    0.88
  -1   2  -9    6.14    0.38
  -1   2  -9    5.71    0.32
   1   2   9    6.15    0.35
  -1  -2  -9    6.69    0.37
  -1  -2  -9    6.32    0.34
   1  -2   9    6.08    0.36
  -1   2 -10    0.51    0.15
   1   2  10    0.50    0.16
  -1   2 -10    0.42    0.18
  -1  -2 -10    0.40    0.16
  -1  -2 -10    0.69    0.19
   1  -2  10    0.75    0.19
   1   2  11    8.27    0.47
  -1   2 -11    8.27    0.50
  -1  -2 -11    6.96    0.46
   1  -2  11    8.20    0.47
  -1   2 -12    7.55    0.49
   1   2  12    7.73    0.48
   1  -2  12    8.47    0.51
   1   2  13    0.20    0.16
  -1   2 -13    0.37    0.23
   1  -2  13    0.14    0.17
   1   3 -13    1.16    0.30
  -1   3  13    0.92    0.24
  -1  -3  13    0.33    0.19
   1  -3 -13    0.66    0.24
  -1   3  12    0.03    0.12
   1   3 -12    0.15    0.19
  -1  -3  12   -0.07    0.14
   1  -3 -12   -0.01    0.17
   1   3 -11    2.78    0.33
  -1   3  11    2.10    0.24
   1  -3 -11    2.07    0.28
  -1  -3  11    2.28    0.28
   1   3 -10   28.95    0.95
  -1   3  10   29.63    0.89
  -1  -3  10   27.05    0.89
   1  -3 -10   28.85    0.92
  -1   3   9    3.69    0.28
   1   3  -9    4.09    0.33
  -1   3   9    3.81    0.25
   1  -3  -9    3.92    0.25
   1  -3  -9    3.91    0.31
  -1  -3   9    4.11    0.30
   1   3  -8   -0.03    0.12
  -1   3   8    0.16    0.09
   1   3  -8   -0.08    0.08
  -1   3   8   -0.04    0.08
   1  -3  -8    0.08    0.08
  -1  -3   8    0.21    0.11
   1  -3  -8    0.08    0.10
   1   3  -7   35.01    0.98
  -1   3   7   36.90    0.92
  -1   3   7   37.84    0.90
   1   3  -7   37.59    0.85
  -1  -3   7   37.27    0.95
  -1  -3   7   36.48    0.84
   1  -3  -7   37.02    0.86
   1  -3  -7   37.60    0.97
  -1   3   6    0.24    0.08
   1   3  -6    0.16    0.09
   1   3  -6    0.22    0.07
  -1   3   6    0.31    0.08
  -1  -3   6    0.20    0.09
  -1  -3   6    0.32    0.07
   1  -3  -6    0.34    0.08
   1  -3  -6    0.27    0.10
   1   3  -5   64.66    1.28
   1   3  -5   61.83    1.42
  -1   3   5   63.74    1.36
  -1   3   5   63.07    1.34
   1  -3  -5   63.85    1.40
  -1  -3   5   63.96    1.37
   1  -3  -5   64.22    1.30
  -1  -3   5   64.72    1.31
   1   3  -4   14.70    0.44
   1   3  -4   15.14    0.36
  -1   3   4   14.65    0.39
  -1   3   4   15.35    0.41
   1  -3  -4   15.12    0.38
   1  -3  -4   14.90    0.42
  -1  -3   4   14.28    0.42
  -1  -3   4   14.57    0.37
   1   3  -3  199.91    3.60
  -1   3   3  187.52    3.72
   1   3  -3  194.76    3.79
  -1   3   3  190.40    3.63
   1  -3  -3  193.65    3.61
   1  -3  -3  194.95    3.77
  -1  -3   3  198.13    3.69
  -1  -3   3  194.02    3.67
  -1   3   2  160.23    2.97
  -1   3   2  159.88    3.07
   1   3  -2  157.60    3.10
   1  -3  -2  163.42    2.98
   1  -3  -2  159.38    3.09
  -1  -3   2  160.44    3.04
  -1  -3   2  162.14    2.95
  -1  -3   2  157.96    3.01
  -1   3   1    1.74    0.09
  -1   3   1    1.72    0.06
   1   3  -1    2.01    0.09
   1   3  -1    1.87    0.08
  -1   3   1    1.80    0.09
   1  -3  -1    1.87    0.08
  -1  -3   1    2.01    0.07
  -1  -3   1    1.90    0.09
  -1   3   0  176.95    3.49
  -1   3   0  175.16    3.46
   1   3   0  184.87    3.46
   1   3   0  182.13    3.47
  -1  -3   0  174.37    3.38
  -1  -3   0  175.06    3.35
   1  -3   0  180.03    3.34
   1  -3   0  173.75    3.31
  -1   3  -1   12.66    0.31
  -1   3  -1   13.20    0.26
  -1   3  -1   12.56    0.30
   1   3   1   12.53    0.31
  -1  -3  -1   11.97    0.29
  -1  -3  -1   12.42    0.30
  -1  -3  -1   12.85    0.26
   1  -3   1   12.57    0.29
   1   3   2  108.57    2.11
   1   3   2  106.80    2.07
  -1   3  -2  109.75    2.08
  -1   3  -2  109.63    2.15
  -1  -3  -2  109.68    2.10
   1  -3   2  107.90    2.08
  -1  -3  -2  107.16    2.08
   1   3   3  123.65    2.40
  -1   3  -3  125.13    2.49
   1   3   3  123.59    2.43
  -1   3  -3  126.16    2.40
  -1  -3  -3  126.36    2.44
   1  -3   3  123.12    2.42
   1  -3   3  126.72    2.34
  -1  -3  -3  123.14    2.40
  -1   3  -4    1.46    0.13
  -1   3  -4    1.29    0.11
   1   3   4    1.25    0.11
   1   3   4    1.26    0.10
  -1  -3  -4    1.27    0.12
  -1  -3  -4    1.08    0.11
   1  -3   4    1.31    0.12
   1  -3   4    1.49    0.07
  -1   3  -5  140.65    2.86
   1   3   5  139.19    2.77
   1   3   5  142.46    2.77
  -1   3  -5  139.20    2.74
   1  -3   5  138.84    2.79
  -1  -3  -5  141.98    2.82
   1  -3   5  143.11    2.69
  -1  -3  -5  139.11    2.75
  -1   3  -6   29.06    0.74
  -1   3  -6   29.76    0.80
   1   3   6   29.45    0.77
   1   3   6   29.70    0.73
   1  -3   6   29.89    0.79
  -1  -3  -6   30.94    0.76
   1  -3   6   30.27    0.65
  -1  -3  -6   30.09    0.77
   1   3   7    2.67    0.20
  -1   3  -7    2.88    0.24
   1   3   7    2.69    0.18
  -1   3  -7    3.04    0.21
  -1  -3  -7    2.52    0.22
  -1  -3  -7    2.82    0.21
   1  -3   7    3.48    0.24
  -1   3  -8    2.18    0.21
   1   3   8    2.05    0.17
  -1   3  -8    2.20    0.24
   1   3   8    2.32    0.22
  -1  -3  -8    2.56    0.23
  -1  -3  -8    2.05    0.21
   1  -3   8    1.96    0.21
   1   3   9    8.31    0.42
  -1   3  -9    8.28    0.38
  -1   3  -9    8.15    0.43
  -1  -3  -9    8.36    0.42
  -1  -3  -9    8.35    0.39
   1  -3   9    8.30    0.43
  -1   3 -10   34.78    1.05
   1   3  10   32.85    1.00
  -1   3 -10   33.92    0.94
  -1  -3 -10   32.71    1.00
  -1  -3 -10   34.37    0.96
   1  -3  10   34.82    1.04
  -1   3 -11    0.44    0.20
   1   3  11    0.90    0.21
   1  -3  11    0.52    0.18
  -1  -3 -11    0.92    0.23
   1   3  12    0.13    0.16
  -1   3 -12    0.34    0.20
   1  -3  12    0.11    0.16
  -1   3 -13   -0.06    0.18
   1   3  13   -0.12    0.15
   1  -3  13   -0.05    0.16
  -1   4  13    3.02    0.34
   1   4 -13    3.91    0.42
  -1  -4  13    2.82    0.33
   1  -4 -13    3.19    0.38
  -1   4  12    2.08    0.28
   1   4 -12    2.65    0.36
   1  -4 -12    2.46    0.32
  -1  -4  12    2.49    0.31
   1   4 -11   14.34    0.66
  -1   4  11   14.04    0.59
  -1  -4  11   14.04    0.63
   1  -4 -11   14.30    0.64
   1   4 -10    8.15    0.48
  -1   4  10    8.04    0.42
  -1  -4  10    7.54    0.43
   1  -4 -10    8.61    0.46
  -1   4   9    5.87    0.31
  -1   4   9    5.79    0.34
   1   4  -9    6.82    0.41
   1  -4  -9    5.73    0.36
   1  -4  -9    6.16    0.31
  -1  -4   9    6.67    0.37
   1   4  -8    0.54    0.12
   1   4  -8    0.47    0.16
  -1   4   8    0.70    0.14
  -1   4   8    0.75    0.15
   1  -4  -8    0.46    0.15
  -1  -4   8    0.82    0.16
   1  -4  -8    0.51    0.12
   1   4  -7   11.26    0.37
   1   4  -7   11.85    0.48
  -1   4   7   11.71    0.42
  -1   4   7   12.51    0.42
  -1  -4   7   11.94    0.36
   1  -4  -7   11.90    0.38
  -1  -4   7   11.64    0.44
   1  -4  -7   11.22    0.44
  -1   4   6   15.87    0.48
   1   4  -6   15.93    0.53
  -1   4   6   16.30    0.48
   1   4  -6   16.23    0.43
  -1  -4   6   16.14    0.51
   1  -4  -6   15.62    0.45
   1  -4  -6   15.71    0.50
  -1  -4   6   16.20    0.42
  -1   4   5   79.16    1.69
   1   4  -5   83.28    1.61
   1   4  -5   80.92    1.76
  -1   4   5   81.89    1.66
  -1  -4   5   81.02    1.70
   1  -4  -5   78.68    1.62
   1  -4  -5   82.81    1.73
  -1  -4   5   82.53    1.63
  -1   4   4  119.13    2.42
   1   4  -4  125.89    2.32
   1   4  -4  121.44    2.48
  -1   4   4  121.75    2.35
  -1  -4   4  123.49    2.40
  -1  -4   4  123.48    2.36
   1  -4  -4  117.23    2.44
   1  -4  -4  121.34    2.34
  -1   4   3  219.34    4.11
  -1   4   3  221.48    4.24
   1   4  -3  219.48    4.30
   1   4  -3  225.57    4.09
   1  -4  -3  218.31    4.27
  -1  -4   3  222.29    4.18
   1  -4  -3  223.11    4.12
  -1  -4   3  217.94    4.16
   1   4  -2  359.90    6.79
  -1   4   2  364.52    6.66
   1   4  -2  343.90    7.01
  -1   4   2  362.12    6.73
   1  -4  -2  351.69    6.91
  -1  -4   2  348.91    6.70
   1  -4  -2  359.81    6.69
  -1  -4   2  360.98    6.65
   1   4  -1   20.82    0.45
  -1   4   1   19.69    0.46
   1   4  -1   21.11    0.46
  -1   4   1   19.84    0.46
   1  -4  -1   20.45    0.44
  -1  -4   1   20.91    0.43
   1   4   0   27.06    0.60
  -1   4   0   26.89    0.60
  -1   4   0   28.32    0.58
   1   4   0   28.58    0.57
   1  -4   0   28.72    0.54
  -1  -4   0   27.39    0.58
  -1  -4   0   27.94    0.57
  -1   4  -1  144.10    2.72
  -1   4  -1  144.11    2.71
   1   4   1  146.25    2.75
  -1   4  -1  142.30    2.80
   1   4   1  143.87    2.77
  -1  -4  -1  143.11    2.72
  -1  -4  -1  144.87    2.69
   1  -4   1  147.23    2.70
   1   4   2   33.63    0.73
  -1   4  -2   32.40    0.72
  -1   4  -2   32.22    0.75
   1   4   2   33.87    0.70
  -1  -4  -2   33.57    0.72
  -1  -4  -2   34.88    0.69
   1  -4   2   32.89    0.72
   1   4   3    2.82    0.14
   1   4   3    2.23    0.12
  -1   4  -3    2.25    0.13
  -1   4  -3    2.27    0.15
   1  -4   3    2.20    0.13
  -1  -4  -3    2.38    0.14
  -1  -4  -3    2.33    0.12
   1   4   4    3.11    0.16
  -1   4  -4    2.90    0.16
   1   4   4    3.06    0.16
  -1   4  -4    2.98    0.19
   1  -4   4    3.17    0.18
  -1  -4  -4    3.34    0.16
   1  -4   4    3.36    0.10
  -1  -4  -4    3.32    0.18
   1   4   5  101.64    2.13
   1   4   5  107.56    2.13
  -1   4  -5  104.99    2.21
  -1   4  -5  103.04    2.10
   1  -4   5  105.33    2.16
   1  -4   5  109.08    2.02
  -1  -4  -5  105.97    2.12
  -1  -4  -5  105.49    2.16
  -1   4  -6   52.57    1.18
  -1   4  -6   52.76    1.26
   1   4   6   53.19    1.18
   1   4   6   52.73    1.20
  -1  -4  -6   53.09    1.19
  -1  -4  -6   52.54    1.21
   1  -4   6   54.36    1.07
   1  -4   6   52.67    1.23
   1   4   7    0.78    0.12
  -1   4  -7    0.62    0.15
  -1   4  -7    0.83    0.14
   1   4   7    0.65    0.13
  -1  -4  -7    0.63    0.14
   1  -4   7    0.34    0.12
  -1  -4  -7    0.76    0.14
  -1   4  -8   17.15    0.56
  -1   4  -8   18.44    0.64
   1   4   8   18.31    0.61
   1   4   8   18.75    0.56
   1  -4   8   17.37    0.62
  -1  -4  -8   18.11    0.58
  -1  -4  -8   16.98    0.59
  -1   4  -9    3.31    0.29
   1   4   9    2.78    0.25
  -1   4  -9    3.13    0.25
   1  -4   9    2.77    0.26
  -1  -4  -9    3.08    0.25
  -1  -4  -9    2.95    0.27
  -1   4 -10    1.65    0.23
  -1   4 -10    1.61    0.26
   1   4  10    2.04    0.23
  -1  -4 -10    1.45    0.23
  -1  -4 -10    1.80    0.24
   1  -4  10    1.68    0.24
   1   4  11   21.89    0.80
  -1   4 -11   23.48    0.86
   1  -4  11   22.50    0.83
   1   4  12    0.34    0.16
  -1   4 -12   -0.18    0.15
   1  -4  12    0.09    0.13
  -1   4 -13    0.58    0.25
   1   4  13    0.91    0.24
   1  -4  13    0.58    0.23
  -1   5  13    0.61    0.21
   1   5 -13    0.71    0.27
  -1  -5  13    0.54    0.20
   1  -5 -13    0.75    0.27
   1   5 -12    0.43    0.21
  -1   5  12    0.24    0.17
  -1  -5  12    0.25    0.17
   1  -5 -12    0.34    0.18
   1   5 -11    1.39    0.29
  -1   5  11    1.93    0.24
   1  -5 -11    1.95    0.28
  -1  -5  11    1.57    0.26
  -1   5  10   10.11    0.48
   1   5 -10    9.88    0.53
  -1   5  10    9.84    0.46
   1  -5 -10   10.14    0.51
  -1  -5  10    9.70    0.49
  -1   5   9    0.21    0.11
   1   5  -9    0.62    0.20
  -1   5   9    0.35    0.13
  -1  -5   9    0.22    0.14
   1  -5  -9    0.36    0.16
   1  -5  -9    0.40    0.12
   1   5  -8  119.38    2.39
  -1   5   8  119.57    2.49
   1   5  -8  119.19    2.64
  -1   5   8  121.47    2.51
   1  -5  -8  121.35    2.43
   1  -5  -8  118.22    2.58
  -1  -5   8  118.39    2.54
  -1   5   7    7.20    0.32
   1   5  -7    6.63    0.27
  -1   5   7    7.18    0.32
   1   5  -7    7.04    0.36
  -1  -5   7    7.30    0.34
   1  -5  -7    7.42    0.29
  -1  -5   7    6.93    0.25
   1  -5  -7    7.30    0.34
   1   5  -6   17.29    0.46
  -1   5   6   18.22    0.51
  -1   5   6   17.92    0.52
   1   5  -6   17.03    0.57
   1  -5  -6   17.58    0.48
   1  -5  -6   17.58    0.54
  -1  -5   6   17.19    0.44
  -1  -5   6   17.13    0.54
   1   5  -5    0.48    0.08
  -1   5   5    0.60    0.11
  -1   5   5    0.40    0.08
   1   5  -5    0.69    0.13
   1  -5  -5    0.66    0.09
  -1  -5   5    0.64    0.12
  -1  -5   5    0.49    0.07
   1  -5  -5    0.53    0.11
  -1   5   4   23.13    0.58
   1   5  -4   22.90    0.52
  -1   5   4   22.39    0.53
   1  -5  -4   21.37    0.53
  -1  -5   4   23.24    0.59
  -1  -5   4   23.68    0.52
   1  -5  -4   22.02    0.58
  -1   5   3   36.58    0.75
   1   5  -3   37.05    0.85
  -1   5   3   36.97    0.82
   1  -5  -3   36.39    0.78
   1  -5  -3   37.30    0.82
  -1  -5   3   36.23    0.81
  -1   5   2  211.77    3.95
   1   5  -2  210.03    4.10
  -1   5   2  215.81    4.06
   1   5  -2  209.06    4.02
   1  -5  -2  215.03    4.08
  -1  -5   2  205.11    3.92
  -1  -5   2  211.69    3.97
   1  -5  -2  217.81    3.95
   1   5  -1    3.73    0.14
  -1   5   1    4.25    0.15
   1   5  -1    3.64    0.14
  -1   5   1    4.36    0.16
   1  -5  -1    4.07    0.15
  -1  -5   1    3.54    0.13
  -1  -5   1    3.62    0.14
   1   5   0  216.90    4.11
  -1   5   0  216.52    4.19
  -1   5   0  212.76    4.14
   1   5   0  216.96    4.10
   1  -5   0  221.19    4.03
  -1  -5   0  213.76    4.01
  -1  -5   0  214.72    4.03
   1  -5   0  215.82    4.01
   1   5   1  231.36    4.37
  -1   5  -1  225.49    4.37
  -1   5  -1  225.81    4.23
   1   5   1  220.19    4.33
  -1   5  -1  227.53    4.35
  -1  -5  -1  235.09    4.21
   1  -5   1  232.20    4.22
  -1  -5  -1  220.90    4.23
   1   5   2  241.73    4.66
   1   5   2  245.78    4.73
  -1   5  -2  244.75    4.63
  -1   5  -2  255.70    4.79
  -1  -5  -2  243.78    4.63
  -1  -5  -2  252.66    4.71
   1  -5   2  252.28    4.63
  -1   5  -3    4.34    0.19
   1   5   3    4.51    0.18
  -1   5  -3    4.29    0.21
   1   5   3    4.28    0.19
  -1  -5  -3    4.42    0.19
  -1  -5  -3    4.78    0.17
   1  -5   3    4.29    0.19
   1   5   4   23.76    0.59
  -1   5  -4   23.86    0.64
  -1   5  -4   23.68    0.59
   1   5   4   23.89    0.60
  -1  -5  -4   25.01    0.58
   1  -5   4   24.29    0.62
  -1  -5  -4   24.08    0.60
  -1   5  -5   34.73    0.81
  -1   5  -5   33.44    0.86
   1   5   5   33.50    0.82
   1   5   5   33.65    0.81
   1  -5   5   35.00    0.68
   1  -5   5   34.24    0.85
  -1  -5  -5   33.67    0.82
  -1  -5  -5   35.05    0.81
   1   5   6    1.00    0.12
  -1   5  -6    0.88    0.13
   1   5   6    1.05    0.13
  -1   5  -6    0.98    0.16
  -1  -5  -6    1.06    0.14
   1  -5   6    0.96    0.14
  -1  -5  -6    1.32    0.15
  -1   5  -7    4.93    0.26
  -1   5  -7    4.13    0.28
   1   5   7    5.21    0.26
   1   5   7    4.57    0.26
  -1  -5  -7    4.92    0.27
   1  -5   7    4.42    0.28
  -1  -5  -7    5.03    0.28
  -1   5  -8    1.72    0.22
   1   5   8    1.45    0.19
   1   5   8    1.17    0.16
  -1   5  -8    1.13    0.18
   1  -5   8    1.66    0.21
  -1  -5  -8    1.13    0.19
  -1  -5  -8    1.18    0.18
  -1   5  -9    1.23    0.19
   1   5   9    1.00    0.19
  -1   5  -9    1.37    0.23
  -1  -5  -9    1.38    0.21
  -1  -5  -9    1.27    0.20
   1  -5   9    1.35    0.21
  -1   5 -10    8.54    0.48
  -1   5 -10    9.11    0.43
   1   5  10    8.59    0.45
  -1  -5 -10    8.67    0.43
  -1  -5 -10    8.44    0.45
   1  -5  10    7.52    0.44
  -1   5 -11   17.65    0.74
   1   5  11   18.50    0.71
   1  -5  11   18.10    0.74
   1   5  12    1.46    0.26
  -1   5 -12    1.26    0.28
   1  -5  12    1.19    0.26
   1   6 -13    0.27    0.20
  -1  -6  13    0.48    0.19
   1  -6 -13    0.23    0.21
   1   6 -12    0.00    0.16
  -1   6  12    0.22    0.16
   1  -6 -12   -0.07    0.16
  -1  -6  12   -0.05    0.13
  -1   6  11    0.07    0.12
   1   6 -11   -0.02    0.16
   1  -6 -11    0.13    0.16
  -1  -6  11    0.00    0.12
  -1   6  10   13.80    0.55
   1   6 -10   13.29    0.62
  -1   6  10   14.37    0.54
   1  -6 -10   13.47    0.58
  -1  -6  10   13.70    0.60
   1   6  -9   22.22    0.79
  -1   6   9   22.68    0.70
  -1   6   9   22.54    0.70
   1  -6  -9   22.77    0.75
   1  -6  -9   22.27    0.66
  -1  -6   9   22.69    0.76
  -1   6   8    5.20    0.29
   1   6  -8    4.63    0.25
   1   6  -8    4.53    0.34
  -1   6   8    5.89    0.30
  -1  -6   8    4.33    0.30
   1  -6  -8    5.13    0.27
   1  -6  -8    5.45    0.32
  -1   6   7    0.83    0.14
  -1   6   7    0.85    0.13
   1   6  -7    0.66    0.16
   1   6  -7    0.54    0.11
  -1  -6   7    0.99    0.15
   1  -6  -7    1.09    0.17
  -1  -6   7    0.85    0.10
   1  -6  -7    0.67    0.12
   1   6  -6    0.37    0.12
  -1   6   6    0.44    0.10
  -1   6   6    0.39    0.10
   1   6  -6    0.41    0.08
   1  -6  -6    0.33    0.09
   1  -6  -6    0.37    0.12
  -1  -6   6    0.34    0.07
  -1  -6   6    0.51    0.12
  -1   6   5    9.43    0.30
   1   6  -5    9.04    0.28
   1   6  -5    8.53    0.35
  -1   6   5    9.38    0.34
   1  -6  -5    8.71    0.30
  -1  -6   5    9.48    0.27
   1  -6  -5    8.80    0.33
  -1  -6   5    8.71    0.33
   1   6  -4  131.71    2.74
  -1   6   4  135.85    2.58
   1   6  -4  136.91    2.57
  -1   6   4  137.28    2.69
  -1  -6   4  135.41    2.65
   1  -6  -4  132.32    2.60
   1  -6  -4  134.08    2.70
   1   6  -3  134.56    2.74
  -1   6   3  141.06    2.71
   1   6  -3  138.98    2.63
  -1   6   3  138.09    2.57
   1  -6  -3  136.72    2.71
   1  -6  -3  134.49    2.61
  -1  -6   3  136.89    2.59
  -1  -6   3  134.49    2.65
   1   6  -2    1.90    0.10
   1   6  -2    1.40    0.11
  -1   6   2    1.55    0.11
  -1   6   2    1.43    0.11
  -1   6   2    1.30    0.06
  -1  -6   2    1.54    0.10
   1  -6  -2    1.33    0.10
  -1  -6   2    1.64    0.09
  -1   6   1   70.31    1.42
   1   6  -1   70.03    1.41
   1   6  -1   71.94    1.42
  -1   6   1   69.33    1.43
  -1  -6   1   71.86    1.38
   1  -6  -1   70.48    1.39
  -1  -6   1   69.22    1.37
   1   6   0   17.89    0.41
  -1   6   0   19.21    0.42
  -1   6   0   18.25    0.44
   1   6   0   17.69    0.44
   1  -6   0   18.94    0.44
   1  -6   0   19.45    0.38
  -1  -6   0   17.22    0.42
  -1  -6   0   18.00    0.40
  -1   6  -1   99.39    2.04
   1   6   1  106.60    1.98
   1   6   1  100.94    2.02
  -1   6  -1  102.07    1.96
   1  -6   1  104.70    1.95
  -1  -6  -1  105.45    1.94
   1  -6   1   97.54    1.97
   1   6   2   92.80    1.87
  -1   6  -2   88.76    1.81
  -1   6  -2   93.62    1.76
  -1   6  -2   92.88    1.89
   1  -6   2   94.18    1.82
  -1  -6  -2   94.26    1.81
  -1  -6  -2   94.00    1.83
   1   6   3   51.86    1.15
  -1   6  -3   53.90    1.13
   1   6   3   53.38    1.10
  -1   6  -3   53.23    1.18
  -1  -6  -3   53.72    1.14
  -1  -6  -3   55.25    1.11
   1  -6   3   54.56    1.14
   1   6   4   15.33    0.42
  -1   6  -4   14.92    0.43
  -1   6  -4   14.97    0.47
   1   6   4   14.97    0.44
  -1  -6  -4   15.72    0.45
   1  -6   4   15.48    0.45
  -1  -6  -4   16.08    0.41
  -1   6  -5   28.79    0.78
  -1   6  -5   29.46    0.73
   1   6   5   30.39    0.73
   1   6   5   29.55    0.74
  -1  -6  -5   30.85    0.73
   1  -6   5   29.64    0.77
  -1  -6  -5   29.69    0.74
   1   6   6    1.00    0.13
  -1   6  -6    0.80    0.13
  -1   6  -6    1.02    0.16
   1   6   6    1.35    0.14
   1  -6   6    0.76    0.13
  -1  -6  -6    1.43    0.15
  -1  -6  -6    0.90    0.14
  -1   6  -7   49.46    1.24
   1   6   7   50.95    1.17
   1   6   7   49.33    1.17
  -1   6  -7   47.16    1.14
  -1  -6  -7   48.02    1.16
  -1  -6  -7   49.40    1.17
   1  -6   7   49.53    1.22
   1   6   8   30.02    0.85
   1   6   8   30.56    0.83
  -1   6  -8   30.63    0.91
  -1   6  -8   30.12    0.82
  -1  -6  -8   29.95    0.84
  -1  -6  -8   30.54    0.84
   1  -6   8   29.90    0.89
  -1   6  -9   -0.10    0.12
  -1   6  -9    0.08    0.10
   1   6   9   -0.05    0.09
   1   6   9    0.01    0.10
  -1  -6  -9    0.02    0.11
  -1  -6  -9    0.14    0.12
   1  -6   9    0.00    0.10
  -1   6 -10   -0.02    0.13
  -1   6 -10   -0.09    0.11
   1   6  10    0.02    0.11
  -1  -6 -10    0.01    0.13
   1  -6  10    0.17    0.14
  -1  -6 -10    0.04    0.13
   1   6  11    0.34    0.16
  -1   6 -11    0.50    0.20
   1  -6  11    0.37    0.17
  -1   6 -12   12.61    0.65
   1   6  12   12.21    0.59
   1  -6  12   10.76    0.59
   1   7 -13    0.43    0.22
  -1  -7  13    0.45    0.21
   1   7 -12    1.08    0.28
  -1  -7  12    0.91    0.23
   1  -7 -12    1.36    0.28
   1   7 -11    2.93    0.33
  -1   7  11    3.15    0.28
   1  -7 -11    3.05    0.32
  -1  -7  11    2.84    0.31
  -1   7  10    0.02    0.10
   1   7 -10    0.02    0.13
  -1   7  10   -0.01    0.11
  -1  -7  10    0.10    0.12
   1  -7 -10    0.09    0.13
  -1   7   9   11.05    0.45
   1   7  -9   11.06    0.54
  -1   7   9   11.53    0.47
   1  -7  -9   11.14    0.49
   1  -7  -9   10.93    0.43
  -1  -7   9    9.99    0.48
  -1   7   8   62.96    1.43
  -1   7   8   61.41    1.47
   1   7  -8   61.49    1.56
   1   7  -8   64.72    1.38
   1  -7  -8   64.42    1.51
   1  -7  -8   64.28    1.41
  -1  -7   8   61.70    1.50
  -1   7   7   60.27    1.39
   1   7  -7   59.36    1.29
   1   7  -7   59.62    1.47
  -1   7   7   61.82    1.35
  -1  -7   7   59.76    1.41
   1  -7  -7   60.76    1.33
   1  -7  -7   60.31    1.41
  -1   7   6    7.62    0.33
  -1   7   6    7.60    0.29
   1   7  -6    7.92    0.28
   1   7  -6    7.07    0.35
   1  -7  -6    7.32    0.32
  -1  -7   6    7.67    0.34
   1  -7  -6    7.74    0.30
  -1  -7   6    7.60    0.25
   1   7  -5  134.74    2.60
   1   7  -5  134.08    2.58
   1   7  -5  134.30    2.77
  -1   7   5  135.00    2.71
  -1   7   5  132.02    2.59
   1  -7  -5  135.20    2.71
   1  -7  -5  130.43    2.61
  -1  -7   5  131.57    2.67
   1   7  -4    9.20    0.35
  -1   7   4    9.33    0.33
   1   7  -4    9.43    0.27
  -1   7   4    9.14    0.27
   1  -7  -4    8.98    0.31
  -1  -7   4    9.47    0.33
  -1  -7   4    9.36    0.28
   1  -7  -4    8.95    0.30
  -1   7   3    3.08    0.17
  -1   7   3    3.20    0.12
   1   7  -3    3.20    0.18
   1   7  -3    3.16    0.14
  -1  -7   3    3.09    0.14
   1  -7  -3    3.20    0.16
   1  -7  -3    3.27    0.17
  -1  -7   3    3.16    0.16
   1   7  -2  108.86    2.14
   1   7  -2  106.67    2.07
  -1   7   2  105.70    1.96
  -1   7   2  104.57    2.11
  -1   7   2  104.35    2.11
   1  -7  -2  105.73    2.06
  -1  -7   2  105.52    2.03
  -1  -7   2  106.45    2.06
   1   7  -1   10.70    0.30
   1   7  -1   10.48    0.30
  -1   7   1   11.88    0.32
  -1   7   1   11.18    0.31
  -1  -7   1   10.72    0.29
  -1  -7   1   10.50    0.29
   1  -7  -1   11.08    0.31
   1   7   0   24.31    0.53
  -1   7   0   24.02    0.54
   1   7   0   24.20    0.56
  -1   7   0   24.53    0.57
  -1  -7   0   24.65    0.55
  -1  -7   0   24.42    0.52
   1  -7   0   23.11    0.55
   1  -7   0   24.73    0.49
  -1   7  -1    2.51    0.10
  -1   7  -1    2.30    0.13
   1   7   1    2.37    0.13
   1   7   1    2.49    0.10
   1  -7   1    2.63    0.13
  -1  -7  -1    2.23    0.13
  -1  -7  -1    2.71    0.11
   1  -7   1    2.48    0.11
  -1   7  -2   29.98    0.71
   1   7   2   30.06    0.70
  -1   7  -2   29.99    0.60
  -1   7  -2   28.82    0.68
  -1  -7  -2   30.46    0.64
  -1  -7  -2   30.70    0.64
  -1  -7  -2   28.80    0.68
   1  -7   2   29.38    0.66
  -1   7  -3   34.84    0.78
   1   7   3   33.48    0.80
  -1   7  -3   33.58    0.82
   1   7   3   33.92    0.74
  -1  -7  -3   33.95    0.74
   1  -7   3   35.72    0.79
  -1  -7  -3   34.31    0.79
  -1   7  -4   37.39    0.87
   1   7   4   37.68    0.84
   1   7   4   37.65    0.89
  -1   7  -4   37.78    0.93
  -1  -7  -4   38.32    0.84
  -1  -7  -4   37.65    0.88
   1  -7   4   38.56    0.89
  -1   7  -5    0.49    0.12
   1   7   5    0.28    0.08
   1   7   5    0.15    0.07
  -1   7  -5    0.46    0.10
   1  -7   5    0.23    0.08
  -1  -7  -5    0.28    0.08
  -1  -7  -5    0.09    0.08
  -1   7  -6   19.18    0.56
  -1   7  -6   18.88    0.61
   1   7   6   18.63    0.56
   1   7   6   18.79    0.55
   1  -7   6   19.03    0.60
  -1  -7  -6   19.36    0.55
  -1  -7  -6   19.33    0.57
  -1   7  -7    6.74    0.32
   1   7   7    7.20    0.33
   1   7   7    7.01    0.32
  -1   7  -7    7.44    0.38
  -1  -7  -7    7.85    0.35
  -1  -7  -7    7.48    0.33
   1  -7   7    6.79    0.36
   1   7   8   20.91    0.63
  -1   7  -8   19.79    0.62
   1   7   8   20.79    0.65
  -1   7  -8   19.00    0.69
  -1  -7  -8   20.90    0.65
  -1  -7  -8   19.85    0.64
   1  -7   8   19.35    0.67
   1   7   9    3.56    0.27
  -1   7  -9    3.63    0.26
  -1   7  -9    3.81    0.32
   1   7   9    3.79    0.26
  -1  -7  -9    3.64    0.28
  -1  -7  -9    3.41    0.28
   1  -7   9    3.59    0.29
  -1   7 -10    4.53    0.37
   1   7  10    3.47    0.29
  -1  -7 -10    4.07    0.32
   1  -7  10    3.19    0.30
  -1   7 -11    0.33    0.19
   1   7  11    0.45    0.17
   1  -7  11    0.44    0.17
  -1   7 -12    0.10    0.18
   1   7  12    0.12    0.15
   1  -7  12    0.03    0.15
   1   8 -13    2.10    0.38
  -1  -8  13    2.63    0.38
   1   8 -12    1.22    0.29
  -1  -8  12    1.85    0.28
   1  -8 -12    1.63    0.28
   1   8 -11   -0.22    0.13
  -1  -8  11    0.17    0.15
   1  -8 -11    0.18    0.16
   1   8 -10    0.38    0.18
  -1   8  10    0.38    0.14
  -1   8  10    0.28    0.14
   1  -8 -10    0.48    0.17
  -1  -8  10    0.35    0.16
   1   8  -9    4.93    0.37
  -1   8   9    4.40    0.29
  -1   8   9    4.74    0.30
  -1  -8   9    5.07    0.34
   1  -8  -9    5.10    0.33
   1  -8  -9    4.38    0.29
   1   8  -8   52.47    1.18
   1   8  -8   51.94    1.37
  -1   8   8   53.57    1.29
  -1   8   8   51.57    1.22
  -1  -8   8   50.62    1.30
   1  -8  -8   51.62    1.21
   1  -8  -8   52.29    1.29
   1   8  -7   17.63    0.62
  -1   8   7   16.41    0.55
  -1   8   7   16.16    0.50
   1   8  -7   16.31    0.48
   1  -8  -7   16.26    0.55
   1  -8  -7   16.73    0.51
  -1  -8   7   16.52    0.57
  -1   8   6   16.05    0.52
   1   8  -6   16.14    0.56
   1   8  -6   16.59    0.46
  -1   8   6   16.94    0.47
   1   8  -6   16.21    0.42
  -1  -8   6   16.49    0.54
   1  -8  -6   16.09    0.49
   1  -8  -6   16.26    0.51
   1   8  -5    3.91    0.17
   1   8  -5    4.79    0.26
  -1   8   5    3.71    0.18
  -1   8   5    3.60    0.22
  -1  -8   5    3.77    0.22
   1  -8  -5    3.48    0.19
   1  -8  -5    3.49    0.21
   1   8  -4    4.41    0.24
  -1   8   4    4.69    0.18
   1   8  -4    4.34    0.17
  -1   8   4    4.66    0.23
  -1  -8   4    4.71    0.19
  -1  -8   4    4.54    0.22
   1  -8  -4    4.90    0.21
   1  -8  -4    5.42    0.23
   1   8  -3    2.75    0.13
  -1   8   3    2.93    0.17
  -1   8   3    2.56    0.10
   1   8  -3    2.72    0.17
  -1  -8   3    2.59    0.15
   1  -8  -3    2.93    0.16
  -1  -8   3    2.73    0.14
   1  -8  -3    2.84    0.16
  -1   8   2    8.92    0.19
  -1   8   2    9.05    0.28
  -1   8   2    9.13    0.29
   1   8  -2    8.62    0.29
   1   8  -2    8.49    0.26
   1  -8  -2    8.65    0.28
  -1  -8   2    8.47    0.26
  -1  -8   2    8.48    0.27
  -1   8   1   79.79    1.60
   1   8  -1   77.82    1.60
   1   8  -1   79.28    1.59
  -1   8   1   78.43    1.61
  -1  -8   1   79.59    1.54
  -1  -8   1   78.85    1.56
   1  -8  -1   77.66    1.57
   1   8   0   57.59    1.18
   1   8   0   58.90    1.22
  -1   8   0   55.85    1.22
  -1   8   0   58.03    1.19
   1  -8   0   56.92    1.19
   1  -8   0   60.42    1.11
  -1  -8   0   58.08    1.14
  -1  -8   0   59.68    1.19
  -1   8  -1  161.64    3.02
   1   8   1  153.22    3.08
   1   8   1  159.95    3.05
  -1   8  -1  159.37    3.12
  -1  -8  -1  152.75    3.01
   1  -8   1  154.83    3.01
   1  -8   1  162.66    2.97
  -1  -8  -1  160.49    2.96
  -1   8  -2  139.21    2.63
   1   8   2  136.34    2.74
   1   8   2  140.68    2.69
  -1   8  -2  135.55    2.77
   1  -8   2  140.80    2.66
  -1  -8  -2  139.32    2.62
   1  -8   2  140.29    2.68
  -1  -8  -2  135.73    2.68
   1   8   3   62.06    1.35
   1   8   3   63.04    1.27
  -1   8  -3   63.49    1.32
  -1   8  -3   64.48    1.39
  -1   8  -3   63.88    1.21
   1  -8   3   60.59    1.31
  -1  -8  -3   64.02    1.29
  -1  -8  -3   61.60    1.32
  -1   8  -4    0.16    0.08
  -1   8  -4    0.11    0.08
   1   8   4    0.20    0.07
   1   8   4    0.26    0.07
   1  -8   4    0.19    0.07
  -1  -8  -4    0.12    0.06
  -1  -8  -4    0.19    0.08
  -1   8  -5   15.03    0.52
   1   8   5   16.42    0.47
   1   8   5   16.30    0.50
  -1   8  -5   15.85    0.48
  -1  -8  -5   16.03    0.49
  -1  -8  -5   16.32    0.46
   1  -8   5   16.72    0.52
   1   8   6   41.25    0.95
  -1   8  -6   41.06    0.96
   1   8   6   38.68    0.98
  -1   8  -6   38.36    1.03
  -1  -8  -6   40.48    0.95
  -1  -8  -6   38.68    0.96
   1  -8   6   38.99    1.00
  -1   8  -7   12.66    0.45
   1   8   7   13.13    0.47
  -1   8  -7   12.39    0.51
   1   8   7   12.93    0.46
  -1  -8  -7   13.17    0.48
   1  -8   7   12.35    0.49
  -1  -8  -7   13.96    0.47
  -1   8  -8   19.99    0.63
  -1   8  -8   20.38    0.71
   1   8   8   20.69    0.65
   1   8   8   19.96    0.64
   1  -8   8   21.45    0.71
  -1  -8  -8   19.74    0.64
  -1  -8  -8   20.47    0.65
   1   8   9    2.28    0.22
   1   8   9    2.41    0.23
  -1   8  -9    2.31    0.23
  -1   8  -9    2.80    0.29
   1  -8   9    2.75    0.26
  -1  -8  -9    2.12    0.24
  -1  -8  -9    2.06    0.24
   1   8  10    7.32    0.40
  -1   8 -10    7.80    0.47
  -1  -8 -10    7.67    0.41
   1  -8  10    6.07    0.40
  -1   8 -11    0.15    0.17
   1   8  11    0.27    0.15
   1  -8  11    0.46    0.18
  -1  -8 -11    0.39    0.18
  -1   8 -12    1.38    0.29
   1   8  12    1.75    0.30
   1  -8  12    1.10    0.24
   1   9 -12    2.92    0.38
  -1  -9  12    3.15    0.33
   1   9 -11    4.43    0.41
  -1  -9  11    4.61    0.37
   1  -9 -11    5.47    0.39
  -1   9  10    1.96    0.24
   1   9 -10    2.44    0.31
   1  -9 -10    2.18    0.27
  -1  -9  10    2.07    0.27
   1   9  -9    1.64    0.26
  -1   9   9    1.68    0.20
  -1   9   9    1.63    0.21
   1  -9  -9    1.99    0.24
   1  -9  -9    1.94    0.21
  -1  -9   9    1.60    0.21
   1   9  -8   54.75    1.44
  -1   9   8   56.63    1.29
   1   9  -8   55.48    1.29
  -1   9   8   54.90    1.34
   1  -9  -8   56.33    1.36
  -1  -9   8   52.53    1.36
   1  -9  -8   56.68    1.29
   1   9  -7   12.40    0.52
  -1   9   7   12.82    0.47
   1   9  -7   13.42    0.42
  -1   9   7   12.73    0.42
  -1  -9   7   12.19    0.48
   1  -9  -7   12.30    0.44
   1  -9  -7   11.48    0.46
   1   9  -6    5.09    0.20
  -1   9   6    5.28    0.23
   1   9  -6    5.02    0.30
  -1   9   6    5.39    0.28
   1  -9  -6    5.20    0.25
   1  -9  -6    5.28    0.27
  -1  -9   6    4.42    0.26
   1   9  -5   80.29    1.81
  -1   9   5   82.45    1.64
  -1   9   5   84.21    1.78
   1   9  -5   82.63    1.65
   1  -9  -5   82.08    1.75
  -1  -9   5   80.78    1.74
   1  -9  -5   81.34    1.70
  -1  -9   5   82.04    1.66
  -1   9   4    8.47    0.33
   1   9  -4    9.25    0.36
   1   9  -4    8.84    0.27
  -1   9   4    9.42    0.26
  -1  -9   4    8.95    0.33
  -1  -9   4    8.68    0.29
   1  -9  -4    8.88    0.32
   1  -9  -4    9.23    0.31
   1   9  -3   57.29    1.27
  -1   9   3   57.12    1.25
   1   9  -3   58.14    1.18
  -1   9   3   57.70    1.10
  -1  -9   3   56.10    1.17
   1  -9  -3   56.50    1.23
   1  -9  -3   56.43    1.20
  -1  -9   3   55.61    1.21
   1   9  -2    0.18    0.06
  -1   9   2    0.22    0.07
  -1   9   2    0.20    0.06
   1   9  -2    0.08    0.05
  -1  -9   2    0.11    0.05
  -1  -9   2    0.09    0.05
   1  -9  -2    0.16    0.06
   1   9  -1    9.10    0.29
  -1   9   1    9.08    0.29
  -1   9   1    9.31    0.29
   1   9  -1    9.04    0.29
  -1  -9   1    9.09    0.28
   1  -9  -1    8.97    0.29
  -1  -9   1    8.90    0.26
   1   9   0   99.99    2.02
  -1   9   0  100.62    2.06
  -1   9   0  103.57    2.02
   1   9   0  100.94    2.04
   1  -9   0  101.52    2.00
  -1  -9   0  101.88    2.00
  -1  -9   0  101.95    1.94
   1  -9   0  104.27    1.91
   1   9   1    9.01    0.31
   1   9   1    8.97    0.26
  -1   9  -1    9.88    0.27
  -1   9  -1   10.07    0.32
   1  -9   1    9.73    0.26
   1  -9   1    9.72    0.31
  -1  -9  -1    9.46    0.25
   1   9   2    0.10    0.05
  -1   9  -2    0.34    0.09
   1   9   2    0.06    0.06
  -1   9  -2    0.28    0.05
   1  -9   2    0.19    0.05
  -1  -9  -2    0.06    0.04
   1  -9   2    0.37    0.08
  -1  -9  -2    0.04    0.05
   1   9   3    0.42    0.07
  -1   9  -3    0.52    0.11
  -1   9  -3    0.50    0.05
   1   9   3    0.46    0.09
   1  -9   3    0.61    0.09
  -1  -9  -3    0.49    0.09
  -1  -9  -3    0.42    0.07
   1   9   4    0.61    0.10
  -1   9  -4    0.66    0.12
  -1   9  -4    0.67    0.11
   1   9   4    0.48    0.09
  -1  -9  -4    0.55    0.09
   1  -9   4    0.69    0.11
  -1  -9  -4    0.69    0.12
  -1   9  -5    1.23    0.15
   1   9   5    1.09    0.13
   1   9   5    1.18    0.12
  -1   9  -5    1.15    0.14
  -1  -9  -5    1.12    0.12
  -1  -9  -5    1.09    0.14
   1  -9   5    1.33    0.15
   1   9   6   13.95    0.44
  -1   9  -6   13.79    0.46
   1   9   6   13.58    0.48
  -1   9  -6   13.33    0.51
  -1  -9  -6   13.17    0.46
   1  -9   6   13.73    0.49
  -1  -9  -6   14.39    0.45
   1   9   7    0.87    0.14
  -1   9  -7    0.60    0.13
  -1   9  -7    0.86    0.17
   1   9   7    1.08    0.16
  -1  -9  -7    0.79    0.14
  -1  -9  -7    0.85    0.16
   1  -9   7    0.65    0.14
  -1   9  -8   28.24    0.89
   1   9   8   29.14    0.82
  -1   9  -8   28.11    0.79
   1   9   8   27.67    0.79
  -1  -9  -8   29.03    0.81
   1  -9   8   27.54    0.85
  -1  -9  -8   27.37    0.80
   1   9   9    0.27    0.12
   1   9   9    0.02    0.11
  -1   9  -9    0.18    0.12
  -1   9  -9    0.24    0.15
  -1  -9  -9    0.14    0.13
   1  -9   9    0.19    0.14
   1   9  10    0.49    0.15
  -1   9 -10    0.27    0.18
  -1  -9 -10    0.47    0.17
   1  -9  10    0.23    0.14
  -1   9 -11    8.89    0.53
   1   9  11    9.18    0.48
   1  -9  11   10.26    0.55
  -1  -9 -11    8.59    0.48
  -1   9 -12   10.15    0.61
   1  -9  12    9.02    0.56
   1  10 -12    0.27    0.22
  -1 -10  12    0.30    0.17
   1  10 -11    0.13    0.16
  -1  10  11    0.11    0.13
   1 -10 -11    0.03    0.15
  -1 -10  11    0.33    0.16
   1  10 -10    7.85    0.48
  -1  10  10    8.26    0.43
   1 -10 -10    7.14    0.43
  -1 -10  10    8.04    0.46
  -1  10   9    6.20    0.36
   1  10  -9    6.56    0.42
   1 -10  -9    5.75    0.33
   1 -10  -9    6.07    0.36
  -1 -10   9    5.93    0.37
  -1  10   8   41.38    1.09
   1  10  -8   39.91    1.16
  -1  10   8   42.34    1.01
  -1 -10   8   41.54    1.11
   1 -10  -8   40.83    1.03
   1 -10  -8   40.00    1.07
  -1  10   7    2.29    0.21
  -1  10   7    2.34    0.18
   1  10  -7    1.87    0.22
   1 -10  -7    2.11    0.20
  -1 -10   7    2.10    0.21
   1 -10  -7    2.45    0.20
   1  10  -6    6.46    0.35
  -1  10   6    5.95    0.30
  -1  10   6    6.20    0.26
  -1 -10   6    6.87    0.27
  -1 -10   6    6.72    0.32
   1 -10  -6    6.05    0.30
   1 -10  -6    6.47    0.29
   1  10  -5   17.40    0.44
  -1  10   5   15.91    0.53
   1  10  -5   17.66    0.57
  -1  10   5   16.93    0.44
  -1 -10   5   17.05    0.52
   1 -10  -5   15.89    0.50
   1 -10  -5   16.76    0.50
  -1 -10   5   17.10    0.47
  -1  10   4   42.35    0.87
   1  10  -4   42.75    0.91
  -1  10   4   42.45    1.01
   1  10  -4   42.10    1.03
  -1 -10   4   41.82    0.97
  -1 -10   4   42.35    0.93
   1 -10  -4   41.74    0.97
   1 -10  -4   40.75    0.95
   1  10  -3    0.31    0.07
   1  10  -3    0.50    0.11
  -1  10   3    0.43    0.05
  -1  10   3    0.42    0.09
   1 -10  -3    0.45    0.09
  -1 -10   3    0.37    0.08
  -1 -10   3    0.32    0.08
   1  10  -2   37.40    0.89
   1  10  -2   39.76    0.85
  -1  10   2   37.79    0.88
  -1  10   2   39.76    0.90
   1 -10  -2   38.92    0.87
  -1 -10   2   38.29    0.85
  -1 -10   2   37.39    0.84
  -1  10   1    0.12    0.06
   1  10  -1    0.26    0.07
   1  10  -1    0.16    0.06
  -1  10   1    0.34    0.08
   1 -10  -1    0.24    0.07
  -1 -10   1    0.28    0.08
  -1 -10   1    0.25    0.06
   1  10   0  115.01    2.30
   1  10   0  113.29    2.28
  -1  10   0  109.56    2.31
  -1  10   0  115.50    2.28
   1 -10   0  119.53    2.15
  -1 -10   0  114.49    2.19
   1 -10   0  114.92    2.26
  -1 -10   0  117.48    2.26
  -1  10  -1   17.35    0.43
  -1  10  -1   17.31    0.48
   1  10   1   17.63    0.43
   1  10   1   17.76    0.48
   1 -10   1   17.18    0.41
  -1 -10  -1   17.61    0.41
   1 -10   1   17.04    0.47
  -1 -10  -1   17.44    0.47
   1  10   2   80.56    1.72
  -1  10  -2   85.12    1.75
   1  10   2   83.03    1.65
  -1  10  -2   82.76    1.62
  -1 -10  -2   81.74    1.68
   1 -10   2   80.43    1.63
   1 -10   2   80.68    1.67
  -1 -10  -2   82.14    1.60
   1  10   3   26.73    0.70
  -1  10  -3   27.56    0.57
   1  10   3   26.99    0.61
  -1  10  -3   26.76    0.72
  -1 -10  -3   27.57    0.63
  -1 -10  -3   27.54    0.69
   1 -10   3   27.14    0.67
   1 -10   3   27.64    0.68
  -1  10  -4   39.69    0.77
   1  10   4   38.67    0.86
  -1  10  -4   39.57    0.99
   1  10   4   38.98    0.96
  -1  10  -4   40.35    0.93
  -1 -10  -4   37.65    0.93
   1 -10   4   39.57    0.93
  -1 -10  -4   39.22    0.88
  -1  10  -5    3.32    0.24
  -1  10  -5    3.47    0.21
   1  10   5    3.41    0.22
   1  10   5    3.61    0.19
  -1 -10  -5    3.96    0.23
  -1 -10  -5    3.35    0.19
   1 -10   5    3.55    0.22
  -1  10  -6   11.40    0.42
   1  10   6   12.04    0.40
   1  10   6   11.05    0.43
  -1  10  -6   11.01    0.46
  -1 -10  -6   11.36    0.43
   1 -10   6   11.37    0.44
  -1 -10  -6   11.83    0.40
  -1  10  -7   14.04    0.56
   1  10   7   14.53    0.49
  -1  10  -7   14.74    0.51
   1  10   7   15.37    0.53
  -1 -10  -7   15.35    0.53
  -1 -10  -7   15.63    0.50
   1 -10   7   14.49    0.54
  -1  10  -8    1.81    0.25
  -1  10  -8    2.50    0.23
   1  10   8    2.42    0.22
   1  10   8    2.58    0.23
   1 -10   8    2.08    0.24
  -1 -10  -8    2.39    0.24
  -1 -10  -8    2.68    0.23
  -1  10  -9    2.48    0.28
   1  10   9    2.17    0.23
  -1  10  -9    2.34    0.24
   1  10   9    2.35    0.23
  -1 -10  -9    2.23    0.25
   1 -10   9    1.94    0.25
   1  10  10   43.52    1.16
  -1  10 -10   42.08    1.27
   1 -10  10   42.20    1.23
  -1 -10 -10   42.35    1.16
  -1  10 -11    3.71    0.37
  -1 -10 -11    3.71    0.33
   1 -10  11    4.01    0.36
  -1  10 -12    1.95    0.33
   1 -10  12    1.50    0.29
   1  11 -12   11.35    0.65
  -1 -11  12    9.15    0.56
  -1  11  11    1.54    0.24
   1  11 -11    1.43    0.29
  -1 -11  11    1.41    0.24
   1 -11 -11    1.66    0.26
   1  11 -10   14.42    0.67
  -1  11  10   13.95    0.58
   1 -11 -10   14.10    0.59
  -1 -11  10   13.49    0.60
  -1  11   9    6.54    0.37
   1  11  -9    6.35    0.43
  -1 -11   9    6.43    0.39
   1 -11  -9    6.90    0.36
   1 -11  -9    6.27    0.38
  -1  11   8    9.99    0.44
   1  11  -8    8.88    0.47
  -1 -11   8   10.30    0.47
   1 -11  -8    9.60    0.44
   1 -11  -8    9.59    0.41
  -1  11   7    2.72    0.19
   1  11  -7    2.24    0.25
  -1  11   7    2.80    0.23
   1 -11  -7    2.82    0.22
  -1 -11   7    2.87    0.23
  -1 -11   7    2.23    0.18
   1 -11  -7    2.73    0.23
   1  11  -6    7.73    0.39
  -1  11   6    7.87    0.36
  -1  11   6    7.86    0.29
   1 -11  -6    7.92    0.34
   1 -11  -6    8.30    0.34
  -1 -11   6    8.28    0.31
  -1 -11   6    8.39    0.37
   1  11  -5    9.58    0.40
  -1  11   5    9.11    0.29
   1  11  -5   10.24    0.30
  -1  11   5    9.14    0.38
  -1 -11   5    9.57    0.37
   1 -11  -5    8.81    0.35
   1 -11  -5    9.40    0.36
  -1 -11   5   10.14    0.34
   1  11  -4    2.15    0.13
  -1  11   4    1.48    0.09
   1  11  -4    1.95    0.18
  -1  11   4    1.50    0.15
  -1 -11   4    2.02    0.15
   1 -11  -4    1.45    0.14
  -1 -11   4    1.72    0.14
   1 -11  -4    1.42    0.14
  -1  11   3   16.09    0.35
  -1  11   3   16.40    0.47
   1  11  -3   15.79    0.49
  -1  11   3   16.24    0.49
   1  11  -3   16.14    0.43
  -1 -11   3   15.47    0.45
  -1 -11   3   16.25    0.45
   1 -11  -3   16.31    0.47
   1  11  -2  175.61    3.46
  -1  11   2  184.41    3.52
   1  11  -2  175.98    3.54
  -1  11   2  178.50    3.52
  -1 -11   2  176.28    3.41
   1 -11  -2  181.37    3.44
  -1 -11   2  175.62    3.40
  -1  11   1   39.76    0.89
  -1  11   1   37.21    0.89
   1  11  -1   37.90    0.88
   1  11  -1   38.88    0.88
   1 -11  -1   39.83    0.89
  -1 -11   1   39.45    0.83
  -1 -11   1   38.45    0.87
  -1  11   0   10.08    0.32
   1  11   0   10.07    0.30
   1  11   0    9.30    0.32
  -1  11   0    9.87    0.33
   1 -11   0   10.40    0.34
   1 -11   0   10.74    0.25
  -1 -11   0    9.82    0.27
  -1 -11   0   10.08    0.33
   1  11   1   19.74    0.48
  -1  11  -1   19.09    0.53
   1  11   1   19.96    0.54
  -1  11  -1   20.01    0.49
  -1 -11  -1   20.07    0.45
  -1 -11  -1   19.64    0.53
   1 -11   1   18.99    0.52
   1 -11   1   19.62    0.46
   1  11   2    0.16    0.05
   1  11   2    0.16    0.07
  -1  11  -2    0.21    0.09
  -1  11  -2    0.22    0.05
   1 -11   2    0.18    0.08
   1 -11   2    0.13    0.05
  -1 -11  -2    0.24    0.06
  -1 -11  -2    0.13    0.07
  -1  11  -3   11.93    0.30
   1  11   3   11.96    0.33
   1  11   3   12.44    0.41
  -1  11  -3   11.75    0.42
  -1 -11  -3   12.42    0.40
   1 -11   3   11.75    0.39
   1 -11   3   11.94    0.37
  -1 -11  -3   12.58    0.35
   1  11   4    2.23    0.14
  -1  11  -4    2.77    0.20
  -1  11  -4    2.63    0.10
   1  11   4    2.55    0.19
  -1 -11  -4    2.34    0.18
   1 -11   4    2.35    0.18
   1 -11   4    2.78    0.19
  -1 -11  -4    2.30    0.15
   1  11   5    0.65    0.10
  -1  11  -5    0.57    0.12
  -1  11  -5    0.64    0.13
   1  11   5    0.63    0.13
  -1 -11  -5    0.62    0.13
  -1 -11  -5    0.65    0.11
   1 -11   5    0.71    0.14
  -1  11  -6    4.29    0.25
   1  11   6    3.45    0.21
  -1  11  -6    3.78    0.27
   1  11   6    3.78    0.25
  -1 -11  -6    4.31    0.26
  -1 -11  -6    3.78    0.22
   1 -11   6    4.34    0.26
  -1  11  -7   25.11    0.73
   1  11   7   24.17    0.75
  -1  11  -7   25.44    0.81
   1  11   7   26.21    0.71
  -1 -11  -7   25.41    0.75
  -1 -11  -7   25.40    0.71
   1 -11   7   25.03    0.77
  -1  11  -8    5.72    0.38
   1  11   8    5.62    0.34
   1  11   8    5.86    0.31
  -1  11  -8    5.74    0.33
  -1 -11  -8    6.11    0.35
   1 -11   8    6.11    0.36
  -1  11  -9    5.98    0.35
   1  11   9    6.69    0.37
   1  11   9    5.99    0.34
  -1  11  -9    5.83    0.41
   1 -11   9    6.23    0.39
  -1 -11  -9    6.10    0.36
   1  11  10    0.06    0.11
  -1  11 -10    0.15    0.16
  -1 -11 -10    0.30    0.15
   1 -11  10    0.30    0.15
  -1  11 -11    1.71    0.30
  -1 -11 -11    1.80    0.28
   1 -11  11    1.98    0.29
  -1  11 -12    7.58    0.54
   1 -11  12    7.13    0.49
   1  12 -12    2.00    0.35
  -1 -12  12    1.21    0.26
   1  12 -11    2.60    0.35
  -1  12  11    2.44    0.28
  -1 -12  11    2.49    0.29
   1  12 -10    0.00    0.14
  -1  12  10   -0.03    0.11
   1 -12 -10    0.29    0.15
  -1 -12  10    0.05    0.12
   1  12  -9    5.64    0.41
  -1  12   9    7.05    0.39
   1 -12  -9    6.53    0.36
   1 -12  -9    6.43    0.38
  -1 -12   9    6.55    0.39
   1  12  -8    0.05    0.13
  -1  12   8    0.06    0.10
   1 -12  -8    0.05    0.12
   1 -12  -8    0.29    0.12
  -1 -12   8    0.18    0.11
   1  12  -7    0.36    0.14
  -1  12   7    0.74    0.17
  -1 -12   7    0.68    0.13
   1 -12  -7    0.43    0.12
   1 -12  -7    0.67    0.15
  -1 -12   7    0.76    0.16
  -1  12   6   18.09    0.60
  -1  12   6   17.80    0.49
   1  12  -6   17.48    0.62
  -1 -12   6   18.33    0.53
   1 -12  -6   17.75    0.57
   1 -12  -6   18.25    0.56
  -1 -12   6   19.10    0.60
  -1  12   5    1.84    0.12
   1  12  -5    1.78    0.13
  -1  12   5    1.79    0.18
   1  12  -5    1.68    0.18
  -1 -12   5    2.03    0.16
  -1 -12   5    2.10    0.17
   1 -12  -5    1.59    0.16
   1 -12  -5    1.89    0.17
  -1  12   4    0.17    0.09
  -1  12   4    0.32    0.06
   1  12  -4    0.07    0.09
   1  12  -4    0.38    0.08
  -1 -12   4    0.25    0.08
   1 -12  -4    0.14    0.08
  -1 -12   4    0.31    0.09
   1 -12  -4    0.15    0.09
  -1  12   3  108.49    2.21
  -1  12   3  105.67    2.22
   1  12  -3  106.90    2.14
   1  12  -3  105.09    2.24
  -1  12   3  107.40    1.99
  -1 -12   3  105.91    2.13
   1 -12  -3  108.93    2.17
  -1 -12   3  106.48    2.14
   1  12  -2   22.32    0.57
  -1  12   2   22.97    0.60
   1  12  -2   22.79    0.61
  -1  12   2   22.85    0.62
  -1 -12   2   23.19    0.58
  -1 -12   2   22.74    0.57
   1 -12  -2   22.28    0.60
   1  12  -1    9.67    0.32
   1  12  -1   10.34    0.33
  -1  12   1    9.12    0.32
  -1  12   1    9.54    0.33
   1 -12  -1    9.33    0.33
  -1 -12   1    9.87    0.33
  -1 -12   1   10.01    0.29
   1 -12  -1    9.79    0.20
   1  12   0    2.19    0.16
   1  12   0    2.26    0.14
  -1  12   0    2.54    0.16
  -1  12   0    2.44    0.15
  -1 -12   0    2.14    0.16
   1 -12   0    2.48    0.16
  -1 -12   0    2.61    0.12
   1 -12   0    2.55    0.10
  -1  12  -1   30.01    0.72
   1  12   1   31.97    0.73
   1  12   1   31.19    0.78
  -1  12  -1   30.80    0.78
   1 -12   1   32.75    0.69
   1 -12   1   30.90    0.76
  -1 -12  -1   32.17    0.68
  -1 -12  -1   32.26    0.77
   1  12   2   28.73    0.66
  -1  12  -2   27.37    0.74
  -1  12  -2   28.70    0.64
   1  12   2   27.13    0.73
   1 -12   2   28.35    0.66
  -1 -12  -2   28.28    0.62
  -1 -12  -2   28.15    0.71
   1 -12   2   28.13    0.71
   1  12   3    7.36    0.24
  -1  12  -3    7.59    0.22
   1  12   3    7.64    0.32
  -1  12  -3    7.38    0.33
  -1 -12  -3    7.76    0.26
   1 -12   3    7.75    0.31
  -1 -12  -3    7.40    0.31
   1 -12   3    7.20    0.28
  -1  12  -4   41.18    0.85
   1  12   4   42.70    1.04
  -1  12  -4   40.01    1.05
   1  12   4   42.34    0.91
   1 -12   4   41.68    0.99
  -1 -12  -4   42.43    0.94
  -1 -12  -4   41.94    1.01
   1 -12   4   42.19    1.00
   1  12   5   49.95    1.24
  -1  12  -5   49.37    1.27
   1  12   5   53.17    1.14
   1 -12   5   53.04    1.21
  -1 -12  -5   51.31    1.22
  -1 -12  -5   54.12    1.17
   1 -12   5   52.60    1.22
   1  12   6    0.12    0.10
   1  12   6    0.06    0.07
  -1  12  -6    0.04    0.09
  -1  12  -6   -0.03    0.08
  -1 -12  -6    0.02    0.09
   1 -12   6    0.05    0.09
  -1 -12  -6    0.09    0.09
   1  12   7   55.13    1.27
  -1  12  -7   54.00    1.30
  -1  12  -7   54.76    1.42
   1  12   7   53.95    1.35
  -1 -12  -7   54.90    1.33
  -1 -12  -7   57.47    1.30
   1 -12   7   55.35    1.36
  -1  12  -8    6.80    0.36
   1  12   8    6.71    0.33
   1  12   8    7.19    0.38
  -1  12  -8    7.03    0.42
   1 -12   8    7.13    0.39
  -1 -12  -8    6.47    0.36
   1  12   9   10.56    0.48
  -1  12  -9    9.84    0.52
  -1  12  -9    9.86    0.46
   1 -12   9   10.76    0.52
  -1 -12  -9   10.54    0.48
  -1  12 -10    1.12    0.24
   1  12  10    1.48    0.22
  -1 -12 -10    1.71    0.25
   1 -12  10    1.41    0.26
  -1  12 -11    0.12    0.16
   1 -12  11    0.11    0.16
  -1 -12 -11    0.21    0.16
  -1  12 -12    0.44    0.22
   1 -12  12    0.53    0.21
   1  13 -12    1.12    0.30
  -1 -13  12    1.19    0.27
  -1  13  11    1.48    0.24
   1  13 -11    1.85    0.32
  -1 -13  11    1.87    0.28
  -1  13  10    1.85    0.24
   1  13 -10    1.89    0.30
   1 -13 -10    2.20    0.26
  -1 -13  10    2.27    0.26
   1  13  -9    4.30    0.35
  -1  13   9    4.20    0.31
  -1 -13   9    3.54    0.31
   1 -13  -9    4.15    0.30
   1 -13  -9    4.75    0.33
   1  13  -8   28.56    0.93
  -1  13   8   28.68    0.88
  -1 -13   8   28.17    0.88
   1 -13  -8   29.49    0.83
   1 -13  -8   29.19    0.85
  -1  13   7   10.84    0.47
   1  13  -7   12.17    0.53
   1 -13  -7   11.60    0.46
  -1 -13   7   11.41    0.48
  -1 -13   7   12.64    0.43
   1 -13  -7   12.16    0.46
   1  13  -6   25.96    0.81
  -1  13   6   26.22    0.79
  -1 -13   6   26.63    0.77
  -1 -13   6   27.57    0.71
   1 -13  -6   25.85    0.74
   1 -13  -6   27.33    0.75
  -1  13   5    1.06    0.15
   1  13  -5    1.23    0.12
   1  13  -5    1.15    0.17
   1 -13  -5    1.20    0.15
   1 -13  -5    1.03    0.15
  -1 -13   5    1.29    0.14
  -1 -13   5    1.25    0.15
  -1  13   4    9.83    0.39
   1  13  -4   10.70    0.33
   1  13  -4    9.66    0.40
  -1  13   4    9.75    0.26
   1 -13  -4   10.18    0.37
  -1 -13   4   10.60    0.36
  -1 -13   4   10.09    0.37
   1 -13  -4    9.97    0.38
  -1  13   3    0.60    0.11
   1  13  -3    0.76    0.11
  -1  13   3    0.49    0.11
  -1  13   3    0.58    0.04
   1  13  -3    0.61    0.12
  -1 -13   3    0.48    0.10
  -1 -13   3    0.77    0.11
   1 -13  -3    0.61    0.11
   1  13  -2    0.01    0.06
  -1  13   2    0.06    0.06
  -1  13   2    0.03    0.06
   1  13  -2    0.30    0.08
   1 -13  -2    0.07    0.07
  -1 -13   2   -0.03    0.05
  -1 -13   2   -0.09    0.05
   1  13  -1    0.24    0.08
  -1  13   1    0.21    0.07
  -1  13   1    0.45    0.09
   1  13  -1    0.64    0.10
   1 -13  -1    0.27    0.03
  -1 -13   1    0.19    0.08
   1 -13  -1    0.32    0.09
  -1 -13   1    0.33    0.07
  -1  13   0    2.47    0.16
  -1  13   0    2.00    0.15
   1  13   0    2.12    0.14
   1  13   0    2.11    0.16
  -1 -13   0    2.35    0.13
   1 -13   0    2.09    0.16
  -1 -13   0    2.15    0.16
   1 -13   0    2.22    0.10
   1  13   1    0.08    0.05
   1  13   1    0.12    0.07
  -1  13  -1    0.41    0.08
  -1  13  -1    0.16    0.07
   1 -13   1    0.19    0.07
  -1 -13  -1    0.22    0.08
  -1 -13  -1    0.23    0.06
   1 -13   1    0.19    0.06
   1  13   2    0.02    0.05
  -1  13  -2    0.09    0.08
  -1  13  -2    0.13    0.05
   1  13   2    0.07    0.07
   1 -13   2    0.11    0.05
  -1 -13  -2    0.16    0.08
   1 -13   2    0.05    0.06
  -1 -13  -2    0.19    0.05
   1  13   3    0.21    0.06
  -1  13  -3    0.14    0.08
  -1  13  -3    0.14    0.05
   1  13   3    0.26    0.09
  -1 -13  -3    0.17    0.08
   1 -13   3    0.12    0.08
   1 -13   3    0.08    0.06
   1  13   4    3.57    0.17
   1  13   4    3.12    0.22
  -1  13  -4    3.85    0.25
   1 -13   4    3.45    0.21
  -1 -13  -4    3.25    0.22
   1 -13   4    3.74    0.23
  -1 -13  -4    3.37    0.19
  -1  13  -5    0.11    0.09
   1  13   5    0.23    0.08
   1  13   5    0.18    0.10
  -1 -13  -5    0.12    0.08
   1 -13   5    0.33    0.10
   1 -13   5    0.27    0.10
  -1 -13  -5    0.19    0.10
   1  13   6    7.25    0.30
  -1  13  -6    6.18    0.36
   1  13   6    6.92    0.35
  -1 -13  -6    7.30    0.36
   1 -13   6    6.87    0.33
  -1 -13  -6    7.29    0.31
   1 -13   6    6.87    0.34
  -1  13  -7    6.42    0.39
   1  13   7    7.27    0.32
   1  13   7    6.41    0.36
  -1 -13  -7    6.51    0.35
   1 -13   7    6.40    0.35
   1  13   8    0.47    0.15
  -1  13  -8    0.75    0.19
  -1  13  -8    0.88    0.17
   1 -13   8    0.80    0.18
  -1 -13  -8    0.88    0.19
  -1  13  -9    3.18    0.32
  -1  13  -9    3.43    0.28
   1  13   9    3.48    0.29
  -1 -13  -9    2.71    0.28
   1 -13   9    3.93    0.32
   1  13  10    3.42    0.30
  -1  13 -10    3.41    0.34
   1 -13  10    3.67    0.34
  -1 -13 -10    3.25    0.31
  -1  13 -11    0.30    0.19
   1 -13  11   -0.06    0.14
  -1 -13 -11   -0.01    0.15
  -1  13 -12    2.24    0.34
   1 -13  12    2.51    0.34
   1  14 -12    1.76    0.35
  -1 -14  12    1.64    0.30
   1  14 -11    0.12    0.16
  -1  14  11    0.18    0.15
  -1 -14  11   -0.02    0.14
   1  14 -10    3.73    0.36
  -1  14  10    3.35    0.31
  -1 -14  10    4.01    0.35
  -1  14   9   10.86    0.51
   1  14  -9   11.43    0.58
  -1 -14   9   11.20    0.53
   1 -14  -9   11.23    0.49
   1 -14  -9   10.99    0.50
   1  14  -8    0.87    0.21
  -1  14   8    0.81    0.17
   1 -14  -8    1.25    0.20
   1 -14  -8    1.18    0.19
  -1 -14   8    1.05    0.20
   1  14  -7    0.10    0.13
  -1  14   7    0.32    0.13
  -1 -14   7    0.13    0.10
   1 -14  -7    0.03    0.11
  -1 -14   7    0.13    0.09
   1 -14  -7   -0.02    0.11
   1  14  -6    0.96    0.20
  -1  14   6    1.12    0.18
  -1 -14   6    0.93    0.14
   1 -14  -6    0.80    0.16
   1 -14  -6    0.92    0.16
  -1 -14   6    1.16    0.16
  -1  14   5   10.75    0.43
   1  14  -5    9.88    0.34
   1  14  -5    9.56    0.42
   1 -14  -5   10.81    0.40
  -1 -14   5   10.31    0.37
   1 -14  -5   10.12    0.40
  -1 -14   5   10.52    0.41
   1  14  -4    0.54    0.10
  -1  14   4    0.62    0.13
   1  14  -4    0.58    0.14
  -1 -14   4    0.53    0.11
   1 -14  -4    0.46    0.11
  -1 -14   4    0.41    0.10
   1 -14  -4    0.51    0.12
  -1  14   3   46.03    1.10
   1  14  -3   45.23    1.09
  -1  14   3   46.12    1.06
   1  14  -3   44.44    1.01
  -1 -14   3   43.90    1.02
   1 -14  -3   44.00    1.05
  -1 -14   3   44.25    1.02
   1  14  -2    1.60    0.14
   1  14  -2    1.43    0.14
  -1  14   2    1.51    0.14
  -1  14   2    1.34    0.14
   1 -14  -2    1.45    0.15
  -1 -14   2    1.50    0.13
  -1 -14   2    1.66    0.15
  -1  14   1   78.93    1.70
  -1  14   1   77.94    1.70
   1  14  -1   80.02    1.70
   1  14  -1   81.48    1.69
   1 -14  -1   78.63    1.68
  -1 -14   1   80.37    1.60
   1 -14  -1   81.38    1.49
  -1 -14   1   78.78    1.67
   1  14   0  101.88    2.15
  -1  14   0  105.35    2.20
  -1  14   0  103.89    2.15
   1  14   0  106.59    2.18
  -1 -14   0  107.38    2.04
   1 -14   0  108.48    2.00
  -1 -14   0  105.62    2.15
   1 -14   0  102.85    2.14
  -1  14  -1    0.92    0.11
   1  14   1    0.67    0.12
   1  14   1    0.67    0.09
  -1  14  -1    0.87    0.13
   1 -14   1    0.76    0.08
   1 -14   1    0.90    0.13
  -1 -14  -1    0.66    0.08
  -1 -14  -1    0.76    0.12
   1  14   2   18.59    0.57
  -1  14  -2   18.98    0.49
   1  14   2   18.63    0.50
  -1  14  -2   19.12    0.58
  -1 -14  -2   17.45    0.54
   1 -14   2   19.15    0.49
  -1 -14  -2   19.15    0.45
   1 -14   2   18.84    0.55
   1  14   3    2.83    0.21
  -1  14  -3    2.76    0.14
   1  14   3    2.60    0.16
   1  14   3    2.62    0.14
  -1  14  -3    2.94    0.22
   1 -14   3    2.65    0.20
  -1 -14  -3    2.93    0.21
   1 -14   3    2.91    0.18
   1  14   4   15.33    0.42
   1  14   4   15.37    0.53
  -1  14  -4   14.90    0.54
   1 -14   4   16.08    0.49
   1 -14   4   15.65    0.51
  -1 -14  -4   15.81    0.52
  -1 -14  -4   15.91    0.45
   1  14   5    0.92    0.12
  -1  14  -5    0.69    0.15
   1  14   5    0.74    0.15
  -1 -14  -5    0.81    0.13
  -1 -14  -5    0.87    0.16
   1 -14   5    0.87    0.14
   1 -14   5    0.69    0.14
   1  14   6    9.65    0.43
  -1  14  -6    9.32    0.45
   1 -14   6    9.37    0.41
  -1 -14  -6    9.54    0.36
   1 -14   6    9.43    0.40
  -1 -14  -6    8.66    0.40
  -1  14  -7    3.89    0.31
   1  14   7    3.74    0.28
   1 -14   7    3.55    0.25
   1 -14   7    3.51    0.28
  -1 -14  -7    3.79    0.27
  -1  14  -8    0.21    0.15
   1  14   8    0.01    0.10
  -1 -14  -8    0.30    0.14
   1 -14   8    0.07    0.11
   1 -14   8    0.12    0.12
  -1  14  -9    4.21    0.37
   1  14   9    4.77    0.34
   1 -14   9    4.28    0.34
  -1 -14  -9    4.04    0.33
   1  14  10   14.25    0.62
  -1  14 -10   14.40    0.68
   1 -14  10   14.42    0.65
  -1 -14 -10   14.66    0.61
  -1  14 -11    8.18    0.54
  -1 -14 -11    7.66    0.47
   1 -14  11    6.96    0.48
   1  15 -12    7.93    0.64
  -1 -15  12    8.26    0.60
   1  15 -11    0.23    0.19
  -1  15  11    0.11    0.14
  -1 -15  11    0.00    0.14
  -1  15  10    2.63    0.29
   1  15 -10    2.73    0.34
  -1 -15  10    3.18    0.32
   1  15  -9    0.40    0.18
  -1  15   9    0.32    0.14
   1 -15  -9    0.55    0.18
  -1 -15   9    0.54    0.17
   1 -15  -9    0.59    0.16
  -1  15   8    5.52    0.36
   1  15  -8    4.98    0.36
  -1 -15   8    5.21    0.34
   1 -15  -8    5.11    0.33
   1 -15  -8    5.66    0.34
   1  15  -7    5.41    0.37
  -1  15   7    5.63    0.35
   1 -15  -7    5.79    0.33
  -1 -15   7    5.77    0.29
  -1 -15   7    5.59    0.34
   1 -15  -7    5.27    0.32
   1  15  -6    8.59    0.42
  -1  15   6    8.51    0.41
   1 -15  -6    8.60    0.39
  -1 -15   6    8.41    0.35
  -1 -15   6    7.87    0.37
   1 -15  -6    8.67    0.38
  -1  15   5   15.13    0.56
   1  15  -5   16.99    0.60
  -1 -15   5   16.17    0.54
   1 -15  -5   15.65    0.53
  -1 -15   5   17.31    0.52
   1 -15  -5   17.00    0.54
   1  15  -4    3.10    0.18
   1  15  -4    2.74    0.23
  -1  15   4    2.96    0.22
  -1 -15   4    2.87    0.20
  -1 -15   4    3.15    0.20
   1 -15  -4    3.14    0.22
   1 -15  -4    2.91    0.21
  -1  15   3   23.55    0.66
   1  15  -3   24.49    0.70
   1  15  -3   23.82    0.62
  -1  15   3   23.78    0.69
   1 -15  -3   25.60    0.69
  -1 -15   3   23.82    0.65
  -1 -15   3   23.91    0.64
  -1  15   2    2.34    0.18
   1  15  -2    2.71    0.17
  -1  15   2    2.39    0.19
   1  15  -2    2.46    0.19
  -1 -15   2    2.36    0.15
  -1 -15   2    2.69    0.18
   1 -15  -2    2.19    0.18
  -1  15   1    1.87    0.16
   1  15  -1    1.75    0.16
  -1  15   1    1.73    0.15
   1  15  -1    1.79    0.15
   1 -15  -1    1.70    0.07
   1 -15  -1    1.59    0.15
  -1 -15   1    1.80    0.13
  -1 -15   1    2.16    0.17
  -1  15   0   17.73    0.51
  -1  15   0   18.22    0.54
   1  15   0   17.78    0.50
   1  15   0   17.13    0.53
  -1 -15   0   18.05    0.54
  -1 -15   0   18.14    0.45
   1 -15   0   17.03    0.53
   1 -15   0   18.15    0.41
   1  15   1   20.96    0.61
  -1  15  -1   20.43    0.60
  -1  15  -1   20.20    0.55
   1  15   1   20.14    0.54
  -1 -15  -1   20.79    0.49
   1 -15   1   20.33    0.59
  -1 -15  -1   20.43    0.59
   1 -15   1   20.96    0.50
  -1  15  -2    5.87    0.29
  -1  15  -2    5.51    0.22
   1  15   2    5.20    0.27
   1  15   2    5.08    0.23
  -1 -15  -2    5.37    0.19
   1 -15   2    5.62    0.27
  -1 -15  -2    4.93    0.26
   1 -15   2    5.49    0.22
  -1  15  -3    1.75    0.12
   1  15   3    1.88    0.14
   1  15   3    1.60    0.11
   1  15   3    1.61    0.17
  -1  15  -3    1.58    0.18
   1 -15   3    1.57    0.14
  -1 -15  -3    1.73    0.17
   1 -15   3    1.69    0.17
  -1  15  -4   -0.08    0.08
   1  15   4    0.17    0.09
   1  15   4    0.01    0.05
  -1 -15  -4   -0.04    0.07
  -1 -15  -4    0.02    0.09
   1 -15   4    0.03    0.07
   1 -15   4    0.00    0.08
   1  15   5    1.55    0.18
  -1  15  -5    1.57    0.20
  -1 -15  -5    1.80    0.16
   1 -15   5    1.74    0.18
  -1 -15  -5    1.53    0.19
   1 -15   5    1.66    0.18
  -1  15  -6    0.80    0.18
   1  15   6    0.94    0.17
  -1 -15  -6    1.21    0.19
   1 -15   6    0.87    0.16
   1 -15   6    1.09    0.17
  -1  15  -7   10.51    0.51
   1  15   7    9.88    0.47
   1 -15   7   10.79    0.48
  -1 -15  -7   10.47    0.47
   1 -15   7   11.00    0.45
  -1  15  -8    3.04    0.29
   1  15   8    3.48    0.29
   1 -15   8    3.27    0.27
  -1 -15  -8    2.66    0.27
   1 -15   8    3.53    0.30
   1  15   9    8.20    0.45
  -1  15  -9    7.14    0.47
   1 -15   9    7.87    0.45
   1 -15   9    8.01    0.41
  -1 -15  -9    7.61    0.43
  -1  15 -10    3.75    0.38
   1  15  10    4.46    0.36
   1 -15  10    4.07    0.36
  -1 -15 -10    4.14    0.35
  -1  15 -11    0.98    0.27
   1 -15  11    0.83    0.23
  -1 -15 -11    1.45    0.26
   1  16 -11    2.52    0.36
  -1  16  11    2.44    0.30
  -1 -16  11    1.86    0.32
  -1  16  10   -0.02    0.12
   1  16 -10    0.05    0.16
  -1 -16  10    0.26    0.16
  -1  16   9    7.93    0.45
   1  16  -9    9.03    0.51
  -1 -16   9    9.45    0.49
   1 -16  -9    8.69    0.46
   1 -16  -9    9.04    0.45
   1  16  -8    9.48    0.51
  -1  16   8    9.58    0.49
   1 -16  -8   10.59    0.47
   1 -16  -8   10.29    0.46
  -1 -16   8    9.83    0.48
   1  16  -7   11.99    0.54
  -1  16   7   11.35    0.51
   1 -16  -7   11.78    0.48
  -1 -16   7   11.77    0.45
   1 -16  -7   12.54    0.49
  -1 -16   7   12.41    0.51
  -1  16   6   31.18    0.92
   1  16  -6   30.45    0.94
  -1 -16   6   32.89    0.84
   1 -16  -6   33.14    0.88
   1 -16  -6   31.02    0.87
  -1 -16   6   29.98    0.87
   1  16  -5    0.54    0.15
  -1  16   5    0.40    0.12
  -1 -16   5    0.64    0.14
   1 -16  -5    0.73    0.14
   1 -16  -5    0.64    0.14
  -1 -16   5    0.71    0.13
   1  16  -4    2.39    0.22
   1  16  -4    2.69    0.18
  -1  16   4    2.85    0.22
   1 -16  -4    2.74    0.22
  -1 -16   4    2.68    0.19
  -1 -16   4    2.81    0.20
  -1  16   3    1.16    0.14
   1  16  -3    1.28    0.14
   1  16  -3    1.67    0.18
  -1  16   3    1.58    0.17
  -1 -16   3    1.41    0.15
   1 -16  -3    1.35    0.16
  -1 -16   3    1.40    0.14
   1  16  -2    0.16    0.08
   1  16  -2    0.19    0.09
  -1  16   2    0.14    0.09
  -1  16   2    0.18    0.09
  -1 -16   2    0.13    0.07
  -1 -16   2    0.11    0.08
   1 -16  -2    0.03    0.08
  -1  16   1    0.16    0.08
  -1  16   1    0.24    0.08
   1  16  -1    0.55    0.11
   1  16  -1    0.13    0.08
  -1 -16   1    0.20    0.07
  -1 -16   1    0.13    0.07
   1 -16  -1    0.12    0.09
  -1  16   0    1.23    0.13
   1  16   0    1.21    0.14
   1  16   0    1.28    0.13
  -1  16   0    1.13    0.13
  -1 -16   0    1.17    0.14
   1 -16   0    1.23    0.08
   1 -16   0    0.93    0.14
  -1 -16   0    1.12    0.10
   1  16   1    1.24    0.16
  -1  16  -1    1.29    0.13
  -1  16  -1    1.32    0.15
   1  16   1    1.31    0.13
  -1 -16  -1    1.17    0.14
   1 -16   1    1.17    0.15
  -1 -16  -1    1.26    0.10
   1 -16   1    1.35    0.10
   1  16   2   27.16    0.76
   1  16   2   26.52    0.67
  -1  16  -2   27.08    0.76
  -1  16  -2   25.86    0.66
  -1 -16  -2   27.19    0.61
   1 -16   2   26.90    0.65
  -1 -16  -2   26.89    0.74
   1 -16   2   26.69    0.73
   1  16   3   20.49    0.56
  -1  16  -3   20.81    0.53
   1  16   3   20.07    0.65
   1  16   3   20.91    0.51
  -1  16  -3   21.99    0.68
   1 -16   3   21.48    0.58
   1 -16   3   20.52    0.62
  -1 -16  -3   20.74    0.64
  -1  16  -4    6.40    0.35
   1  16   4    6.52    0.34
   1 -16   4    6.21    0.29
  -1 -16  -4    6.92    0.34
  -1 -16  -4    7.07    0.29
   1 -16   4    6.53    0.32
  -1  16  -5    5.13    0.32
   1  16   5    4.68    0.30
  -1 -16  -5    4.96    0.30
  -1 -16  -5    4.36    0.24
   1 -16   5    4.84    0.28
   1 -16   5    4.13    0.27
  -1  16  -6   18.96    0.69
   1  16   6   18.75    0.66
   1 -16   6   19.44    0.63
  -1 -16  -6   18.70    0.65
   1 -16   6   20.28    0.65
  -1  16  -7    4.05    0.33
   1  16   7    3.24    0.28
   1 -16   7    4.24    0.30
   1 -16   7    3.93    0.28
  -1 -16  -7    3.71    0.30
   1  16   8    5.10    0.35
  -1  16  -8    4.94    0.38
  -1 -16  -8    5.06    0.34
   1 -16   8    4.33    0.33
   1 -16   8    4.76    0.32
  -1  16  -9    0.41    0.18
   1  16   9    0.31    0.16
   1 -16   9    0.48    0.16
   1 -16   9    0.51    0.16
  -1 -16  -9    0.38    0.17
  -1  16 -10    1.05    0.25
   1  16  10    1.37    0.24
   1 -16  10    1.51    0.26
  -1 -16 -10    0.71    0.20
  -1  16 -11    0.29    0.19
   1  16  11    0.50    0.18
   1 -16  11    0.18    0.16
  -1 -16 -11    0.70    0.22
  -1  17  11   33.99    1.11
   1  17 -11   32.82    1.19
  -1 -17  11   33.39    1.12
   1  17 -10   12.62    0.66
  -1  17  10   12.99    0.60
  -1 -17  10   11.93    0.59
  -1  17   9    0.65    0.18
   1  17  -9    0.48    0.20
  -1 -17   9    0.51    0.17
   1 -17  -9    0.44    0.16
  -1  17   8    0.40    0.15
   1  17  -8    0.33    0.17
   1 -17  -8    0.59    0.17
  -1 -17   8    0.64    0.18
   1 -17  -8    0.54    0.16
   1  17  -7    3.19    0.29
  -1  17   7    3.80    0.29
  -1 -17   7    3.94    0.29
   1 -17  -7    3.85    0.29
  -1 -17   7    3.29    0.25
   1 -17  -7    4.32    0.30
  -1  17   6    4.74    0.32
   1  17  -6    5.08    0.35
  -1 -17   6    5.04    0.28
  -1 -17   6    5.34    0.31
   1 -17  -6    4.66    0.30
   1 -17  -6    4.73    0.31
   1  17  -5    2.10    0.23
  -1  17   5    1.95    0.21
   1 -17  -5    2.34    0.22
  -1 -17   5    2.18    0.20
   1 -17  -5    1.85    0.20
  -1 -17   5    2.12    0.19
   1  17  -4    2.63    0.18
  -1  17   4    2.53    0.21
   1  17  -4    2.47    0.23
  -1 -17   4    2.63    0.20
   1 -17  -4    2.59    0.21
  -1 -17   4    2.52    0.20
   1  17  -3   15.21    0.53
  -1  17   3   15.03    0.53
   1  17  -3   15.41    0.47
  -1  17   3   15.78    0.51
   1 -17  -3   15.57    0.53
  -1 -17   3   15.00    0.50
  -1 -17   3   15.01    0.47
   1  17  -2    1.77    0.16
   1  17  -2    1.38    0.16
  -1  17   2    1.57    0.16
  -1  17   2    1.55    0.16
  -1 -17   2    1.51    0.13
   1 -17  -2    1.53    0.17
  -1 -17   2    1.51    0.15
  -1  17   1   14.45    0.48
   1  17  -1   14.12    0.47
   1  17  -1   15.09    0.48
  -1  17   1   14.29    0.48
  -1 -17   1   14.39    0.41
  -1 -17   1   15.03    0.49
   1 -17  -1   13.60    0.48
   1  17   0    3.33    0.20
   1  17   0    3.06    0.22
  -1  17   0    3.11    0.20
  -1  17   0    3.17    0.22
   1 -17   0    2.87    0.21
  -1 -17   0    3.07    0.16
  -1 -17   0    2.92    0.21
   1 -17   0    3.01    0.13
   1  17   1   11.87    0.44
   1  17   1   11.66    0.39
  -1  17  -1   12.01    0.40
  -1  17  -1   12.04    0.44
   1 -17   1   11.76    0.44
  -1 -17  -1   10.86    0.42
   1 -17   1   12.76    0.34
  -1 -17  -1   11.63    0.33
  -1  17  -2    7.85    0.36
  -1  17  -2    7.97    0.30
   1  17   2    8.48    0.31
   1  17   2    8.40    0.37
  -1 -17  -2    7.69    0.36
   1 -17   2    7.30    0.34
  -1 -17  -2    8.17    0.26
   1 -17   2    7.79    0.29
   1  17   3   27.02    0.70
  -1  17  -3   27.63    0.81
  -1  17  -3   27.19    0.66
   1  17   3   26.97    0.80
   1 -17   3   27.90    0.70
   1 -17   3   26.34    0.76
  -1 -17  -3   27.35    0.78
   1  17   4    1.20    0.17
  -1  17  -4    1.38    0.19
   1 -17   4    1.53    0.16
  -1 -17  -4    1.57    0.16
  -1 -17  -4    1.69    0.19
   1 -17   4    1.62    0.19
  -1  17  -5    2.01    0.23
   1  17   5    2.11    0.23
   1 -17   5    2.53    0.22
   1 -17   5    2.21    0.20
  -1 -17  -5    2.54    0.21
  -1 -17  -5    2.30    0.23
   1  17   6    6.15    0.36
  -1  17  -6    6.10    0.38
   1 -17   6    6.32    0.34
   1 -17   6    6.49    0.35
  -1 -17  -6    6.01    0.35
  -1  17  -7    0.63    0.18
   1  17   7    0.77    0.18
   1 -17   7    0.19    0.12
  -1 -17  -7    0.27    0.14
   1 -17   7    0.52    0.15
  -1  17  -8    0.77    0.21
   1  17   8    0.57    0.17
  -1 -17  -8    0.64    0.18
   1 -17   8    0.75    0.19
   1 -17   8    0.73    0.17
  -1  17  -9   13.60    0.66
   1  17   9   13.80    0.61
   1 -17   9   14.85    0.63
  -1 -17  -9   13.99    0.61
   1  17  10   12.66    0.60
  -1  17 -10   11.92    0.64
  -1 -17 -10   11.89    0.58
   1 -17  10   11.97    0.61
   1  17  11    1.22    0.26
  -1  17 -11    1.14    0.28
   1 -17  11    0.94    0.26
  -1 -17 -11    1.47    0.27
   1  18 -11    0.80    0.26
  -1  18  11    0.72    0.21
  -1 -18  11    0.41    0.18
   1  18 -10    0.22    0.18
  -1  18  10   -0.12    0.11
  -1 -18  10   -0.08    0.11
   1  18  -9    0.06    0.13
  -1  18   9    0.02    0.12
  -1 -18   9    0.20    0.14
   1 -18  -9    0.34    0.15
   1  18  -8    9.38    0.53
  -1  18   8   10.06    0.51
  -1 -18   8    9.38    0.47
   1 -18  -8    9.43    0.46
   1 -18  -8    9.77    0.47
  -1  18   7   -0.02    0.10
   1  18  -7    0.08    0.12
   1 -18  -7    0.17    0.12
   1 -18  -7   -0.05    0.11
  -1 -18   7    0.12    0.10
  -1 -18   7    0.14    0.11
   1  18  -6   10.25    0.49
  -1  18   6    9.83    0.47
  -1 -18   6   10.68    0.45
   1 -18  -6   10.26    0.46
  -1 -18   6   10.70    0.43
   1 -18  -6   10.29    0.44
   1  18  -5   55.92    1.42
  -1  18   5   52.77    1.38
   1 -18  -5   57.41    1.37
  -1 -18   5   56.88    1.32
  -1 -18   5   56.26    1.33
   1 -18  -5   56.56    1.35
  -1  18   4    0.48    0.13
   1  18  -4    0.76    0.13
   1  18  -4    0.64    0.15
  -1  18   4    0.50    0.12
  -1 -18   4    0.51    0.11
  -1 -18   4    0.51    0.12
   1 -18  -4    0.57    0.14
  -1  18   3    3.10    0.23
   1  18  -3    2.69    0.19
  -1  18   3    2.96    0.21
   1  18  -3    2.85    0.23
  -1 -18   3    2.99    0.20
   1 -18  -3    2.99    0.23
  -1 -18   3    3.02    0.22
  -1  18   2    1.42    0.16
   1  18  -2    1.41    0.17
  -1  18   2    1.23    0.16
   1  18  -2    1.27    0.16
   1 -18  -2    1.22    0.17
  -1 -18   2    1.22    0.13
  -1 -18   2    1.29    0.16
  -1  18   1    2.54    0.20
   1  18  -1    2.51    0.19
   1  18  -1    2.36    0.19
  -1  18   1    2.70    0.20
  -1 -18   1    2.58    0.20
   1 -18  -1    2.44    0.21
  -1 -18   1    2.44    0.16
  -1  18   0   51.65    1.21
   1  18   0   52.20    1.20
  -1  18   0   50.91    1.24
   1  18   0   51.82    1.23
   1 -18   0   49.75    1.22
  -1 -18   0   51.95    1.09
  -1 -18   0   52.31    1.23
  -1  18  -1    5.43    0.30
   1  18   1    5.36    0.29
   1  18   1    5.76    0.26
  -1  18  -1    5.50    0.26
   1 -18   1    5.43    0.21
  -1 -18  -1    5.64    0.21
  -1 -18  -1    5.54    0.29
   1 -18   1    5.58    0.30
  -1  18  -2   69.50    1.49
  -1  18  -2   68.63    1.61
   1  18   2   69.03    1.60
   1  18   2   70.39    1.51
   1 -18   2   68.52    1.56
   1 -18   2   70.80    1.45
  -1 -18  -2   66.78    1.56
   1  18   3    4.90    0.25
   1  18   3    4.84    0.29
  -1  18  -3    5.13    0.30
  -1 -18  -3    4.86    0.30
   1 -18   3    4.43    0.27
   1 -18   3    5.12    0.25
   1  18   4    2.59    0.23
  -1  18  -4    2.80    0.24
   1 -18   4    2.87    0.23
  -1 -18  -4    3.03    0.21
   1 -18   4    3.26    0.22
  -1 -18  -4    2.97    0.25
   1  18   5   32.96    0.98
  -1  18  -5   32.69    0.99
   1 -18   5   34.19    0.91
   1 -18   5   35.30    0.94
  -1 -18  -5   35.43    0.97
  -1  18  -6    1.28    0.23
   1  18   6    0.81    0.18
   1 -18   6    1.00    0.18
  -1 -18  -6    0.85    0.18
   1 -18   6    0.86    0.17
  -1  18  -7    8.36    0.48
   1  18   7    9.39    0.47
   1 -18   7    7.83    0.42
  -1 -18  -7    8.92    0.45
   1 -18   7    8.83    0.42
   1  18   8    7.15    0.42
  -1  18  -8    6.49    0.44
  -1 -18  -8    6.92    0.41
   1 -18   8    7.17    0.39
   1 -18   8    6.37    0.40
  -1  18  -9    2.07    0.29
   1  18   9    2.16    0.28
  -1 -18  -9    2.34    0.29
   1 -18   9    2.38    0.29
  -1  18 -10    0.43    0.21
   1  18  10    0.22    0.16
   1 -18  10    0.37    0.17
  -1 -18 -10    0.29    0.19
  -1  18 -11    0.92    0.26
   1  18  11    0.68    0.22
  -1 -18 -11    1.00    0.24
   1 -18  11    0.72    0.22
  -1  19  11    0.75    0.22
   1  19 -11    0.72    0.23
  -1 -19  11    0.96    0.24
  -1  19  10    1.23    0.25
   1  19 -10    1.14    0.27
  -1 -19  10    1.00    0.24
  -1  19   9    1.01    0.23
   1  19  -9    0.95    0.24
   1 -19  -9    0.99    0.20
  -1 -19   9    0.62    0.20
  -1  19   8    0.11    0.13
   1  19  -8    0.03    0.11
   1 -19  -8    0.27    0.14
  -1 -19   8   -0.05    0.11
   1  19  -7    5.68    0.39
  -1  19   7    5.89    0.37
  -1 -19   7    5.72    0.32
   1 -19  -7    5.25    0.33
  -1 -19   7    5.17    0.34
   1 -19  -7    5.85    0.36
  -1  19   6    0.15    0.13
   1  19  -6    0.10    0.14
  -1 -19   6    0.25    0.12
   1 -19  -6    0.07    0.11
  -1 -19   6    0.17    0.11
   1 -19  -6    0.12    0.12
   1  19  -5    0.46    0.16
  -1  19   5    0.42    0.14
  -1 -19   5    0.73    0.15
  -1 -19   5    0.48    0.13
   1 -19  -5    0.59    0.15
   1 -19  -5    0.47    0.14
  -1  19   4    0.14    0.10
   1  19  -4    0.31    0.12
  -1  19   4    0.31    0.12
  -1 -19   4    0.26    0.11
  -1 -19   4    0.37    0.11
   1 -19  -4    0.24    0.11
   1  19  -3   25.19    0.69
  -1  19   3   24.70    0.72
  -1  19   3   23.54    0.74
   1  19  -3   24.90    0.76
   1 -19  -3   24.63    0.74
  -1 -19   3   25.03    0.67
  -1 -19   3   24.79    0.72
  -1  19   2    3.64    0.24
   1  19  -2    3.27    0.22
  -1  19   2    3.78    0.26
   1  19  -2    3.54    0.25
  -1 -19   2    3.68    0.21
  -1 -19   2    3.26    0.24
   1 -19  -2    4.00    0.27
   1  19  -1    3.02    0.21
  -1  19   1    2.94    0.22
  -1  19   1    2.98    0.22
   1  19  -1    3.14    0.22
  -1 -19   1    3.17    0.23
   1 -19  -1    2.90    0.22
  -1 -19   1    2.77    0.17
   1  19   0   28.81    0.80
   1  19   0   27.53    0.76
  -1  19   0   29.44    0.81
  -1  19   0   29.73    0.78
   1 -19   0   28.30    0.80
  -1 -19   0   28.22    0.67
  -1 -19   0   28.42    0.80
  -1  19  -1    0.28    0.11
  -1  19  -1    0.62    0.12
   1  19   1    0.62    0.12
   1  19   1    0.38    0.12
   1 -19   1    0.64    0.14
  -1 -19  -1    0.50    0.13
  -1  19  -2   10.56    0.44
   1  19   2   10.06    0.38
   1  19   2    9.50    0.43
  -1  19  -2   10.96    0.38
   1 -19   2   10.35    0.43
  -1 -19  -2   10.75    0.45
   1 -19   2   10.76    0.35
   1  19   3   21.11    0.59
   1  19   3   19.71    0.67
  -1  19  -3   19.39    0.67
   1 -19   3   20.99    0.58
  -1 -19  -3   20.37    0.66
   1 -19   3   19.73    0.64
   1  19   4    0.13    0.10
  -1  19  -4    0.16    0.12
  -1 -19  -4    0.10    0.10
  -1 -19  -4    0.19    0.12
   1 -19   4    0.09    0.08
   1 -19   4    0.22    0.11
  -1  19  -5    0.01    0.11
   1  19   5    0.11    0.11
  -1 -19  -5    0.11    0.12
   1 -19   5    0.21    0.12
   1 -19   5    0.11    0.09
   1  19   6    0.11    0.12
  -1  19  -6   -0.06    0.11
   1 -19   6    0.24    0.13
   1 -19   6   -0.04    0.08
  -1 -19  -6    0.14    0.13
   1  19   7    0.27    0.13
  -1  19  -7    0.31    0.15
   1 -19   7    0.53    0.15
   1 -19   7    0.50    0.15
  -1 -19  -7    0.43    0.16
   1  19   8    1.05    0.21
  -1  19  -8    0.84    0.21
   1 -19   8    0.75    0.19
   1 -19   8    0.63    0.17
  -1 -19  -8    1.13    0.23
   1  19   9   24.12    0.88
  -1  19  -9   24.09    0.92
  -1 -19  -9   23.44    0.84
   1 -19   9   25.18    0.87
   1  19  10   -0.15    0.12
  -1  19 -10    0.10    0.16
   1 -19  10    0.17    0.16
  -1 -19 -10    0.43    0.19
  -1  20  10    1.61    0.28
   1  20 -10    2.53    0.34
  -1 -20  10    1.59    0.26
   1  20  -9    1.46    0.26
  -1  20   9    0.86    0.21
   1 -20  -9    0.93    0.22
  -1 -20   9    1.51    0.27
   1  20  -8    0.59    0.21
  -1  20   8    0.24    0.15
  -1 -20   8    0.41    0.17
   1 -20  -8    0.45    0.17
  -1  20   7    0.40    0.16
   1  20  -7    0.84    0.21
   1 -20  -7    0.89    0.19
  -1 -20   7    0.55    0.16
  -1 -20   7    0.90    0.18
   1 -20  -7    0.54    0.16
  -1  20   6    0.15    0.13
   1  20  -6    0.26    0.15
   1 -20  -6    0.26    0.14
  -1 -20   6    0.46    0.14
   1 -20  -6    0.53    0.17
  -1 -20   6    0.31    0.13
  -1  20   5    1.38    0.20
   1  20  -5    1.74    0.23
  -1 -20   5    1.48    0.19
   1 -20  -5    1.35    0.20
   1 -20  -5    1.53    0.21
  -1 -20   5    1.96    0.20
   1  20  -4    0.27    0.13
  -1  20   4    0.28    0.11
  -1  20   4    0.18    0.10
  -1 -20   4    0.16    0.10
   1 -20  -4    0.15    0.11
  -1 -20   4    0.41    0.13
  -1  20   3   17.76    0.62
   1  20  -3   17.31    0.62
   1  20  -3   18.86    0.57
  -1  20   3   17.49    0.59
   1 -20  -3   15.89    0.59
  -1 -20   3   18.46    0.55
  -1 -20   3   18.60    0.60
   1  20  -2   -0.08    0.08
  -1  20   2    0.04    0.09
   1  20  -2    0.08    0.09
  -1  20   2    0.42    0.13
  -1 -20   2    0.19    0.10
  -1 -20   2    0.11    0.07
   1 -20  -2    0.20    0.11
  -1  20   1   42.96    1.08
   1  20  -1   41.41    1.06
  -1  20   1   42.21    1.08
   1  20  -1   42.51    1.07
   1 -20  -1   41.89    1.09
  -1 -20   1   44.24    0.96
  -1 -20   1   41.90    1.07
  -1  20   0    6.83    0.32
   1  20   0    6.93    0.34
   1  20   0    6.74    0.31
  -1  20   0    6.63    0.34
  -1 -20   0    6.77    0.35
   1 -20   0    6.21    0.34
  -1  20  -1   30.07    0.86
   1  20   1   29.93    0.86
  -1  20  -1   30.78    0.81
   1  20   1   31.12    0.80
  -1 -20  -1   29.82    0.85
   1 -20   1   29.41    0.85
  -1  20  -2    2.56    0.19
   1  20   2    2.21    0.21
  -1  20  -2    2.46    0.23
   1  20   2    2.35    0.19
   1 -20   2    2.30    0.22
  -1 -20  -2    2.29    0.23
  -1  20  -3    0.03    0.09
   1  20   3    0.11    0.11
   1  20   3    0.08    0.09
  -1 -20  -3   -0.02    0.09
   1 -20   3    0.06    0.08
   1 -20   3    0.12    0.11
  -1  20  -4    0.24    0.13
   1  20   4    0.29    0.12
   1 -20   4    0.15    0.11
   1 -20   4    0.23    0.10
  -1 -20  -4    0.01    0.11
   1  20   5   15.78    0.63
  -1  20  -5   16.78    0.66
   1 -20   5   17.05    0.61
  -1 -20  -5   17.21    0.64
   1 -20   5   17.23    0.57
   1  20   6    0.07    0.12
  -1  20  -6   -0.01    0.10
  -1 -20  -6   -0.11    0.11
   1 -20   6    0.10    0.11
   1 -20   6   -0.01    0.10
  -1  20  -7    0.18    0.14
   1  20   7    0.48    0.16
   1 -20   7    0.54    0.16
  -1 -20  -7    0.16    0.14
   1 -20   7    0.42    0.15
  -1  20  -8    0.47    0.17
   1  20   8    0.77    0.19
   1 -20   8    0.72    0.18
  -1 -20  -8    0.49    0.17
   1 -20   8    0.65    0.19
   1  20   9    9.14    0.52
  -1  20  -9    7.27    0.50
   1 -20   9    8.05    0.48
  -1 -20  -9    8.81    0.50
  -1  20 -10    1.38    0.30
   1  20  10    1.07    0.26
  -1 -20 -10    1.20    0.26
   1 -20  10    1.17    0.25
   1  21 -10    1.11    0.29
  -1  21  10    1.38    0.28
   1 -21 -10    1.30    0.29
  -1 -21  10    1.11    0.25
  -1  21   9    4.22    0.37
   1  21  -9    4.14    0.40
   1 -21  -9    4.05    0.35
  -1 -21   9    4.52    0.35
  -1  21   8   10.98    0.55
   1  21  -8    9.66    0.55
   1 -21  -8   10.16    0.51
  -1 -21   8   10.74    0.52
   1  21  -7    2.06    0.26
  -1  21   7    2.31    0.27
   1 -21  -7    1.68    0.24
  -1 -21   7    2.30    0.25
   1  21  -6   28.77    0.96
  -1  21   6   31.65    0.98
   1 -21  -6   29.99    0.93
   1 -21  -6   31.25    0.91
  -1 -21   6   32.15    0.91
  -1 -21   6   30.80    0.88
   1  21  -5    0.45    0.18
  -1  21   5    0.59    0.17
   1 -21  -5    0.44    0.16
  -1 -21   5    0.71    0.16
   1 -21  -5    0.56    0.15
  -1 -21   5    0.62    0.15
  -1  21   4    4.99    0.30
   1  21  -4    5.69    0.35
  -1  21   4    5.42    0.34
  -1 -21   4    4.53    0.27
   1 -21  -4    5.11    0.33
  -1 -21   4    4.86    0.31
  -1  21   3    0.82    0.16
   1  21  -3    0.89    0.16
   1  21  -3    0.32    0.13
  -1  21   3    0.60    0.14
  -1 -21   3    0.61    0.14
   1 -21  -3    0.46    0.14
  -1 -21   3    0.44    0.12
   1  21  -2   56.29    1.33
   1  21  -2   54.57    1.36
  -1  21   2   55.82    1.34
  -1  21   2   55.38    1.37
   1 -21  -2   54.66    1.36
  -1 -21   2   55.96    1.34
  -1 -21   2   57.41    1.24
   1  21  -1    4.71    0.28
  -1  21   1    5.32    0.30
  -1  21   1    4.91    0.29
   1  21  -1    4.35    0.27
  -1 -21   1    4.61    0.30
   1 -21  -1    4.49    0.29
  -1  21   0    5.80    0.31
   1  21   0    6.03    0.31
  -1  21   0    6.38    0.34
   1  21   0    6.29    0.34
  -1 -21   0    6.37    0.35
   1 -21   0    6.60    0.35
   1  21   1    3.35    0.26
   1  21   1    3.38    0.23
  -1  21  -1    3.34    0.26
  -1  21  -1    3.51    0.23
   1 -21   1    2.87    0.24
  -1 -21  -1    3.54    0.27
   1  21   2    0.21    0.11
  -1  21  -2    0.10    0.11
   1  21   2    0.12    0.09
  -1  21  -2    0.19    0.09
  -1 -21  -2    0.18    0.11
   1 -21   2    0.05    0.10
   1  21   3    0.06    0.08
  -1  21  -3    0.03    0.10
   1  21   3   -0.12    0.06
   1 -21   3   -0.05    0.09
  -1 -21  -3   -0.06    0.08
   1  21   4    1.14    0.19
  -1  21  -4    2.32    0.25
   1 -21   4    2.04    0.23
  -1 -21  -4    1.63    0.21
   1 -21   4    1.85    0.18
   1  21   5   -0.03    0.11
  -1  21  -5   -0.02    0.11
   1 -21   5    0.09    0.11
   1 -21   5    0.06    0.10
  -1 -21  -5    0.00    0.11
   1  21   6    6.73    0.42
  -1  21  -6    6.62    0.43
   1 -21   6    7.34    0.40
  -1 -21  -6    6.51    0.40
   1 -21   6    7.12    0.38
  -1  21  -7    0.71    0.18
   1  21   7    0.50    0.18
   1 -21   7    0.72    0.18
   1 -21   7    0.41    0.15
  -1 -21  -7    0.82    0.19
  -1  21  -8    0.12    0.15
   1  21   8    0.38    0.17
   1 -21   8    0.38    0.17
  -1 -21  -8    0.20    0.15
   1 -21   8    0.33    0.15
   1  21   9    2.27    0.30
  -1  21  -9    2.67    0.33
  -1 -21  -9    2.69    0.32
   1 -21   9    2.93    0.31
   1  21  10    0.44    0.20
  -1  21 -10    0.52    0.21
   1 -21  10    0.56    0.19
  -1 -21 -10    0.64    0.21
  -1  22  10    0.20    0.19
   1  22 -10   -0.15    0.16
  -1 -22  10    0.18    0.16
   1 -22 -10   -0.26    0.15
   1  22  -9    7.97    0.53
  -1  22   9    7.40    0.49
   1 -22  -9    6.96    0.45
  -1 -22   9    8.93    0.50
   1  22  -8   -0.06    0.15
  -1  22   8   -0.06    0.11
   1 -22  -8    0.14    0.14
  -1 -22   8    0.11    0.14
   1  22  -7    0.78    0.22
  -1  22   7    0.52    0.19
  -1 -22   7    0.62    0.17
   1 -22  -7    0.30    0.15
   1  22  -6   10.04    0.51
  -1  22   6    8.42    0.47
   1 -22  -6    9.14    0.45
  -1 -22   6    9.41    0.44
   1 -22  -6    7.89    0.44
  -1 -22   6    8.95    0.44
   1  22  -5    1.62    0.23
  -1  22   5    2.10    0.25
  -1 -22   5    2.21    0.23
   1 -22  -5    2.13    0.25
   1 -22  -5    2.05    0.23
  -1 -22   5    1.88    0.22
  -1  22   4    8.66    0.40
   1  22  -4    8.38    0.44
  -1  22   4    8.17    0.42
  -1 -22   4    8.52    0.37
  -1 -22   4    8.28    0.40
   1 -22  -4    7.70    0.42
   1  22  -3   54.61    1.33
  -1  22   3   54.38    1.41
   1  22  -3   59.18    1.44
  -1  22   3   55.95    1.37
  -1 -22   3   57.04    1.29
  -1 -22   3   56.47    1.38
   1 -22  -3   57.38    1.41
  -1  22   2    1.05    0.18
   1  22  -2    1.27    0.19
   1  22  -2    1.50    0.19
  -1 -22   2    1.41    0.20
   1  22  -1    5.36    0.31
   1  22  -1    5.01    0.30
  -1  22   1    5.04    0.31
  -1  22   1    4.72    0.29
   1 -22  -1    4.65    0.30
  -1 -22   1    4.98    0.32
   1  22   0    5.95    0.33
  -1  22   0    5.13    0.32
  -1  22   0    5.47    0.31
   1  22   0    5.79    0.31
  -1 -22   0    5.61    0.33
   1 -22   0    5.19    0.33
   1  22   1   11.04    0.42
  -1  22  -1   10.37    0.42
  -1  22  -1   10.37    0.46
   1  22   1   10.01    0.46
  -1 -22  -1   10.38    0.46
   1 -22   1   10.88    0.47
  -1  22  -2    0.98    0.19
   1  22   2    0.74    0.17
  -1  22  -2    0.81    0.17
   1  22   2    0.77    0.14
   1 -22   2    0.78    0.16
  -1 -22  -2    0.71    0.16
   1  22   3   23.39    0.79
  -1  22  -3   24.07    0.79
  -1 -22  -3   23.39    0.77
   1 -22   3   23.34    0.75
   1  22   4   10.59    0.50
  -1  22  -4   10.84    0.51
   1 -22   4   10.84    0.48
  -1 -22  -4    9.65    0.48
   1  22   5    3.75    0.32
  -1  22  -5    3.31    0.31
  -1 -22  -5    3.90    0.32
   1 -22   5    3.66    0.26
   1 -22   5    3.37    0.29
  -1  22  -6    1.30    0.24
   1  22   6    1.41    0.24
   1 -22   6    1.21    0.21
   1 -22   6    1.22    0.21
  -1 -22  -6    1.48    0.24
  -1  22  -7   11.63    0.60
   1  22   7   11.44    0.57
  -1 -22  -7   12.35    0.58
   1 -22   7   12.78    0.55
   1 -22   7   13.04    0.56
  -1  22  -8    0.05    0.13
   1  22   8    0.05    0.14
   1 -22   8    0.05    0.14
  -1 -22  -8   -0.02    0.13
   1 -22   8   -0.03    0.13
  -1  22  -9    0.16    0.16
   1  22   9    0.61    0.19
   1 -22   9    0.08    0.15
  -1 -22  -9    0.19    0.18
   1  22  10    2.47    0.33
  -1 -22 -10    2.80    0.35
  -1  23  10    0.44    0.21
   1 -23 -10    0.79    0.25
  -1  23   9    8.63    0.53
   1  23  -9    8.91    0.55
  -1 -23   9    8.37    0.50
   1 -23  -9    8.49    0.51
   1  23  -8    0.23    0.16
  -1  23   8    0.04    0.13
   1 -23  -8    0.00    0.14
  -1 -23   8    0.18    0.15
   1  23  -7    2.73    0.32
  -1  23   7    2.95    0.31
  -1 -23   7    3.13    0.28
   1 -23  -7    3.59    0.33
  -1  23   6   11.04    0.55
   1  23  -6   11.77    0.57
   1 -23  -6   11.09    0.53
  -1 -23   6   11.84    0.51
  -1 -23   6   11.64    0.50
  -1  23   5   15.55    0.64
   1  23  -5   16.01    0.66
  -1 -23   5   15.76    0.57
  -1 -23   5   16.15    0.60
   1 -23  -5   16.93    0.61
   1 -23  -5   17.20    0.65
  -1  23   4    0.06    0.11
  -1  23   4   -0.07    0.09
   1  23  -4    0.09    0.11
  -1 -23   4    0.03    0.10
   1 -23  -4    0.17    0.14
  -1 -23   4    0.17    0.11
   1  23  -3    6.19    0.37
  -1  23   3    5.83    0.33
  -1  23   3    5.95    0.37
   1 -23  -3    5.69    0.35
  -1 -23   3    5.51    0.34
   1  23  -2    2.02    0.22
   1  23  -2    2.12    0.22
  -1  23   2    1.81    0.22
  -1  23   2    1.85    0.22
   1 -23  -2    2.14    0.24
  -1 -23   2    1.59    0.21
  -1  23   1   29.26    0.89
   1  23  -1   31.90    0.90
   1  23  -1   32.03    0.90
  -1  23   1   32.71    0.92
   1 -23  -1   31.72    0.93
  -1 -23   1   32.21    0.92
  -1  23   0   13.80    0.54
   1  23   0   14.25    0.51
   1  23   0   12.87    0.52
  -1  23   0   13.68    0.51
  -1 -23   0   14.02    0.55
   1 -23   0   13.31    0.54
   1  23   1    0.73    0.17
  -1  23  -1    0.55    0.14
   1  23   1    0.60    0.13
  -1  23  -1    0.70    0.17
   1 -23   1    0.52    0.15
  -1 -23  -1    0.64    0.16
  -1  23  -2   25.64    0.83
   1  23   2   25.70    0.74
   1  23   2   27.09    0.85
   1 -23   2   25.98    0.82
  -1 -23  -2   26.44    0.83
  -1  23  -3    0.10    0.12
   1  23   3    0.39    0.14
  -1 -23  -3    0.04    0.12
   1 -23   3    0.19    0.13
  -1  23  -4    1.76    0.25
   1  23   4    1.68    0.24
   1 -23   4    2.69    0.26
  -1 -23  -4    1.49    0.23
   1  23   5    0.86    0.19
  -1  23  -5    1.23    0.23
  -1 -23  -5    0.77    0.18
   1 -23   5    1.19    0.22
  -1  23  -6    8.48    0.50
   1  23   6    7.83    0.48
  -1 -23  -6    8.53    0.48
   1 -23   6    9.58    0.48
   1 -23   6    9.19    0.50
   1  23   7    0.38    0.17
  -1  23  -7    0.30    0.17
  -1 -23  -7    0.51    0.19
   1 -23   7    0.44    0.17
   1 -23   7    0.56    0.17
   1  23   8    0.55    0.20
  -1  23  -8    0.41    0.18
  -1 -23  -8    0.14    0.16
   1 -23   8    0.60    0.19
   1 -23   8    0.64    0.20
  -1  23  -9    0.11    0.15
   1  23   9    0.35    0.19
   1 -23   9    0.19    0.15
  -1 -23  -9    0.26    0.19
   1  24  -9    0.11    0.19
  -1  24   9   -0.17    0.12
   1 -24  -9   -0.04    0.16
  -1 -24   9   -0.08    0.14
  -1  24   8    2.35    0.29
   1  24  -8    2.37    0.33
  -1 -24   8    2.48    0.29
   1 -24  -8    2.34    0.30
   1  24  -7    6.24    0.44
  -1  24   7    5.84    0.41
   1 -24  -7    5.78    0.40
  -1 -24   7    6.03    0.38
  -1  24   6    2.82    0.29
   1  24  -6    2.65    0.30
   1 -24  -6    2.30    0.28
  -1 -24   6    2.83    0.27
  -1 -24   6    2.67    0.27
  -1  24   5    9.52    0.50
   1  24  -5   10.12    0.52
  -1 -24   5   10.13    0.47
   1 -24  -5    9.50    0.46
   1 -24  -5    9.85    0.50
   1  24  -4   22.02    0.77
  -1  24   4   21.84    0.77
  -1  24   4   21.27    0.71
   1 -24  -4   20.35    0.74
  -1 -24   4   22.92    0.74
   1  24  -3    0.49    0.17
  -1  24   3    1.04    0.18
  -1  24   3    0.75    0.18
  -1 -24   3    0.87    0.18
   1 -24  -3    0.75    0.17
  -1  24   2    2.97    0.26
   1  24  -2    2.85    0.26
   1  24  -2    2.57    0.24
  -1  24   2    3.21    0.27
  -1 -24   2    3.05    0.27
   1 -24  -2    3.28    0.29
   1  24  -1   12.48    0.50
  -1  24   1   13.06    0.52
  -1  24   1   11.24    0.50
   1  24  -1   12.73    0.51
  -1 -24   1   12.83    0.53
   1 -24  -1   12.37    0.53
  -1  24   0    5.57    0.33
  -1  24   0    5.81    0.35
   1  24   0    6.22    0.35
   1  24   0    6.15    0.33
  -1 -24   0    6.11    0.36
   1 -24   0    5.99    0.36
  -1  24  -1    2.12    0.24
   1  24   1    2.32    0.21
  -1  24  -1    2.00    0.21
   1  24   1    2.01    0.23
  -1 -24  -1    2.42    0.26
   1 -24   1    1.91    0.24
   1  24   2    7.23    0.41
  -1  24  -2    7.73    0.42
   1 -24   2    7.43    0.41
  -1 -24  -2    7.36    0.41
  -1  24  -3    0.83    0.19
   1  24   3    0.64    0.18
   1 -24   3    0.48    0.17
  -1 -24  -3    0.52    0.15
   1  24   4   10.89    0.54
  -1  24  -4   11.44    0.55
   1 -24   4   10.84    0.50
  -1 -24  -4   11.03    0.53
   1  24   5    1.74    0.25
  -1  24  -5    1.47    0.25
  -1 -24  -5    1.88    0.26
   1 -24   5    1.96    0.25
   1  24   6   10.50    0.55
  -1  24  -6   12.28    0.61
  -1 -24  -6   10.85    0.55
   1 -24   6   10.88    0.53
   1  24   7    2.55    0.29
  -1  24  -7    2.57    0.33
   1 -24   7    2.84    0.30
  -1 -24  -7    2.47    0.30
  -1  24  -8    1.79    0.29
   1  24   8    1.92    0.29
   1 -24   8    2.10    0.27
   1 -24   8    1.68    0.27
  -1 -24  -8    1.72    0.27
  -1  24  -9    2.84    0.36
   1  24   9    2.10    0.32
  -1 -24  -9    2.50    0.34
   1 -24   9    2.51    0.31
   1  25  -9    0.00    0.18
  -1  25   9    0.07    0.16
  -1 -25   9   -0.03    0.14
   1 -25  -9   -0.14    0.15
   1  25  -8    2.09    0.31
  -1  25   8    3.00    0.34
   1 -25  -8    2.55    0.32
  -1 -25   8    2.76    0.31
  -1  25   7    0.88    0.22
   1  25  -7    0.69    0.20
   1 -25  -7    1.31    0.27
  -1 -25   7    1.21    0.23
   1  25  -6    0.16    0.16
  -1  25   6    0.40    0.16
  -1 -25   6    0.11    0.13
   1 -25  -6    0.03    0.14
   1  25  -5   15.94    0.68
  -1  25   5   16.11    0.67
  -1 -25   5   16.85    0.64
   1 -25  -5   16.39    0.67
   1  25  -4    5.88    0.39
  -1  25   4    6.00    0.39
  -1  25   4    7.11    0.39
   1 -25  -4    7.13    0.42
  -1 -25   4    5.61    0.37
  -1  25   3    7.84    0.41
   1  25  -3    8.95    0.46
  -1  25   3    7.95    0.44
   1 -25  -3    8.28    0.45
  -1 -25   3    7.26    0.41
   1  25  -2    2.24    0.23
   1  25  -2    2.51    0.25
  -1  25   2    2.10    0.23
  -1  25   2    1.97    0.23
  -1 -25   2    2.01    0.24
   1 -25  -2    1.62    0.22
   1  25  -1    0.35    0.13
   1  25  -1    0.29    0.13
  -1  25   1    0.52    0.15
  -1  25   1    0.28    0.13
   1 -25  -1    0.25    0.14
  -1 -25   1    0.36    0.13
  -1  25   0    1.13    0.20
   1  25   0    1.26    0.18
   1  25   0    0.93    0.19
  -1  25   0    1.12    0.19
  -1 -25   0    1.20    0.19
   1 -25   0    1.24    0.20
   1  25   1    2.37    0.25
  -1  25  -1    2.38    0.23
   1  25   1    2.33    0.22
  -1  25  -1    2.53    0.26
  -1 -25  -1    2.25    0.26
   1 -25   1    2.42    0.27
   1  25   2    3.54    0.30
  -1  25  -2    3.74    0.32
   1 -25   2    3.25    0.28
  -1 -25  -2    4.10    0.33
  -1  25  -3    0.25    0.14
   1  25   3    0.08    0.12
   1 -25   3    0.24    0.14
  -1 -25  -3    0.13    0.12
   1  25   4    1.77    0.24
  -1  25  -4    2.17    0.28
   1 -25   4    1.73    0.24
  -1 -25  -4    2.15    0.27
  -1  25  -5    0.49    0.18
   1  25   5    0.45    0.17
  -1 -25  -5    0.33    0.16
   1 -25   5    0.49    0.15
  -1  25  -6    0.50    0.19
   1  25   6    0.33    0.15
  -1 -25  -6    0.52    0.19
   1 -25   6    0.45    0.17
   1  25   7    4.91    0.41
  -1  25  -7    3.95    0.39
  -1 -25  -7    4.98    0.40
   1 -25   7    4.62    0.37
   1  25   8    0.15    0.16
  -1  25  -8    0.32    0.18
  -1 -25  -8   -0.10    0.15
   1 -25   8    0.03    0.14
  -1  26   8   -0.10    0.13
   1  26  -8    0.12    0.17
   1 -26  -8    0.10    0.16
   1  26  -7    0.14    0.17
  -1  26   7    0.21    0.17
   1 -26  -7    0.28    0.18
   1  26  -6    3.75    0.36
  -1  26   6    3.77    0.34
  -1 -26   6    3.98    0.32
   1 -26  -6    3.69    0.35
   1  26  -5    1.50    0.26
  -1  26   5    1.64    0.25
  -1 -26   5    1.62    0.24
   1 -26  -5    1.76    0.26
   1  26  -4    0.45    0.17
  -1  26   4    0.67    0.18
  -1  26   4    0.72    0.17
   1 -26  -4    0.93    0.20
  -1 -26   4    0.89    0.20
   1  26  -3    1.32    0.24
  -1  26   3    1.25    0.20
  -1  26   3    0.91    0.20
   1 -26  -3    1.36    0.23
  -1 -26   3    1.49    0.22
  -1  26   2    2.03    0.23
   1  26  -2    2.19    0.23
   1  26  -2    1.27    0.23
  -1  26   2    2.26    0.25
   1 -26  -2    1.93    0.25
  -1 -26   2    1.95    0.24
  -1  26   1    8.53    0.45
  -1  26   1    9.30    0.45
   1  26  -1    9.31    0.45
   1  26  -1    9.94    0.46
  -1 -26   1   10.04    0.49
   1 -26  -1    9.77    0.49
  -1  26   0    2.68    0.26
   1  26   0    2.96    0.28
   1  26   0    2.70    0.25
  -1  26   0    2.54    0.25
   1 -26   0    2.75    0.27
  -1 -26   0    2.88    0.28
  -1  26  -1    1.53    0.22
  -1  26  -1    1.37    0.23
   1  26   1    1.80    0.24
   1 -26   1    1.49    0.22
  -1 -26  -1    1.74    0.24
  -1  26  -2    1.66    0.24
   1  26   2    1.05    0.21
  -1 -26  -2    1.23    0.21
   1 -26   2    1.45    0.23
   1  26   3    6.59    0.42
  -1  26  -3    5.70    0.40
   1 -26   3    5.87    0.39
  -1 -26  -3    6.06    0.40
   1  26   4    4.95    0.38
  -1  26  -4    4.76    0.38
  -1 -26  -4    5.37    0.39
   1 -26   4    5.28    0.37
   1  26   5    1.10    0.24
  -1  26  -5    1.62    0.27
  -1 -26  -5    1.51    0.24
   1 -26   5    1.78    0.26
   1  26   6   11.14    0.59
  -1  26  -6   11.31    0.61
   1 -26   6   11.91    0.57
  -1 -26  -6   11.86    0.60
  -1  26  -7    3.44    0.35
   1  26   7    3.66    0.37
   1 -26   7    3.85    0.35
  -1 -26  -7    2.85    0.34
  -1  26  -8   15.77    0.77
   1  26   8   14.68    0.72
  -1 -26  -8   14.91    0.71
  -1  27   8    3.96    0.38
   1  27  -8    4.03    0.41
   1 -27  -8    4.32    0.40
   1  27  -7    1.34    0.28
  -1  27   7    0.52    0.21
   1 -27  -7    0.90    0.23
   1  27  -6    4.73    0.41
  -1  27   6    4.23    0.38
  -1 -27   6    4.57    0.35
   1 -27  -6    4.14    0.37
   1  27  -5    1.06    0.24
  -1  27   5    0.58    0.21
   1 -27  -5    0.40    0.16
  -1 -27   5    0.51    0.18
  -1  27   4    3.41    0.32
   1  27  -4    3.45    0.33
  -1 -27   4    3.61    0.32
   1 -27  -4    3.65    0.33
   1  27  -3    0.02    0.13
  -1  27   3    0.12    0.12
  -1  27   3    0.20    0.13
  -1 -27   3    0.11    0.13
   1 -27  -3    0.22    0.14
  -1  27   2    0.47    0.16
  -1  27   2    0.37    0.15
   1  27  -2    0.42    0.17
  -1 -27   2    0.28    0.15
   1 -27  -2    0.36    0.15
  -1  27   1    4.15    0.31
   1  27  -1    3.49    0.30
  -1  27   1    4.20    0.31
   1  27  -1    3.28    0.30
  -1 -27   1    3.56    0.32
   1 -27  -1    3.56    0.31
  -1  27   0    0.36    0.15
  -1  27   0    0.30    0.13
   1  27   0    0.28    0.14
   1  27   0    0.38    0.15
   1 -27   0    0.30    0.14
  -1 -27   0    0.54    0.18
   1  27   1    7.72    0.45
  -1  27  -1    8.83    0.46
   1 -27   1    8.77    0.47
  -1 -27  -1    8.22    0.46
  -1  27  -2    0.05    0.12
   1  27   2    0.34    0.16
  -1 -27  -2    0.15    0.14
   1 -27   2    0.24    0.15
  -1  27  -3    0.76    0.20
   1  27   3    0.78    0.19
   1 -27   3    0.46    0.16
  -1 -27  -3    0.33    0.15
   1  27   4    2.27    0.29
  -1  27  -4    2.14    0.29
   1 -27   4    2.80    0.30
  -1 -27  -4    1.82    0.28
   1  27   5    3.83    0.37
  -1  27  -5    3.80    0.37
  -1 -27  -5    3.78    0.34
   1 -27   5    3.68    0.34
   1  27   6    3.30    0.34
  -1  27  -6    2.90    0.34
  -1 -27  -6    2.66    0.33
   1 -27   6    3.10    0.32
  -1  27  -7    0.51    0.21
   1  27   7    0.50    0.21
   1 -27   7    0.51    0.19
  -1 -27  -7    0.48    0.20
  -1 -27  -8    0.37    0.19
   1  28  -7    0.78    0.25
  -1  28   7    0.79    0.23
   1 -28  -7    0.65    0.21
  -1  28   6    0.26    0.19
   1  28  -6    0.55    0.21
  -1 -28   6    0.27    0.16
   1 -28  -6    0.42    0.19
  -1  28   5    2.00    0.29
   1  28  -5    1.86    0.28
  -1 -28   5    1.62    0.25
   1 -28  -5    1.71    0.27
   1  28  -4    0.92    0.23
  -1  28   4    0.50    0.18
   1 -28  -4    1.29    0.25
  -1 -28   4    0.77    0.20
   1  28  -3    3.17    0.31
  -1  28   3    3.03    0.31
  -1  28   3    3.32    0.29
   1 -28  -3    3.61    0.33
  -1 -28   3    3.30    0.31
   1  28  -2   13.23    0.58
  -1  28   2   13.11    0.56
  -1  28   2   12.99    0.58
  -1 -28   2   14.06    0.60
   1 -28  -2   12.26    0.58
  -1  28   1   19.97    0.73
   1  28  -1   20.54    0.73
   1  28  -1   20.10    0.72
  -1  28   1   19.45    0.72
   1 -28  -1   19.95    0.76
  -1 -28   1   21.19    0.76
  -1  28   0    1.66    0.22
   1  28   0    1.38    0.23
  -1  28   0    1.27    0.22
   1 -28   0    1.16    0.23
  -1 -28   0    1.37    0.23
  -1  28  -1    8.02    0.46
   1  28   1    9.29    0.49
   1 -28   1    8.63    0.48
  -1 -28  -1    8.58    0.48
   1  28   2   16.39    0.68
  -1  28  -2   15.69    0.66
   1 -28   2   15.01    0.65
  -1 -28  -2   15.56    0.67
   1  28   3    2.74    0.31
  -1  28  -3    2.64    0.31
  -1 -28  -3    3.42    0.33
   1 -28   3    3.29    0.32
  -1  28  -4    0.34    0.18
   1  28   4    0.23    0.14
  -1 -28  -4    0.45    0.18
   1 -28   4    0.41    0.18
   1  28   5   17.42    0.76
  -1  28  -5   16.46    0.74
   1 -28   5   17.47    0.72
  -1 -28  -5   17.44    0.74
  -1  28  -6   -0.12    0.13
   1  28   6    0.02    0.13
   1 -28   6   -0.21    0.13
  -1 -28  -6   -0.09    0.15
  -1  28  -7    3.41    0.38
   1  28   7    4.36    0.40
  -1 -28  -7    3.87    0.37
   1 -28   7    3.93    0.37
  -1  29   7    0.90    0.27
   1  29  -7    1.28    0.29
   1 -29  -7    1.11    0.26
   1  29  -6    0.80    0.24
  -1  29   6    0.23    0.18
   1 -29  -6    0.23    0.17
   1  29  -5    0.15    0.16
  -1  29   5    0.40    0.19
  -1 -29   5    0.12    0.13
   1 -29  -5    0.50    0.18
   1  29  -4    0.47    0.17
  -1  29   4    0.34    0.18
  -1 -29   4    0.47    0.18
   1 -29  -4    0.71    0.20
  -1  29   3    5.97    0.42
   1  29  -3    5.95    0.41
  -1 -29   3    6.41    0.42
   1 -29  -3    6.33    0.43
   1  29  -2    9.80    0.50
  -1  29   2    9.24    0.47
  -1  29   2    9.60    0.51
  -1 -29   2    9.44    0.51
   1 -29  -2    9.52    0.52
   1  29  -1   11.25    0.53
  -1  29   1   11.02    0.53
  -1  29   1   11.77    0.54
   1  29  -1   11.12    0.53
  -1 -29   1   11.54    0.56
   1 -29  -1   11.07    0.56
  -1  29   0    0.14    0.12
  -1  29   0    0.11    0.14
   1  29   0    0.05    0.13
   1 -29   0    0.21    0.15
  -1 -29   0    0.36    0.17
   1  29   1    0.44    0.17
  -1  29  -1    0.53    0.18
  -1 -29  -1    0.36    0.17
   1 -29   1    0.53    0.18
   1  29   2    1.17    0.24
  -1  29  -2    1.17    0.25
   1 -29   2    0.86    0.21
  -1 -29  -2    0.96    0.23
  -1  29  -3    8.16    0.50
   1  29   3    8.20    0.50
   1 -29   3    7.63    0.47
  -1 -29  -3    7.56    0.47
   1  29   4    5.42    0.42
  -1  29  -4    4.93    0.41
  -1 -29  -4    5.23    0.41
   1 -29   4    5.24    0.40
  -1  29  -5    7.44    0.50
   1  29   5    8.03    0.52
   1 -29   5    7.98    0.49
  -1 -29  -5    8.12    0.52
  -1  29  -6    0.11    0.17
   1  29   6   -0.15    0.10
  -1 -29  -6    0.22    0.19
   1 -29   6   -0.08    0.14
   1  30  -6    7.58    0.52
  -1  30   6    6.70    0.49
   1 -30  -6    7.68    0.52
  -1  30   5    7.51    0.50
   1  30  -5    6.38    0.47
   1 -30  -5    7.16    0.49
  -1 -30   5    7.21    0.46
  -1  30   4    0.48    0.18
   1  30  -4    0.48    0.19
   1 -30  -4    0.30    0.18
  -1 -30   4    0.75    0.20
  -1  30   3    3.28    0.33
   1  30  -3    3.31    0.33
   1 -30  -3    2.60    0.32
  -1 -30   3    3.16    0.32
  -1  30   2    8.83    0.47
  -1  30   2    8.24    0.48
   1  30  -2    9.81    0.51
  -1 -30   2    8.37    0.48
   1 -30  -2    7.94    0.49
  -1  30   1    6.78    0.42
  -1  30   1    6.90    0.43
   1  30  -1    5.91    0.41
  -1 -30   1    7.97    0.47
   1 -30  -1    7.14    0.45
  -1  30   0    5.19    0.38
   1  30   0    5.79    0.40
  -1 -30   0    4.32    0.36
   1 -30   0    4.91    0.39
   1  30   1    4.69    0.37
  -1  30  -1    4.31    0.36
  -1 -30  -1    5.16    0.38
   1 -30   1    3.94    0.34
   1  30   2    0.16    0.15
  -1  30  -2    0.67    0.20
   1 -30   2    0.98    0.23
  -1 -30  -2    0.82    0.22
  -1  30  -3    6.00    0.44
   1  30   3    5.62    0.42
   1 -30   3    5.63    0.41
  -1 -30  -3    6.78    0.46
   1  30   4    5.59    0.43
  -1  30  -4    6.43    0.46
  -1 -30  -4    5.84    0.45
   1 -30   4    5.78    0.43
  -1  30  -5    6.00    0.47
   1  30   5    5.48    0.45
   1 -30   5    5.69    0.43
  -1 -30  -5    6.44    0.47
   1  30   6    0.82    0.27
  -1  30  -6    1.25    0.29
   1 -30   6    0.77    0.23
  -1 -30  -6    0.87    0.25
  -1  31   5    4.51    0.41
   1  31  -5    3.97    0.39
  -1 -31   5    3.89    0.36
   1 -31  -5    4.38    0.40
  -1  31   4    0.03    0.13
   1  31  -4    0.09    0.17
  -1 -31   4    0.07    0.14
   1 -31  -4    0.18    0.15
  -1  31   3    0.97    0.22
   1  31  -3    1.02    0.25
   1 -31  -3    1.06    0.23
  -1 -31   3    1.22    0.26
   1  31  -2    1.01    0.25
  -1  31   2    0.77    0.20
   1 -31  -2    1.11    0.24
  -1 -31   2    0.66    0.19
  -1  31   1    4.16    0.35
  -1  31   1    3.99    0.35
   1 -31  -1    4.86    0.40
  -1 -31   1    4.60    0.37
   1  31   0    4.03    0.36
  -1  31   0    4.67    0.37
   1 -31   0    5.05    0.41
  -1 -31   0    4.67    0.39
  -1  31  -1   -0.09    0.13
   1  31   1    0.01    0.13
   1 -31   1    0.07    0.13
  -1 -31  -1    0.08    0.15
   1  31   2   13.45    0.65
  -1  31  -2   13.16    0.64
   1 -31   2   12.24    0.61
  -1 -31  -2   13.01    0.64
   1  31   3    0.05    0.16
  -1  31  -3   -0.10    0.15
  -1 -31  -3    0.49    0.20
   1 -31   3    0.18    0.16
   1  31   4    4.69    0.43
  -1  31  -4    4.40    0.41
  -1 -31  -4    5.53    0.44
   1 -31   4    5.26    0.42
  -1  31  -5    0.06    0.17
   1  31   5    0.12    0.15
  -1 -31  -5    0.15    0.16
   1 -31   5   -0.01    0.15
   1  32  -4    2.46    0.34
  -1  32   4    2.47    0.33
   1 -32  -4    2.40    0.31
  -1 -32   4    2.23    0.31
  -1  32   3    0.71    0.22
   1  32  -3    0.39    0.19
  -1 -32   3    0.58    0.20
   1 -32  -3    0.55    0.21
  -1  32   2    0.45    0.19
   1 -32  -2    0.49    0.20
  -1 -32   2    0.75    0.21
  -1  32   1    0.18    0.15
  -1  32   1    0.33    0.17
  -1 -32   1    0.26    0.17
   1 -32  -1    0.28    0.17
  -1  32   0    1.22    0.25
   1  32   0    0.99    0.24
  -1 -32   0    1.17    0.25
   1 -32   0    0.74    0.23
  -1  32  -1    0.06    0.16
   1  32   1    0.06    0.14
   1 -32   1    0.32    0.18
  -1 -32  -1    0.44    0.19
   1  32   2    6.23    0.45
  -1  32  -2    6.32    0.46
   1 -32   2    6.41    0.46
  -1 -32  -2    6.30    0.46
  -1  32  -3    2.81    0.34
   1  32   3    2.29    0.33
   1 -32   3    2.56    0.33
  -1 -32  -3    2.28    0.32
  -1  32  -4    6.28    0.49
   1  32   4    6.81    0.51
  -1 -32  -4    6.90    0.50
   1 -32   4    6.41    0.48
  -1  33   3    4.24    0.39
   1 -33  -3    3.95    0.40
  -1 -33   3    3.38    0.37
  -1  33   2    1.96    0.29
   1 -33  -2    2.18    0.31
  -1 -33   2    1.90    0.30
   1 -33  -1   11.93    0.63
  -1 -33   1   11.80    0.62
  -1  33   0    0.99    0.24
   1  33   0    1.14    0.24
  -1 -33   0    0.79    0.23
   1 -33   0    0.95    0.26
  -1  33  -1    0.65    0.22
   1  33   1    0.65    0.22
  -1 -33  -1    0.92    0.25
   1 -33   1    1.23    0.28
  -1  33  -2    3.53    0.38
   1  33   2    3.74    0.37
   1 -33   2    3.57    0.37
  -1 -33  -2    3.55    0.38
  -1  33  -3    0.19    0.19
   1  33   3    0.32    0.19
  -1 -33  -3    0.58    0.23
   1 -33   3    0.48    0.21
  -1 -34   1    3.41    0.37
   1 -34  -1    2.98    0.40
   1 -34   0    0.68    0.24
  -1 -34   0    0.83    0.23
  -1  34  -1    0.30    0.20
   1  34   1    0.31    0.19
   1 -34   1    0.40    0.23
   2   0 -13    0.14    0.19
  -2   0  13   -0.06    0.12
  -2   0  12    0.68    0.19
   2   0 -12    0.38    0.20
   2   0 -11    0.03    0.15
  -2   0  11    0.16    0.12
   2   0 -10    0.51    0.19
  -2   0  10    0.48    0.15
  -2   0   9    0.20    0.11
   2   0  -9    0.01    0.14
  -2   0   9    0.16    0.10
  -2   0   8   14.36    0.51
   2   0  -8   13.58    0.54
  -2   0   8   13.58    0.45
  -2   0   7    0.08    0.07
   2   0  -7   -0.09    0.07
   2   0  -7   -0.11    0.05
  -2   0   7    0.03    0.07
   2   0  -6    2.88    0.14
   2   0  -6    3.11    0.21
  -2   0   6    2.81    0.17
  -2   0   6    3.33    0.20
  -2   0   5    0.03    0.05
  -2   0   5    0.02    0.05
   2   0  -5    0.00    0.04
   2   0  -5   -0.01    0.07
  -2   0   4   22.47    0.55
  -2   0   4   22.35    0.56
   2   0  -4   22.84    0.59
   2   0  -4   23.50    0.47
   2   0  -3    0.09    0.02
  -2   0   3    0.39    0.07
   2   0  -3    0.13    0.06
  -2   0   3    0.14    0.05
  -2   0   2  242.87    4.48
  -2   0   2  239.54    4.58
  -2   0   1    0.09    0.04
   2   0  -1    0.14    0.04
  -2   0   1    0.08    0.03
  -2   0   1    0.12    0.04
  -2   0   0   18.93    0.41
  -2   0   0   19.09    0.40
  -2   0   0   18.81    0.42
  -2   0  -1    0.06    0.04
  -2   0  -1    0.06    0.03
   2   0   1    0.09    0.04
  -2   0  -1    0.00    0.04
  -2   0  -2    0.30    0.05
   2   0   2    0.37    0.06
  -2   0  -2    0.27    0.06
   2   0   2    0.24    0.06
   2   0   3    0.05    0.05
  -2   0  -3    0.09    0.05
   2   0   3    0.02    0.04
  -2   0  -3   -0.04    0.05
   2   0   4   36.87    0.75
   2   0   4   33.05    0.80
  -2   0  -4   33.56    0.79
  -2   0  -4   33.85    0.80
   2   0   5   -0.04    0.05
  -2   0  -5    0.06    0.08
   2   0   5    0.06    0.05
  -2   0  -5   -0.06    0.06
  -2   0  -6    0.16    0.09
   2   0   6    0.16    0.09
  -2   0  -6    0.14    0.09
   2   0   6    0.22    0.07
   2   0   7    0.01    0.07
  -2   0  -7   -0.04    0.08
  -2   0  -7    0.00    0.09
  -2   0  -8    0.20    0.12
  -2   0  -8    0.21    0.11
   2   0   8    0.23    0.12
   2   0   9    0.06    0.10
  -2   0  -9    0.08    0.11
  -2   0  -9    0.08    0.12
  -2   0 -10   11.12    0.52
   2   0  10   10.07    0.51
  -2   0 -10   10.74    0.49
  -2   0 -11   -0.09    0.13
   2   0  11   -0.07    0.11
   2   0  12    0.77    0.22
  -2   1  13    3.15    0.34
   2   1 -13    3.01    0.39
   2  -1 -13    2.64    0.37
  -2  -1  13    3.58    0.36
  -2   1  12    0.22    0.14
   2   1 -12    0.16    0.17
  -2  -1  12   -0.11    0.11
   2  -1 -12   -0.09    0.15
  -2   1  11    4.73    0.35
   2   1 -11    4.09    0.37
   2  -1 -11    4.27    0.37
  -2  -1  11    4.54    0.34
   2   1 -10    2.28    0.29
  -2   1  10    2.44    0.24
  -2  -1  10    2.60    0.27
   2  -1 -10    2.26    0.26
  -2   1   9   70.54    1.64
  -2   1   9   71.11    1.59
   2   1  -9   68.11    1.72
  -2  -1   9   73.43    1.58
   2  -1  -9   69.59    1.72
  -2  -1   9   71.04    1.66
  -2   1   8   26.19    0.76
   2   1  -8   26.05    0.81
  -2   1   8   27.37    0.72
  -2  -1   8   27.10    0.77
  -2  -1   8   26.51    0.70
   2  -1  -8   25.03    0.80
   2   1  -7    8.81    0.40
   2   1  -7    8.64    0.28
  -2   1   7    8.68    0.33
  -2   1   7    8.89    0.36
   2  -1  -7    8.78    0.29
  -2  -1   7    9.17    0.37
   2  -1  -7    8.95    0.40
  -2  -1   7    8.61    0.32
  -2   1   6    6.48    0.27
   2   1  -6    6.73    0.22
   2   1  -6    6.85    0.32
  -2   1   6    6.89    0.29
   2  -1  -6    7.19    0.23
  -2  -1   6    7.25    0.30
   2  -1  -6    6.28    0.30
  -2  -1   6    6.90    0.27
   2   1  -5   48.08    1.12
  -2   1   5   46.96    1.06
  -2   1   5   46.95    1.06
   2   1  -5   49.98    0.96
  -2  -1   5   47.96    1.07
   2  -1  -5   48.15    1.11
  -2  -1   5   46.86    1.05
   2  -1  -5   50.29    0.98
  -2   1   4   17.51    0.46
   2   1  -4   19.23    0.39
  -2   1   4   17.08    0.46
  -2  -1   4   18.42    0.46
   2  -1  -4   17.15    0.49
  -2  -1   4   17.75    0.47
   2  -1  -4   18.40    0.39
   2   1  -3    3.36    0.08
   2   1  -3    2.93    0.16
  -2   1   3    3.17    0.15
  -2   1   3    2.97    0.14
   2  -1  -3    3.26    0.10
   2  -1  -3    3.26    0.16
  -2  -1   3    3.23    0.15
  -2  -1   3    3.24    0.15
  -2   1   2   19.99    0.44
  -2   1   2   20.02    0.47
   2  -1  -2   20.54    0.39
  -2  -1   2   18.80    0.46
  -2  -1   2   18.94    0.45
   2  -1  -2   19.45    0.47
  -2   1   1  121.08    2.30
  -2   1   1  125.30    2.28
   2   1  -1  127.03    2.38
  -2   1   1  127.23    2.37
  -2  -1   1  120.77    2.37
  -2  -1   1  118.76    2.32
   2  -1  -1  121.58    2.38
  -2  -1   1  122.65    2.27
  -2   1   0    3.10    0.11
   2   1   0    3.91    0.13
  -2   1   0    3.19    0.12
  -2   1   0    3.15    0.12
  -2   1   0    3.16    0.12
  -2  -1   0    3.64    0.12
  -2  -1   0    3.77    0.13
  -2   1  -1  102.95    2.04
   2   1   1  107.85    2.04
  -2   1  -1  103.43    2.01
  -2  -1  -1  107.31    2.01
   2  -1   1  107.95    2.01
  -2  -1  -1  104.01    2.01
  -2  -1  -1  103.23    2.01
   2   1   2   61.73    1.28
   2   1   2   65.07    1.27
  -2   1  -2   62.98    1.28
  -2   1  -2   63.49    1.29
  -2  -1  -2   61.70    1.28
  -2  -1  -2   65.42    1.27
   2  -1   2   63.56    1.29
   2  -1   2   66.29    1.25
  -2   1  -3   14.53    0.39
  -2   1  -3   14.45    0.40
   2   1   3   14.49    0.36
   2   1   3   14.33    0.40
   2  -1   3   14.71    0.34
  -2  -1  -3   14.03    0.40
   2  -1   3   14.55    0.41
  -2  -1  -3   14.89    0.38
  -2   1  -4  127.54    2.60
   2   1   4  130.51    2.57
  -2   1  -4  127.93    2.55
   2   1   4  133.69    2.54
  -2  -1  -4  128.78    2.56
   2  -1   4  129.61    2.57
   2  -1   4  133.73    2.51
  -2  -1  -4  129.82    2.59
  -2   1  -5   69.63    1.52
   2   1   5   72.06    1.45
   2   1   5   70.43    1.52
  -2   1  -5   68.05    1.49
  -2  -1  -5   69.99    1.51
   2  -1   5   68.51    1.51
  -2  -1  -5   71.04    1.50
   2  -1   5   73.85    1.42
   2   1   6    2.58    0.15
   2   1   6    2.88    0.20
  -2   1  -6    2.14    0.18
  -2   1  -6    2.32    0.19
  -2  -1  -6    2.39    0.19
  -2  -1  -6    2.92    0.20
   2  -1   6    2.49    0.13
   2  -1   6    2.47    0.20
  -2   1  -7    1.40    0.17
   2   1   7    1.63    0.14
  -2   1  -7    1.32    0.17
   2   1   7    1.65    0.18
  -2  -1  -7    1.62    0.18
   2  -1   7    1.61    0.17
  -2  -1  -7    1.55    0.18
  -2   1  -8    0.20    0.12
  -2   1  -8    0.02    0.09
   2   1   8    0.05    0.10
   2  -1   8   -0.08    0.08
  -2  -1  -8   -0.10    0.09
  -2  -1  -8   -0.11    0.09
   2   1   9    5.45    0.35
  -2   1  -9    5.63    0.34
  -2   1  -9    5.68    0.36
  -2  -1  -9    5.44    0.34
   2  -1   9    6.05    0.36
  -2  -1  -9    6.20    0.35
  -2   1 -10    0.18    0.14
   2   1  10    0.43    0.16
  -2   1 -10    0.57    0.17
   2  -1  10    0.11    0.12
  -2  -1 -10    0.33    0.15
  -2  -1 -10    0.43    0.17
  -2   1 -11    0.62    0.18
   2   1  11    1.27    0.25
  -2   1 -11    1.47    0.27
   2  -1  11    0.80    0.20
  -2  -1 -11    1.18    0.23
   2   1  12   13.16    0.64
   2  -1  12   12.50    0.63
  -2   2  13    6.48    0.45
   2   2 -13    6.60    0.52
   2  -2 -13    6.19    0.50
  -2  -2  13    5.64    0.44
   2   2 -12    0.63    0.22
  -2   2  12    0.56    0.17
   2  -2 -12    0.34    0.20
  -2  -2  12    0.51    0.20
   2   2 -11    0.69    0.22
  -2   2  11    0.88    0.19
   2  -2 -11    1.10    0.23
  -2  -2  11    0.95    0.21
   2   2 -10    1.14    0.23
  -2   2  10    1.62    0.21
   2  -2 -10    0.98    0.22
  -2  -2  10    1.28    0.21
   2   2  -9    2.97    0.28
  -2   2   9    2.72    0.22
  -2   2   9    2.75    0.25
   2  -2  -9    2.77    0.28
  -2  -2   9    3.26    0.26
   2   2  -8    2.88    0.25
  -2   2   8    2.36    0.19
  -2   2   8    2.51    0.21
   2  -2  -8    2.78    0.26
  -2  -2   8    2.76    0.18
  -2  -2   8    2.76    0.23
  -2   2   7    0.19    0.08
   2   2  -7    0.31    0.12
  -2   2   7    0.19    0.08
   2   2  -7    0.19    0.07
   2  -2  -7    0.19    0.11
   2  -2  -7    0.20    0.07
  -2  -2   7    0.27    0.08
  -2  -2   7    0.38    0.11
  -2   2   6    2.54    0.17
   2   2  -6    2.74    0.22
   2   2  -6    2.80    0.14
  -2   2   6    2.57    0.18
  -2  -2   6    3.15    0.17
   2  -2  -6    2.71    0.21
   2  -2  -6    2.62    0.14
  -2  -2   6    2.82    0.19
  -2   2   5   38.93    0.90
   2   2  -5   40.53    0.97
  -2   2   5   39.50    0.91
   2   2  -5   40.77    0.81
   2  -2  -5   40.73    0.96
  -2  -2   5   39.22    0.92
  -2  -2   5   38.73    0.89
   2  -2  -5   40.60    0.83
  -2   2   4    0.20    0.06
   2   2  -4    0.13    0.03
  -2   2   4    0.14    0.06
   2   2  -4    0.06    0.07
  -2  -2   4    0.08    0.05
   2  -2  -4    0.22    0.05
   2  -2  -4    0.13    0.06
  -2  -2   4    0.16    0.05
   2   2  -3  170.97    3.42
  -2   2   3  171.31    3.38
  -2   2   3  177.05    3.29
  -2  -2   3  176.19    3.32
  -2  -2   3  176.26    3.37
   2  -2  -3  171.76    3.42
   2  -2  -3  180.33    3.23
  -2   2   2  293.43    5.36
   2   2  -2  295.53    5.54
   2  -2  -2  284.32    5.55
  -2  -2   2  286.82    5.39
   2  -2  -2  294.14    5.36
  -2  -2   2  286.84    5.49
  -2   2   1   65.53    1.24
   2   2  -1   66.13    1.28
  -2   2   1   62.63    1.29
  -2   2   1   64.60    1.30
  -2  -2   1   62.57    1.29
  -2  -2   1   63.14    1.26
  -2  -2   1   65.99    1.22
   2  -2  -1   66.66    1.23
  -2   2   0  145.27    2.74
   2   2   0  140.94    2.76
  -2   2   0  144.16    2.69
  -2   2   0  143.31    2.77
  -2   2   0  144.07    2.69
   2   2   0  147.92    2.74
  -2  -2   0  143.42    2.69
  -2  -2   0  143.37    2.70
   2   2   1    7.58    0.22
  -2   2  -1    6.48    0.20
  -2   2  -1    6.88    0.22
  -2  -2  -1    7.58    0.16
  -2  -2  -1    7.70    0.22
   2  -2   1    7.01    0.21
  -2  -2  -1    7.24    0.22
  -2   2  -2  153.90    3.00
   2   2   2  156.06    3.00
  -2   2  -2  161.51    3.08
   2   2   2  157.54    3.04
  -2  -2  -2  157.63    3.00
   2  -2   2  155.23    3.00
   2  -2   2  162.89    2.99
  -2  -2  -2  160.70    3.02
   2   2   3  348.85    6.44
  -2   2  -3  340.38    6.52
  -2   2  -3  336.97    6.34
   2   2   3  342.73    6.35
   2  -2   3  338.60    6.36
  -2  -2  -3  334.53    6.53
   2  -2   3  342.01    6.44
  -2  -2  -3  340.29    6.35
   2   2   4  205.08    3.89
   2   2   4  198.79    3.87
  -2   2  -4  202.18    3.97
  -2   2  -4  195.53    3.86
  -2  -2  -4  201.22    3.87
  -2  -2  -4  203.27    3.93
   2  -2   4  209.56    3.83
   2  -2   4  201.75    3.89
  -2   2  -5   16.61    0.50
   2   2   5   16.64    0.50
  -2   2  -5   16.66    0.49
   2   2   5   16.76    0.45
   2  -2   5   17.01    0.40
  -2  -2  -5   16.83    0.50
  -2  -2  -5   16.73    0.48
   2  -2   5   16.85    0.51
  -2   2  -6    0.29    0.10
  -2   2  -6    0.30    0.09
   2   2   6    0.39    0.08
   2   2   6    0.30    0.10
  -2  -2  -6    0.76    0.13
  -2  -2  -6    0.26    0.10
   2  -2   6    0.41    0.11
   2  -2   6    0.34    0.06
   2   2   7    1.10    0.16
  -2   2  -7    1.51    0.18
  -2   2  -7    1.25    0.17
   2   2   7    1.36    0.14
  -2  -2  -7    1.23    0.17
  -2  -2  -7    1.60    0.18
   2  -2   7    1.09    0.16
   2   2   8   -0.13    0.07
  -2   2  -8   -0.06    0.09
  -2   2  -8    0.14    0.10
  -2  -2  -8    0.05    0.10
   2  -2   8    0.01    0.09
  -2  -2  -8    0.05    0.11
   2   2   9    6.21    0.37
  -2   2  -9    6.89    0.37
  -2   2  -9    6.83    0.38
  -2  -2  -9    7.11    0.38
   2  -2   9    6.81    0.39
  -2  -2  -9    6.59    0.37
   2   2  10    3.63    0.30
  -2   2 -10    3.60    0.31
  -2   2 -10    3.46    0.31
   2  -2  10    3.56    0.32
  -2  -2 -10    3.63    0.31
  -2  -2 -10    3.68    0.30
  -2   2 -11    0.61    0.18
   2   2  11    0.88    0.21
  -2   2 -11    0.53    0.20
  -2  -2 -11    0.42    0.18
   2  -2  11    0.67    0.21
   2   2  12    1.98    0.29
   2  -2  12    2.02    0.28
   2   3 -13    1.04    0.28
  -2   3  13    1.11    0.24
  -2  -3  13    1.14    0.25
   2  -3 -13    0.89    0.26
   2   3 -12    1.58    0.32
  -2   3  12    1.54    0.24
  -2  -3  12    1.40    0.23
   2  -3 -12    2.05    0.31
  -2   3  11    0.48    0.17
   2   3 -11    0.49    0.21
  -2  -3  11    0.27    0.15
   2  -3 -11    0.47    0.19
   2   3 -10    5.70    0.41
  -2   3  10    6.53    0.37
  -2   3  10    5.57    0.32
   2  -3 -10    5.95    0.40
  -2  -3  10    5.80    0.37
  -2   3   9    5.92    0.33
  -2   3   9    6.22    0.32
   2   3  -9    5.70    0.38
  -2  -3   9    5.78    0.35
   2  -3  -9    5.30    0.36
  -2   3   8    0.07    0.09
  -2   3   8    0.10    0.08
   2   3  -8    0.24    0.14
  -2  -3   8    0.23    0.12
   2  -3  -8    0.04    0.07
   2  -3  -8    0.08    0.11
  -2  -3   8    0.26    0.09
  -2   3   7    1.10    0.14
  -2   3   7    1.33    0.15
   2   3  -7    1.10    0.19
   2   3  -7    1.20    0.11
  -2  -3   7    0.90    0.12
  -2  -3   7    1.00    0.14
   2  -3  -7    1.28    0.18
   2  -3  -7    1.44    0.13
   2   3  -6   24.02    0.55
   2   3  -6   22.90    0.68
  -2   3   6   24.08    0.64
  -2   3   6   24.19    0.63
   2  -3  -6   24.00    0.68
  -2  -3   6   23.97    0.60
   2  -3  -6   24.11    0.57
  -2  -3   6   23.51    0.66
  -2   3   5    0.90    0.10
   2   3  -5    0.93    0.08
   2   3  -5    1.12    0.14
  -2   3   5    0.77    0.10
   2  -3  -5    1.10    0.14
  -2  -3   5    0.90    0.11
   2  -3  -5    0.99    0.09
  -2  -3   5    0.82    0.09
  -2   3   4   59.72    1.24
  -2   3   4   59.84    1.29
   2   3  -4   61.64    1.33
   2   3  -4   63.23    1.17
   2  -3  -4   62.51    1.20
   2  -3  -4   59.41    1.31
  -2  -3   4   60.12    1.28
  -2  -3   4   60.74    1.26
  -2   3   3   30.39    0.70
  -2   3   3   30.88    0.66
   2   3  -3   30.91    0.72
  -2  -3   3   31.57    0.60
   2  -3  -3   32.01    0.63
  -2  -3   3   30.28    0.68
   2  -3  -3   30.02    0.71
  -2  -3   3   29.98    0.70
  -2   3   2    0.01    0.04
   2   3  -2   -0.04    0.04
  -2   3   2    0.22    0.04
  -2  -3   2    0.08    0.05
   2  -3  -2    0.03    0.04
   2  -3  -2    0.06    0.03
  -2  -3   2    0.06    0.04
  -2  -3   2    0.10    0.02
  -2   3   1  303.83    5.99
  -2   3   1  314.98    5.71
   2   3  -1  319.11    6.01
   2   3  -1  298.91    5.90
  -2   3   1  305.38    5.92
  -2  -3   1  313.26    5.74
  -2  -3   1  296.88    5.79
   2  -3  -1  310.78    5.80
  -2   3   0  184.79    3.57
  -2   3   0  185.72    3.46
   2   3   0  182.69    3.54
  -2   3   0  182.67    3.44
  -2   3   0  184.08    3.51
   2   3   0  188.83    3.52
  -2  -3   0  188.56    3.45
  -2  -3   0  184.63    3.46
  -2   3  -1   89.07    1.71
   2   3   1   88.58    1.75
  -2   3  -1   87.44    1.75
  -2   3  -1   89.42    1.69
  -2  -3  -1   87.37    1.71
   2  -3   1   89.62    1.70
  -2  -3  -1   85.76    1.71
  -2   3  -2  150.36    2.96
  -2   3  -2  148.21    2.89
   2   3   2  150.99    2.93
   2  -3   2  154.77    2.85
  -2  -3  -2  154.59    2.89
  -2  -3  -2  155.67    2.89
   2  -3   2  146.60    2.88
   2   3   3    2.91    0.16
  -2   3  -3    3.36    0.17
   2   3   3    2.93    0.15
  -2   3  -3    3.39    0.17
   2  -3   3    3.47    0.10
  -2  -3  -3    3.09    0.14
   2  -3   3    3.34    0.17
  -2  -3  -3    3.09    0.17
   2   3   4   15.18    0.45
  -2   3  -4   15.74    0.46
  -2   3  -4   15.72    0.45
   2   3   4   15.59    0.42
   2  -3   4   15.98    0.47
  -2  -3  -4   15.39    0.45
  -2  -3  -4   14.97    0.41
   2  -3   4   16.68    0.34
  -2   3  -5   12.02    0.41
   2   3   5   12.03    0.37
   2   3   5   12.39    0.40
  -2   3  -5   12.14    0.40
   2  -3   5   11.96    0.29
   2  -3   5   12.15    0.42
  -2  -3  -5   11.93    0.41
  -2  -3  -5   12.37    0.38
   2   3   6    1.32    0.13
  -2   3  -6    1.51    0.16
  -2   3  -6    1.23    0.16
   2   3   6    1.49    0.15
   2  -3   6    1.29    0.15
  -2  -3  -6    1.25    0.16
  -2  -3  -6    1.35    0.15
  -2   3  -7    2.09    0.20
  -2   3  -7    2.05    0.20
   2   3   7    2.31    0.17
   2   3   7    2.21    0.20
  -2  -3  -7    2.32    0.21
  -2  -3  -7    2.14    0.20
   2  -3   7    2.34    0.21
  -2   3  -8    2.67    0.24
  -2   3  -8    2.95    0.24
   2   3   8    2.86    0.24
  -2  -3  -8    2.92    0.24
  -2  -3  -8    3.26    0.25
   2  -3   8    2.36    0.24
   2   3   9    3.93    0.30
  -2   3  -9    4.23    0.31
  -2   3  -9    4.00    0.29
   2  -3   9    3.57    0.30
  -2  -3  -9    3.26    0.28
  -2  -3  -9    3.35    0.28
   2   3  10    0.16    0.12
  -2   3 -10    0.41    0.17
  -2   3 -10   -0.12    0.12
  -2  -3 -10    0.26    0.14
   2  -3  10    0.11    0.11
  -2   3 -11    0.53    0.20
   2   3  11    0.58    0.19
  -2   3 -11    0.49    0.19
  -2  -3 -11    0.43    0.18
   2  -3  11    0.59    0.19
  -2   3 -12    1.30    0.29
   2   3  12    0.86    0.23
   2  -3  12    1.29    0.27
   2   4 -13   11.96    0.67
  -2   4  13   10.94    0.58
  -2  -4  13   11.39    0.61
   2  -4 -13   11.56    0.64
   2   4 -12    0.90    0.27
  -2   4  12    0.76    0.20
   2  -4 -12    0.95    0.26
  -2  -4  12    0.52    0.18
  -2   4  11   -0.03    0.12
   2   4 -11   -0.06    0.14
   2  -4 -11   -0.06    0.14
  -2  -4  11    0.06    0.13
  -2   4  10   23.16    0.72
   2   4 -10   21.69    0.82
  -2   4  10   24.13    0.76
   2  -4 -10   22.69    0.80
  -2  -4  10   22.67    0.78
  -2   4   9   16.93    0.57
  -2   4   9   16.83    0.58
   2   4  -9   16.21    0.66
   2  -4  -9   16.34    0.63
  -2  -4   9   16.82    0.62
  -2   4   8    1.77    0.18
   2   4  -8    1.52    0.22
  -2   4   8    2.00    0.19
   2  -4  -8    1.61    0.15
  -2  -4   8    1.18    0.17
   2  -4  -8    1.45    0.21
  -2  -4   8    1.42    0.14
   2   4  -7    7.93    0.39
  -2   4   7    8.60    0.34
   2   4  -7    7.71    0.27
  -2   4   7    8.02    0.33
   2  -4  -7    8.65    0.38
   2  -4  -7    8.40    0.29
  -2  -4   7    7.25    0.35
  -2  -4   7    7.81    0.29
  -2   4   6   12.77    0.41
   2   4  -6   12.78    0.34
   2   4  -6   12.74    0.47
  -2   4   6   12.81    0.42
  -2  -4   6   12.73    0.44
  -2  -4   6   13.09    0.38
   2  -4  -6   12.64    0.36
   2  -4  -6   12.41    0.44
  -2   4   5   12.66    0.40
   2   4  -5   12.40    0.31
   2   4  -5   12.26    0.42
  -2   4   5   12.42    0.37
   2  -4  -5   12.37    0.34
   2  -4  -5   12.89    0.42
  -2  -4   5   12.23    0.36
  -2  -4   5   12.66    0.41
   2   4  -4    0.98    0.13
  -2   4   4    1.05    0.11
  -2   4   4    0.92    0.09
  -2  -4   4    0.89    0.10
   2  -4  -4    1.05    0.12
  -2  -4   4    1.02    0.09
   2  -4  -4    0.96    0.09
   2   4  -3   12.07    0.36
  -2   4   3   12.10    0.35
  -2   4   3   12.43    0.31
  -2  -4   3   12.39    0.27
  -2  -4   3   11.81    0.33
   2  -4  -3   12.17    0.36
  -2  -4   3   11.84    0.35
   2  -4  -3   12.51    0.31
  -2   4   2  151.60    2.82
   2   4  -2  151.96    2.96
   2   4  -2  149.83    2.92
  -2   4   2  147.31    2.93
   2  -4  -2  148.99    2.96
   2  -4  -2  157.11    2.84
  -2  -4   2  151.13    2.88
  -2  -4   2  154.34    2.80
   2   4  -1  137.84    2.63
  -2   4   1  136.93    2.66
   2   4  -1  132.50    2.63
  -2   4   1  132.31    2.62
  -2   4   1  140.44    2.53
  -2  -4   1  134.56    2.58
  -2  -4   1  136.06    2.54
   2  -4  -1  137.98    2.56
  -2   4   0  107.98    2.13
   2   4   0  111.64    2.06
  -2   4   0  106.75    2.08
  -2   4   0  109.73    2.06
  -2   4   0  110.45    2.03
   2   4   0  105.02    2.11
  -2  -4   0  106.58    2.05
  -2  -4   0  105.52    2.06
  -2   4  -1   83.99    1.65
   2   4   1   83.31    1.68
  -2   4  -1   85.03    1.61
  -2   4  -1   83.24    1.69
  -2  -4  -1   83.73    1.64
   2  -4   1   84.40    1.63
  -2  -4  -1   85.03    1.64
  -2   4  -2  102.32    1.99
   2   4   2  100.00    2.02
  -2   4  -2  101.60    2.04
   2  -4   2  100.84    1.98
   2  -4   2  105.61    1.92
  -2  -4  -2   98.55    1.97
  -2  -4  -2  103.65    1.95
  -2  -4  -2  100.87    1.99
   2   4   3   24.24    0.58
  -2   4  -3   24.07    0.61
   2   4   3   24.97    0.59
  -2   4  -3   23.29    0.59
   2  -4   3   23.67    0.59
  -2  -4  -3   24.43    0.54
  -2  -4  -3   24.14    0.60
  -2   4  -4    0.27    0.08
   2   4   4    0.12    0.06
  -2   4  -4    0.22    0.08
   2   4   4    0.11    0.06
  -2  -4  -4    0.24    0.07
   2  -4   4    0.17    0.07
  -2  -4  -4    0.03    0.06
   2  -4   4    0.26    0.03
   2   4   5    2.21    0.17
  -2   4  -5    2.31    0.18
   2   4   5    2.05    0.14
  -2   4  -5    1.87    0.16
  -2  -4  -5    2.45    0.18
  -2  -4  -5    2.18    0.15
   2  -4   5    2.25    0.08
   2  -4   5    2.51    0.18
  -2   4  -6    0.80    0.14
  -2   4  -6    0.52    0.13
   2   4   6    0.57    0.10
   2   4   6    0.43    0.10
  -2  -4  -6    0.63    0.11
   2  -4   6    0.58    0.12
  -2  -4  -6    0.73    0.14
  -2   4  -7   19.77    0.65
   2   4   7   20.95    0.58
  -2   4  -7   20.14    0.61
   2   4   7   19.95    0.62
  -2  -4  -7   20.34    0.63
   2  -4   7   19.38    0.64
  -2  -4  -7   20.52    0.61
  -2   4  -8    5.91    0.32
   2   4   8    5.45    0.33
  -2   4  -8    5.74    0.34
  -2  -4  -8    6.10    0.32
  -2  -4  -8    5.70    0.33
   2  -4   8    6.46    0.36
  -2   4  -9    1.68    0.25
   2   4   9    1.77    0.23
  -2   4  -9    1.77    0.22
  -2  -4  -9    1.59    0.22
  -2  -4  -9    1.89    0.23
   2  -4   9    1.83    0.24
  -2   4 -10   -0.01    0.13
   2   4  10    0.13    0.13
  -2   4 -10   -0.15    0.11
   2  -4  10   -0.05    0.10
  -2  -4 -10   -0.20    0.10
   2   4  11   23.68    0.85
  -2   4 -11   24.57    0.87
   2  -4  11   23.40    0.87
  -2  -4 -11   23.46    0.81
  -2   4 -12    0.37    0.20
   2   4  12    0.10    0.16
   2  -4  12    0.10    0.16
   2   5 -13    0.55    0.25
  -2  -5  13    0.87    0.24
   2  -5 -13    1.23    0.29
   2   5 -12    0.15    0.19
  -2   5  12    0.17    0.13
  -2  -5  12   -0.02    0.12
   2  -5 -12    0.05    0.16
  -2   5  11    0.99    0.21
   2   5 -11    1.17    0.26
   2  -5 -11    1.09    0.25
  -2  -5  11    0.70    0.20
  -2   5  10    4.32    0.30
   2   5 -10    5.33    0.40
  -2   5  10    4.98    0.33
  -2  -5  10    5.22    0.35
   2  -5 -10    5.43    0.38
  -2   5   9   11.09    0.45
  -2   5   9   10.81    0.45
   2   5  -9   11.21    0.53
  -2  -5   9   10.57    0.48
   2  -5  -9   10.73    0.49
  -2   5   8    9.03    0.38
   2   5  -8    8.38    0.44
  -2   5   8    9.47    0.38
   2  -5  -8    9.59    0.35
  -2  -5   8    9.21    0.42
   2  -5  -8    8.53    0.41
  -2  -5   8    9.17    0.33
   2   5  -7   26.37    0.61
   2   5  -7   24.33    0.77
  -2   5   7   25.87    0.72
  -2   5   7   25.26    0.69
  -2  -5   7   25.90    0.65
  -2  -5   7   26.56    0.75
   2  -5  -7   26.08    0.65
   2  -5  -7   25.83    0.75
   2   5  -6   36.36    0.95
   2   5  -6   36.64    0.79
  -2   5   6   37.58    0.90
  -2   5   6   36.23    0.86
  -2  -5   6   36.84    0.84
   2  -5  -6   35.53    0.92
  -2  -5   6   36.31    0.91
   2  -5  -6   36.48    0.82
  -2   5   5   12.87    0.37
   2   5  -5   12.98    0.44
   2   5  -5   13.28    0.33
  -2   5   5   13.00    0.42
  -2  -5   5   12.26    0.41
   2  -5  -5   12.96    0.36
  -2  -5   5   13.20    0.37
   2  -5  -5   13.36    0.43
  -2   5   4   17.52    0.44
   2   5  -4   18.12    0.52
  -2   5   4   18.00    0.50
   2  -5  -4   17.65    0.50
  -2  -5   4   18.48    0.46
  -2  -5   4   18.57    0.41
   2  -5  -4   18.06    0.44
  -2  -5   4   17.28    0.49
  -2   5   3   71.57    1.38
  -2   5   3   72.11    1.48
   2   5  -3   68.21    1.49
   2  -5  -3   70.37    1.49
   2  -5  -3   72.60    1.40
  -2  -5   3   72.40    1.36
  -2  -5   3   69.76    1.45
  -2   5   2    0.59    0.08
  -2   5   2    0.51    0.05
   2   5  -2    0.65    0.09
   2   5  -2    0.66    0.08
  -2  -5   2    0.75    0.06
   2  -5  -2    0.59    0.07
  -2  -5   2    0.79    0.08
   2   5  -1  292.15    5.56
   2   5  -1  288.06    5.54
  -2   5   1  290.62    5.60
  -2   5   1  290.99    5.60
  -2   5   1  303.48    5.42
   2  -5  -1  296.04    5.41
  -2  -5   1  289.80    5.42
  -2  -5   1  286.94    5.45
   2   5   0  187.62    3.76
  -2   5   0  195.10    3.79
   2   5   0  205.65    3.75
  -2   5   0  193.11    3.72
  -2  -5   0  197.14    3.66
  -2  -5   0  194.43    3.67
   2  -5   0  196.03    3.67
   2  -5   0  199.32    3.63
  -2   5  -1  105.09    1.99
  -2   5  -1  104.42    2.08
  -2   5  -1  104.88    2.03
   2   5   1  101.13    2.07
  -2  -5  -1  104.88    2.01
   2  -5   1  106.22    2.00
  -2  -5  -1  103.49    2.02
   2   5   2    0.89    0.10
  -2   5  -2    0.67    0.04
  -2   5  -2    0.53    0.09
  -2   5  -2    0.62    0.09
  -2  -5  -2    0.54    0.07
   2  -5   2    0.55    0.08
  -2  -5  -2    0.75    0.10
  -2  -5  -2    0.82    0.05
   2   5   3   14.89    0.42
   2   5   3   15.19    0.42
  -2   5  -3   15.34    0.43
  -2   5  -3   15.52    0.44
  -2  -5  -3   15.11    0.43
   2  -5   3   15.31    0.43
  -2  -5  -3   15.41    0.37
  -2   5  -4    7.83    0.29
  -2   5  -4    7.33    0.30
   2   5   4    6.81    0.26
   2   5   4    7.09    0.27
  -2  -5  -4    6.97    0.24
   2  -5   4    7.21    0.29
  -2  -5  -4    7.23    0.29
  -2   5  -5    5.67    0.27
   2   5   5    6.26    0.26
   2   5   5    6.43    0.28
  -2   5  -5    6.24    0.29
  -2  -5  -5    6.12    0.27
   2  -5   5    6.22    0.28
  -2  -5  -5    6.00    0.24
  -2   5  -6    0.21    0.10
  -2   5  -6    0.36    0.10
   2   5   6    0.40    0.10
   2   5   6    0.14    0.08
   2  -5   6    0.23    0.10
  -2  -5  -6    0.39    0.10
  -2  -5  -6    0.13    0.08
   2   5   7    0.17    0.09
  -2   5  -7    0.12    0.10
   2   5   7    0.08    0.09
  -2   5  -7    0.13    0.11
  -2  -5  -7   -0.05    0.08
   2  -5   7    0.05    0.08
  -2  -5  -7    0.03    0.09
   2   5   8    7.37    0.33
   2   5   8    7.59    0.37
  -2   5  -8    7.02    0.39
  -2   5  -8    7.68    0.37
   2  -5   8    7.67    0.39
  -2  -5  -8    7.06    0.36
  -2  -5  -8    7.17    0.35
   2   5   9   13.21    0.54
  -2   5  -9   13.18    0.52
  -2   5  -9   12.87    0.56
   2  -5   9   13.65    0.57
  -2  -5  -9   13.78    0.55
  -2   5 -10    2.57    0.29
   2   5  10    2.36    0.26
  -2   5 -10    2.54    0.26
   2  -5  10    2.57    0.29
  -2  -5 -10    2.61    0.28
  -2   5 -11    0.78    0.23
   2   5  11    0.69    0.19
  -2  -5 -11    0.55    0.18
   2  -5  11    0.71    0.19
  -2   5 -12    4.48    0.41
   2   5  12    5.38    0.41
   2  -5  12    5.08    0.41
   2   6 -13    3.39    0.42
  -2  -6  13    3.49    0.37
   2  -6 -13    3.76    0.41
   2   6 -12    0.89    0.28
   2  -6 -12    0.67    0.22
  -2  -6  12    1.11    0.23
   2   6 -11   -0.14    0.15
  -2   6  11    0.03    0.12
   2  -6 -11    0.04    0.15
  -2  -6  11   -0.14    0.10
  -2   6  10   28.62    0.86
   2   6 -10   29.59    0.99
  -2   6  10   29.60    0.87
   2  -6 -10   28.32    0.92
  -2  -6  10   29.25    0.93
   2   6  -9    2.19    0.27
  -2   6   9    2.31    0.22
  -2   6   9    2.35    0.22
  -2  -6   9    2.45    0.25
   2  -6  -9    2.58    0.26
  -2   6   8   21.47    0.63
  -2   6   8   21.46    0.65
   2   6  -8   19.47    0.71
   2  -6  -8   21.73    0.69
   2  -6  -8   21.50    0.59
  -2  -6   8   20.96    0.68
   2   6  -7   18.83    0.65
   2   6  -7   19.35    0.50
  -2   6   7   20.11    0.57
  -2   6   7   19.31    0.59
   2  -6  -7   19.58    0.62
   2  -6  -7   18.81    0.53
  -2  -6   7   19.87    0.53
  -2  -6   7   19.57    0.62
   2   6  -6    3.29    0.24
  -2   6   6    2.87    0.18
  -2   6   6    2.99    0.20
   2   6  -6    2.98    0.15
  -2  -6   6    2.93    0.17
   2  -6  -6    2.67    0.16
   2  -6  -6    2.84    0.20
  -2  -6   6    3.12    0.21
  -2   6   5    3.22    0.20
  -2   6   5    3.19    0.16
   2   6  -5    3.63    0.23
   2  -6  -5    2.84    0.16
   2  -6  -5    3.08    0.20
  -2  -6   5    3.02    0.19
  -2  -6   5    3.16    0.14
  -2  -6   5    3.04    0.16
  -2   6   4    0.17    0.05
  -2   6   4    0.13    0.07
   2   6  -4    0.29    0.10
   2  -6  -4    0.31    0.09
   2  -6  -4    0.08    0.05
  -2  -6   4   -0.01    0.05
  -2  -6   4    0.06    0.04
  -2   6   3   28.00    0.59
  -2   6   3   27.87    0.68
   2   6  -3   28.20    0.64
   2  -6  -3   28.81    0.68
  -2  -6   3   28.39    0.59
  -2  -6   3   28.19    0.67
   2  -6  -3   27.46    0.62
   2   6  -2   56.80    1.20
  -2   6   2   56.25    1.21
  -2   6   2   57.15    1.21
  -2   6   2   57.12    1.09
   2   6  -2   58.70    1.19
  -2  -6   2   58.28    1.12
   2  -6  -2   56.20    1.15
  -2  -6   2   57.90    1.18
  -2   6   1  205.31    3.95
   2   6  -1  211.54    3.96
   2   6  -1  202.61    3.95
  -2   6   1  212.20    4.00
  -2   6   1  212.85    3.79
  -2  -6   1  198.36    3.86
   2  -6  -1  205.62    3.86
  -2  -6   1  201.63    3.84
   2   6   0  708.43   13.91
   2   6   0  731.43   13.66
  -2   6   0  710.40   13.63
  -2   6   0  719.00   14.06
   2  -6   0  729.39   13.32
   2  -6   0  710.53   13.58
  -2  -6   0  707.71   13.48
  -2  -6   0  695.03   13.51
  -2   6  -1    7.24    0.20
  -2   6  -1    7.86    0.26
   2   6   1    7.60    0.17
   2   6   1    7.57    0.26
  -2  -6  -1    7.33    0.24
   2  -6   1    7.50    0.22
  -2  -6  -1    7.47    0.23
  -2   6  -2    0.82    0.09
  -2   6  -2    0.83    0.05
   2   6   2    0.60    0.09
  -2   6  -2    1.02    0.11
  -2  -6  -2    0.62    0.05
   2  -6   2    0.76    0.09
  -2  -6  -2    0.84    0.10
  -2  -6  -2    0.77    0.09
   2   6   3    4.51    0.21
   2   6   3    4.77    0.20
  -2   6  -3    4.85    0.23
  -2   6  -3    4.71    0.22
   2  -6   3    4.67    0.21
  -2  -6  -3    4.84    0.22
  -2  -6  -3    4.59    0.16
  -2   6  -4  119.85    2.37
   2   6   4  117.24    2.39
   2   6   4  117.81    2.35
  -2   6  -4  119.60    2.45
  -2  -6  -4  117.36    2.37
  -2  -6  -4  117.08    2.34
   2  -6   4  120.36    2.38
  -2   6  -5   34.06    0.87
   2   6   5   34.02    0.82
   2   6   5   32.30    0.82
  -2   6  -5   34.01    0.83
  -2  -6  -5   32.99    0.84
   2  -6   5   34.32    0.85
  -2  -6  -5   33.18    0.78
   2   6   6    0.63    0.12
  -2   6  -6    0.48    0.12
  -2   6  -6    0.84    0.15
   2   6   6    0.64    0.12
  -2  -6  -6    0.54    0.13
  -2  -6  -6    0.56    0.11
   2  -6   6    0.71    0.15
   2   6   7   30.03    0.78
  -2   6  -7   28.80    0.79
   2   6   7   28.13    0.79
  -2   6  -7   28.41    0.84
  -2  -6  -7   28.23    0.80
  -2  -6  -7   29.62    0.77
   2  -6   7   28.20    0.82
  -2   6  -8    1.46    0.21
  -2   6  -8    1.63    0.20
   2   6   8    1.25    0.18
   2   6   8    1.63    0.18
  -2  -6  -8    1.68    0.21
  -2  -6  -8    1.77    0.20
   2  -6   8    1.40    0.20
   2   6   9   61.54    1.50
  -2   6  -9   60.53    1.55
  -2   6  -9   59.85    1.46
   2  -6   9   61.12    1.55
  -2  -6  -9   63.08    1.50
   2   6  10   18.29    0.68
  -2   6 -10   17.41    0.65
  -2   6 -10   19.01    0.73
   2  -6  10   17.91    0.72
  -2  -6 -10   18.92    0.68
   2   6  11    1.44    0.24
  -2   6 -11    1.51    0.27
   2  -6  11    1.90    0.27
  -2  -6 -11    1.73    0.26
   2   6  12    3.05    0.32
  -2   6 -12    2.37    0.33
   2  -6  12    2.12    0.31
   2   7 -13    1.08    0.31
   2  -7 -13    0.99    0.27
  -2  -7  13    1.15    0.27
   2   7 -12    1.33    0.29
   2  -7 -12    0.93    0.25
  -2  -7  12    1.01    0.24
  -2   7  11    6.47    0.44
   2   7 -11    6.31    0.47
  -2  -7  11    6.54    0.43
   2  -7 -11    6.34    0.43
  -2   7  10    2.58    0.24
  -2   7  10    2.20    0.24
   2   7 -10    2.81    0.31
  -2  -7  10    2.22    0.26
   2  -7 -10    1.93    0.27
  -2   7   9   21.58    0.67
  -2   7   9   20.77    0.69
   2   7  -9   21.32    0.78
   2  -7  -9   22.14    0.74
  -2  -7   9   21.91    0.74
  -2   7   8    2.09    0.19
   2   7  -8    1.81    0.25
  -2   7   8    2.54    0.22
   2  -7  -8    1.85    0.18
  -2  -7   8    1.61    0.20
   2  -7  -8    2.08    0.22
  -2   7   7   33.47    0.88
  -2   7   7   33.48    0.82
   2   7  -7   33.63    0.76
   2   7  -7   33.02    0.94
   2  -7  -7   33.55    0.80
  -2  -7   7   31.33    0.88
  -2  -7   7   32.32    0.78
   2  -7  -7   33.90    0.90
   2   7  -6   90.57    1.95
  -2   7   6   87.50    1.78
  -2   7   6   87.09    1.88
  -2  -7   6   89.26    1.79
   2  -7  -6   84.76    1.77
  -2  -7   6   86.28    1.86
   2  -7  -6   84.42    1.88
  -2   7   5   12.38    0.35
   2   7  -5   12.50    0.44
   2  -7  -5   12.64    0.37
   2  -7  -5   12.22    0.42
  -2  -7   5   12.53    0.33
  -2  -7   5   12.54    0.42
   2   7  -4   29.54    0.77
   2   7  -4   29.29    0.69
  -2   7   4   31.09    0.76
  -2   7   4   30.98    0.66
   2  -7  -4   29.91    0.69
   2  -7  -4   30.33    0.75
  -2  -7   4   30.00    0.74
  -2  -7   4   29.81    0.65
   2   7  -3    3.57    0.19
  -2   7   3    3.19    0.18
  -2   7   3    3.28    0.12
   2   7  -3    3.09    0.16
  -2  -7   3    3.35    0.14
  -2  -7   3    3.44    0.18
   2  -7  -3    3.47    0.16
   2  -7  -3    3.31    0.18
  -2   7   2   20.03    0.53
  -2   7   2   21.29    0.41
   2   7  -2   20.54    0.51
   2   7  -2   20.07    0.52
  -2   7   2   21.20    0.53
  -2  -7   2   20.47    0.51
  -2  -7   2   20.57    0.47
   2  -7  -2   21.04    0.50
  -2   7   1    1.17    0.10
   2   7  -1    1.12    0.11
  -2   7   1    1.25    0.10
   2   7  -1    1.12    0.09
  -2  -7   1    1.22    0.09
   2  -7  -1    1.24    0.10
  -2  -7   1    0.93    0.08
   2   7   0    7.77    0.21
   2   7   0    7.50    0.26
  -2   7   0    8.16    0.23
   2  -7   0    8.31    0.26
  -2  -7   0    6.94    0.23
  -2  -7   0    6.94    0.24
   2  -7   0    8.17    0.20
  -2   7  -1    3.93    0.18
  -2   7  -1    3.76    0.13
   2   7   1    3.95    0.11
   2   7   1    3.75    0.18
  -2  -7  -1    3.79    0.16
   2  -7   1    3.87    0.15
  -2  -7  -1    3.64    0.17
   2   7   2   43.66    1.00
  -2   7  -2   45.66    0.99
  -2   7  -2   45.29    1.02
  -2   7  -2   46.06    0.88
  -2  -7  -2   45.37    0.90
  -2  -7  -2   44.71    0.99
   2  -7   2   45.75    0.96
  -2  -7  -2   44.60    0.95
  -2   7  -3    8.02    0.30
   2   7   3    7.81    0.27
  -2   7  -3    8.14    0.31
   2   7   3    7.94    0.29
  -2  -7  -3    8.07    0.30
   2  -7   3    8.28    0.29
  -2  -7  -3    7.98    0.23
   2   7   4   35.56    0.85
  -2   7  -4   34.08    0.88
  -2   7  -4   35.08    0.85
   2   7   4   36.12    0.82
  -2  -7  -4   35.48    0.85
   2  -7   4   34.58    0.85
  -2  -7  -4   35.61    0.78
   2   7   5   13.38    0.43
  -2   7  -5   13.93    0.48
   2   7   5   13.45    0.44
  -2   7  -5   14.30    0.46
  -2  -7  -5   13.58    0.40
   2  -7   5   13.77    0.46
  -2  -7  -5   13.03    0.45
  -2   7  -6    0.37    0.11
   2   7   6    0.35    0.10
   2   7   6    0.42    0.11
  -2   7  -6    0.56    0.14
  -2  -7  -6    0.47    0.12
  -2  -7  -6    0.35    0.10
   2  -7   6    0.48    0.12
   2   7   7   20.10    0.63
  -2   7  -7   20.11    0.62
   2   7   7   21.10    0.62
  -2   7  -7   20.44    0.67
   2  -7   7   19.24    0.65
  -2  -7  -7   20.46    0.60
  -2  -7  -7   19.86    0.63
  -2   7  -8    5.77    0.36
   2   7   8    5.35    0.32
  -2   7  -8    5.26    0.31
   2   7   8    5.55    0.30
   2  -7   8    5.42    0.34
  -2  -7  -8    5.33    0.33
   2   7   9    0.16    0.12
  -2   7  -9    0.20    0.12
  -2   7  -9    0.33    0.15
   2  -7   9    0.21    0.13
  -2  -7  -9    0.06    0.11
   2   7  10    5.91    0.37
  -2   7 -10    5.44    0.36
  -2   7 -10    5.78    0.40
  -2  -7 -10    6.42    0.39
   2  -7  10    5.44    0.39
  -2   7 -11    2.38    0.30
   2   7  11    2.30    0.28
  -2  -7 -11    1.63    0.28
   2  -7  11    2.29    0.29
   2   7  12    0.13    0.15
  -2   7 -12    0.01    0.16
   2  -7  12    0.14    0.16
   2   8 -13   -0.15    0.18
   2  -8 -13    0.16    0.20
  -2  -8  13   -0.06    0.15
   2   8 -12    2.47    0.36
  -2  -8  12    2.53    0.32
   2  -8 -12    2.62    0.33
  -2   8  11    0.46    0.16
   2   8 -11    0.51    0.23
   2  -8 -11    0.36    0.18
  -2  -8  11    0.26    0.16
   2   8 -10    0.13    0.16
  -2   8  10    0.28    0.13
  -2   8  10    0.30    0.15
   2  -8 -10    0.03    0.13
  -2  -8  10    0.11    0.13
   2   8  -9    2.00    0.28
  -2   8   9    1.90    0.21
  -2   8   9    2.29    0.23
   2  -8  -9    1.69    0.24
  -2  -8   9    1.95    0.24
  -2   8   8   19.37    0.57
   2   8  -8   18.40    0.68
  -2   8   8   17.28    0.61
   2  -8  -8   18.18    0.63
   2  -8  -8   19.13    0.56
  -2  -8   8   18.22    0.64
   2   8  -7    0.78    0.17
  -2   8   7    0.55    0.13
  -2   8   7    0.40    0.10
  -2  -8   7    0.40    0.12
   2  -8  -7    0.48    0.14
   2  -8  -7    0.36    0.10
  -2   8   6   53.62    1.16
   2   8  -6   56.39    1.18
  -2   8   6   54.04    1.27
   2   8  -6   54.18    1.32
   2  -8  -6   53.79    1.18
   2  -8  -6   52.05    1.26
  -2  -8   6   54.81    1.14
   2   8  -5   -0.06    0.08
   2   8  -5    0.09    0.06
  -2   8   5   -0.04    0.07
  -2   8   5    0.07    0.05
   2  -8  -5    0.05    0.06
  -2  -8   5    0.05    0.05
  -2  -8   5    0.24    0.09
   2  -8  -5    0.14    0.09
  -2   8   4   42.43    0.88
   2   8  -4   43.84    1.03
  -2   8   4   44.77    1.02
   2   8  -4   42.70    0.95
   2  -8  -4   42.10    0.94
   2  -8  -4   43.59    1.01
  -2  -8   4   43.27    0.99
  -2  -8   4   43.83    0.91
   2   8  -3  115.33    2.40
  -2   8   3  120.15    2.21
  -2   8   3  116.93    2.39
   2   8  -3  117.99    2.34
  -2  -8   3  121.04    2.26
   2  -8  -3  118.97    2.30
   2  -8  -3  118.59    2.40
  -2  -8   3  116.24    2.33
   2   8  -2   11.33    0.35
  -2   8   2   12.87    0.25
  -2   8   2   12.40    0.37
   2   8  -2   11.61    0.36
  -2   8   2   12.89    0.38
  -2  -8   2   11.97    0.35
   2  -8  -2   12.15    0.35
  -2  -8   2   12.27    0.32
  -2   8   1    1.42    0.12
   2   8  -1    1.05    0.09
   2   8  -1    1.27    0.11
  -2   8   1    1.35    0.11
   2  -8  -1    1.32    0.05
   2  -8  -1    1.30    0.11
  -2  -8   1    1.01    0.09
  -2  -8   1    1.12    0.09
  -2   8   0   89.44    1.84
  -2   8   0   90.31    1.78
   2   8   0   88.97    1.76
   2   8   0   91.38    1.83
  -2  -8   0   86.88    1.74
   2  -8   0   88.75    1.78
  -2  -8   0   87.28    1.76
   2  -8   0   92.97    1.70
  -2   8  -1    2.81    0.12
   2   8   1    2.42    0.15
  -2   8  -1    2.66    0.16
   2   8   1    2.69    0.10
  -2  -8  -1    2.72    0.15
   2  -8   1    2.81    0.15
   2  -8   1    2.85    0.13
  -2  -8  -1    2.41    0.13
  -2   8  -2    0.12    0.07
   2   8   2    0.14    0.07
  -2   8  -2    0.09    0.03
  -2   8  -2    0.06    0.07
  -2  -8  -2    0.11    0.04
  -2  -8  -2    0.16    0.06
  -2  -8  -2    0.08    0.06
   2  -8   2   -0.01    0.04
   2   8   3   12.91    0.38
   2   8   3   14.01    0.42
  -2   8  -3   13.22    0.41
  -2   8  -3   13.07    0.43
  -2  -8  -3   13.62    0.42
  -2  -8  -3   14.02    0.34
   2  -8   3   13.22    0.40
   2   8   4   82.75    1.69
   2   8   4   81.94    1.75
  -2   8  -4   84.13    1.73
  -2   8  -4   81.95    1.79
  -2  -8  -4   82.23    1.73
  -2  -8  -4   82.77    1.66
   2  -8   4   81.36    1.72
   2   8   5    2.29    0.17
  -2   8  -5    2.15    0.18
  -2   8  -5    2.41    0.20
   2   8   5    1.92    0.17
  -2  -8  -5    2.23    0.15
  -2  -8  -5    2.28    0.18
   2  -8   5    2.14    0.18
   2   8   6    4.29    0.24
   2   8   6    4.57    0.25
  -2   8  -6    4.20    0.25
  -2   8  -6    4.31    0.28
  -2  -8  -6    4.06    0.22
  -2  -8  -6    4.09    0.26
   2  -8   6    4.03    0.25
  -2   8  -7   10.80    0.48
  -2   8  -7   11.76    0.45
   2   8   7   12.13    0.45
   2   8   7   12.85    0.46
  -2  -8  -7   13.25    0.48
   2  -8   7   11.17    0.47
  -2  -8  -7   11.74    0.42
   2   8   8   43.97    1.13
   2   8   8   45.29    1.12
  -2   8  -8   43.78    1.12
  -2   8  -8   44.62    1.21
  -2  -8  -8   44.41    1.14
   2  -8   8   43.23    1.18
   2   8   9    0.90    0.18
  -2   8  -9    0.39    0.15
  -2   8  -9    0.62    0.18
   2  -8   9    0.55    0.17
  -2  -8  -9    0.63    0.18
  -2   8 -10    3.71    0.31
  -2   8 -10    3.72    0.34
   2   8  10    3.70    0.30
   2  -8  10    3.14    0.31
  -2  -8 -10    3.21    0.30
   2   8  11    2.01    0.26
  -2   8 -11    2.05    0.30
  -2  -8 -11    2.09    0.28
   2  -8  11    2.20    0.28
   2   8  12    9.92    0.55
  -2   8 -12    9.93    0.59
   2  -8  12   10.54    0.59
   2   9 -13    1.35    0.35
   2  -9 -13    1.47    0.30
   2   9 -12    0.48    0.22
  -2  -9  12    0.56    0.21
   2  -9 -12    0.47    0.20
   2   9 -11   11.58    0.62
  -2   9  11   11.96    0.54
  -2  -9  11   11.76    0.57
   2  -9 -11   10.99    0.57
  -2   9  10    3.36    0.28
   2   9 -10    3.32    0.35
   2  -9 -10    2.99    0.30
  -2  -9  10    3.12    0.29
   2   9  -9   15.98    0.67
  -2   9   9   15.94    0.59
   2  -9  -9   16.28    0.62
  -2  -9   9   16.13    0.63
   2   9  -8   39.54    1.13
  -2   9   8   39.88    0.97
  -2   9   8   38.89    1.05
   2  -9  -8   40.53    0.97
  -2  -9   8   38.43    1.06
   2  -9  -8   39.29    1.06
  -2   9   7    4.73    0.29
  -2   9   7    4.66    0.24
   2   9  -7    4.56    0.32
   2  -9  -7    4.39    0.25
  -2  -9   7    5.09    0.29
   2  -9  -7    4.90    0.29
  -2   9   6    2.20    0.19
   2   9  -6    2.35    0.22
   2   9  -6    2.43    0.16
  -2   9   6    2.03    0.14
   2  -9  -6    1.89    0.19
  -2  -9   6    2.35    0.19
  -2  -9   6    2.27    0.15
   2  -9  -6    2.09    0.17
   2   9  -5   61.92    1.32
  -2   9   5   63.17    1.42
  -2   9   5   62.21    1.27
   2   9  -5   62.07    1.44
  -2  -9   5   60.66    1.38
   2  -9  -5   63.44    1.41
  -2  -9   5   62.34    1.28
   2  -9  -5   63.11    1.33
  -2   9   4    1.85    0.10
  -2   9   4    2.08    0.16
   2   9  -4    1.77    0.17
   2   9  -4    1.81    0.13
   2  -9  -4    2.15    0.14
   2  -9  -4    2.30    0.17
  -2  -9   4    1.91    0.12
  -2  -9   4    1.84    0.15
  -2   9   3   44.37    1.04
  -2   9   3   45.02    0.87
   2   9  -3   45.25    0.99
   2   9  -3   44.90    1.04
   2  -9  -3   44.60    0.98
  -2  -9   3   47.16    1.01
  -2  -9   3   44.47    0.94
   2   9  -2    5.72    0.23
  -2   9   2    5.56    0.24
  -2   9   2    6.02    0.24
   2   9  -2    6.08    0.23
  -2  -9   2    5.69    0.22
  -2  -9   2    5.81    0.21
   2  -9  -2    5.62    0.22
  -2   9   1    9.02    0.29
   2   9  -1    8.43    0.30
  -2   9   1    8.69    0.30
   2   9  -1    8.98    0.28
   2  -9  -1    8.94    0.29
  -2  -9   1    9.11    0.28
   2  -9  -1    9.25    0.19
  -2  -9   1    8.63    0.27
  -2   9   0  259.31    5.08
  -2   9   0  255.59    4.98
   2   9   0  265.93    5.00
   2   9   0  269.66    5.04
  -2  -9   0  260.82    4.88
  -2  -9   0  258.03    4.91
   2  -9   0  256.26    4.92
   2  -9   0  267.81    4.83
   2   9   1    0.22    0.04
  -2   9  -1    0.02    0.04
  -2   9  -1    0.07    0.05
   2   9   1    0.04    0.06
  -2  -9  -1    0.13    0.06
   2  -9   1    0.20    0.07
  -2  -9  -1    0.04    0.05
   2  -9   1    0.06    0.04
  -2   9  -2  122.28    2.34
  -2   9  -2  124.10    2.50
   2   9   2  122.81    2.47
   2  -9   2  118.96    2.37
  -2  -9  -2  124.09    2.36
  -2  -9  -2  121.76    2.42
  -2  -9  -2  120.96    2.36
   2   9   3   42.64    0.93
  -2   9  -3   41.71    0.97
  -2   9  -3   43.01    1.02
   2   9   3   42.37    0.99
  -2  -9  -3   42.98    0.89
  -2  -9  -3   40.79    0.97
   2  -9   3   42.82    0.95
  -2   9  -4    0.08    0.07
   2   9   4    0.26    0.08
  -2   9  -4    0.30    0.10
   2   9   4    0.24    0.07
  -2  -9  -4    0.12    0.06
   2  -9   4    0.18    0.08
  -2  -9  -4    0.04    0.07
   2   9   5   15.02    0.46
   2   9   5   14.09    0.48
  -2   9  -5   14.63    0.51
  -2   9  -5   14.81    0.48
   2  -9   5   13.97    0.48
  -2  -9  -5   14.73    0.42
  -2  -9  -5   15.10    0.49
   2   9   6    7.99    0.35
  -2   9  -6    8.49    0.39
  -2   9  -6    8.27    0.36
   2   9   6    8.03    0.33
  -2  -9  -6    8.01    0.31
  -2  -9  -6    7.89    0.36
   2  -9   6    8.07    0.37
  -2   9  -7    2.07    0.23
   2   9   7    2.31    0.21
   2   9   7    2.43    0.21
  -2   9  -7    2.17    0.22
   2  -9   7    1.90    0.21
  -2  -9  -7    2.04    0.22
   2   9   8    6.71    0.35
   2   9   8    6.91    0.35
  -2   9  -8    6.73    0.36
  -2   9  -8    6.32    0.38
  -2  -9  -8    7.74    0.39
   2  -9   8    7.17    0.39
  -2   9  -9    0.19    0.15
   2   9   9   -0.06    0.09
   2   9   9    0.18    0.12
  -2   9  -9    0.16    0.13
  -2  -9  -9    0.01    0.12
   2  -9   9    0.02    0.10
   2   9  10    1.36    0.23
  -2   9 -10    1.13    0.24
  -2   9 -10    1.19    0.22
  -2  -9 -10    1.38    0.23
   2  -9  10    1.54    0.27
  -2   9 -11    0.98    0.24
   2   9  11    1.20    0.24
   2  -9  11    1.57    0.25
  -2  -9 -11    1.22    0.25
  -2   9 -12    0.19    0.19
   2  -9  12    0.30    0.18
   2  10 -12    0.13    0.18
  -2 -10  12    0.33    0.17
   2 -10 -12    0.13    0.16
   2  10 -11    0.35    0.20
  -2  10  11    0.01    0.12
   2 -10 -11    0.07    0.16
  -2 -10  11    0.45    0.18
   2  10 -10    6.45    0.45
  -2  10  10    6.74    0.40
   2 -10 -10    7.58    0.43
  -2 -10  10    6.41    0.41
  -2  10   9    0.38    0.14
   2  10  -9    0.17    0.16
  -2 -10   9    0.14    0.12
   2 -10  -9    0.32    0.15
  -2  10   8    9.55    0.43
   2  10  -8    8.31    0.45
  -2 -10   8    9.31    0.44
   2 -10  -8    9.05    0.38
   2 -10  -8    9.33    0.43
   2  10  -7    0.43    0.15
  -2  10   7    0.42    0.13
  -2  10   7    0.64    0.11
   2 -10  -7    0.38    0.11
   2 -10  -7    0.36    0.13
  -2 -10   7    0.36    0.11
  -2  10   6    1.08    0.11
   2  10  -6    1.00    0.12
  -2  10   6    1.02    0.15
   2  10  -6    1.11    0.18
  -2 -10   6    0.92    0.14
   2 -10  -6    1.00    0.16
  -2 -10   6    1.30    0.12
   2 -10  -6    0.87    0.13
  -2  10   5    0.56    0.11
   2  10  -5    0.76    0.15
   2  10  -5    0.63    0.10
  -2  10   5    0.77    0.09
  -2 -10   5    0.66    0.13
  -2 -10   5    0.72    0.10
   2 -10  -5    0.59    0.11
   2 -10  -5    0.69    0.13
  -2  10   4    8.05    0.22
  -2  10   4    7.89    0.33
   2  10  -4    7.68    0.33
   2  10  -4    7.67    0.28
  -2 -10   4    8.16    0.32
  -2 -10   4    8.17    0.27
   2 -10  -4    8.79    0.33
   2 -10  -4    8.17    0.30
  -2  10   3    0.17    0.07
   2  10  -3    0.09    0.07
  -2  10   3    0.26    0.08
  -2  10   3    0.17    0.03
   2  10  -3    0.07    0.07
   2 -10  -3    0.16    0.07
  -2 -10   3    0.12    0.07
  -2 -10   3    0.02    0.05
   2  10  -2    9.12    0.31
  -2  10   2    9.79    0.33
   2  10  -2    9.38    0.32
  -2  10   2    8.76    0.32
  -2 -10   2    9.83    0.31
  -2 -10   2    9.23    0.29
   2 -10  -2    9.82    0.32
   2  10  -1    2.82    0.16
  -2  10   1    3.25    0.16
   2  10  -1    2.59    0.14
  -2  10   1    2.77    0.16
  -2 -10   1    2.80    0.15
   2 -10  -1    2.59    0.16
  -2 -10   1    2.64    0.14
  -2  10   0    1.65    0.13
   2  10   0    1.22    0.09
  -2  10   0    1.51    0.11
   2  10   0    1.50    0.13
  -2 -10   0    1.31    0.10
   2 -10   0    1.65    0.08
  -2 -10   0    1.40    0.12
   2 -10   0    1.62    0.13
  -2  10  -1    5.11    0.23
   2  10   1    5.73    0.18
   2  10   1    5.22    0.24
  -2  10  -1    5.10    0.18
  -2 -10  -1    5.26    0.20
   2 -10   1    4.76    0.22
   2 -10   1    5.31    0.18
  -2 -10  -1    5.03    0.22
   2  10   2  158.94    3.04
  -2  10  -2  161.86    3.01
   2  10   2  156.42    3.15
  -2  10  -2  157.23    3.18
  -2 -10  -2  153.75    3.01
   2 -10   2  160.22    3.08
  -2 -10  -2  155.88    3.07
   2 -10   2  156.88    3.02
  -2  10  -3   19.36    0.58
   2  10   3   20.04    0.58
  -2  10  -3   20.51    0.57
  -2  10  -3   20.13    0.42
  -2 -10  -3   20.23    0.56
   2 -10   3   19.87    0.53
  -2 -10  -3   20.19    0.47
  -2  10  -4    3.61    0.22
   2  10   4    3.62    0.22
  -2  10  -4    3.54    0.23
   2  10   4    4.00    0.20
  -2 -10  -4    3.90    0.17
   2 -10   4    4.18    0.22
  -2 -10  -4    3.54    0.22
   2  10   5   23.67    0.68
   2  10   5   23.59    0.63
  -2  10  -5   23.19    0.71
  -2  10  -5   22.81    0.66
   2 -10   5   22.79    0.66
  -2 -10  -5   23.83    0.59
  -2 -10  -5   23.28    0.67
   2  10   6   25.84    0.75
   2  10   6   25.80    0.70
  -2  10  -6   25.07    0.78
  -2  10  -6   26.41    0.74
  -2 -10  -6   25.77    0.75
   2 -10   6   26.50    0.76
  -2 -10  -6   26.56    0.67
  -2  10  -7    6.54    0.37
   2  10   7    5.90    0.31
   2  10   7    6.11    0.33
  -2  10  -7    5.89    0.33
  -2 -10  -7    6.16    0.34
   2 -10   7    6.10    0.35
   2  10   8    5.54    0.31
   2  10   8    4.93    0.31
  -2  10  -8    4.25    0.30
  -2  10  -8    4.51    0.34
  -2 -10  -8    4.73    0.32
   2 -10   8    4.73    0.33
   2  10   9   26.78    0.81
  -2  10  -9   26.01    0.89
  -2  10  -9   25.96    0.81
   2  10   9   26.48    0.82
   2 -10   9   25.87    0.87
  -2 -10  -9   26.10    0.83
  -2  10 -10    0.10    0.15
   2  10  10    0.06    0.12
  -2  10 -10    0.01    0.13
   2 -10  10    0.05    0.13
  -2 -10 -10    0.05    0.13
  -2  10 -11    0.81    0.23
   2 -10  11    0.86    0.21
  -2 -10 -11    0.74    0.20
  -2  10 -12    3.65    0.39
   2 -10  12    3.77    0.38
   2  11 -12    4.06    0.44
  -2 -11  12    4.78    0.41
   2 -11 -12    5.05    0.42
  -2  11  11   14.50    0.62
   2  11 -11   15.23    0.72
  -2 -11  11   13.87    0.64
   2 -11 -11   14.44    0.64
  -2  11  10    8.40    0.45
   2  11 -10    9.09    0.53
   2 -11 -10    8.85    0.47
  -2 -11  10    8.29    0.46
  -2  11   9    0.64    0.17
   2  11  -9    0.95    0.23
  -2 -11   9    0.29    0.13
   2 -11  -9    0.42    0.16
  -2  11   8   22.40    0.73
   2  11  -8   20.98    0.77
  -2 -11   8   20.87    0.72
   2 -11  -8   22.71    0.72
   2 -11  -8   22.17    0.65
   2  11  -7   27.13    0.85
  -2  11   7   27.65    0.81
  -2 -11   7   25.65    0.79
   2 -11  -7   27.43    0.79
   2 -11  -7   27.56    0.74
  -2  11   6   21.73    0.55
   2  11  -6   23.13    0.59
   2  11  -6   22.30    0.71
  -2  11   6   22.14    0.68
  -2 -11   6   22.90    0.58
   2 -11  -6   22.96    0.63
  -2 -11   6   21.91    0.67
   2 -11  -6   22.05    0.66
  -2  11   5    0.49    0.07
  -2  11   5    0.57    0.13
   2  11  -5    0.60    0.14
   2  11  -5    0.59    0.10
  -2 -11   5    0.48    0.11
  -2 -11   5    0.45    0.09
   2 -11  -5    0.69    0.14
   2 -11  -5    0.56    0.11
   2  11  -4   18.04    0.56
  -2  11   4   18.07    0.40
   2  11  -4   17.64    0.49
  -2  11   4   18.31    0.56
  -2 -11   4   17.84    0.52
   2 -11  -4   17.37    0.51
  -2 -11   4   17.32    0.47
   2 -11  -4   18.39    0.54
  -2  11   3    6.24    0.28
   2  11  -3    5.71    0.25
  -2  11   3    6.32    0.27
   2  11  -3    6.22    0.28
  -2 -11   3    5.98    0.25
   2 -11  -3    6.34    0.26
  -2 -11   3    6.33    0.24
   2  11  -2   27.63    0.70
  -2  11   2   28.02    0.71
  -2  11   2   28.14    0.71
   2  11  -2   28.18    0.69
   2 -11  -2   28.58    0.70
  -2 -11   2   27.92    0.67
  -2 -11   2   27.98    0.66
   2  11  -1   38.34    0.87
  -2  11   1   38.96    0.91
  -2  11   1   37.96    0.88
   2  11  -1   39.22    0.90
   2 -11  -1   37.59    0.88
  -2 -11   1   38.52    0.86
  -2 -11   1   38.34    0.85
  -2  11   0   29.65    0.69
   2  11   0   28.94    0.66
   2  11   0   29.80    0.74
  -2  11   0   29.57    0.74
   2 -11   0   28.12    0.71
  -2 -11   0   29.40    0.70
   2 -11   0   30.68    0.61
  -2 -11   0   27.94    0.66
   2  11   1    3.07    0.19
  -2  11  -1    3.11    0.15
  -2  11  -1    2.72    0.18
   2  11   1    3.09    0.13
   2 -11   1    2.73    0.17
  -2 -11  -1    3.15    0.18
   2 -11   1    3.06    0.14
  -2 -11  -1    3.09    0.15
   2  11   2   26.28    0.69
   2  11   2   26.28    0.57
  -2  11  -2   24.95    0.56
  -2  11  -2   23.06    0.67
   2 -11   2   24.16    0.65
  -2 -11  -2   25.71    0.60
  -2 -11  -2   25.37    0.66
   2 -11   2   24.84    0.60
  -2  11  -3   28.00    0.77
  -2  11  -3   28.79    0.59
   2  11   3   29.19    0.76
  -2 -11  -3   28.99    0.74
   2 -11   3   27.87    0.70
  -2 -11  -3   29.61    0.64
   2 -11   3   28.13    0.74
  -2  11  -4    5.18    0.27
  -2  11  -4    5.58    0.29
   2  11   4    5.25    0.23
   2  11   4    5.05    0.27
   2 -11   4    5.69    0.27
  -2 -11  -4    4.87    0.27
  -2 -11  -4    5.29    0.21
  -2  11  -5    0.76    0.14
  -2  11  -5    0.45    0.12
   2  11   5    0.70    0.11
   2  11   5    0.76    0.15
  -2 -11  -5    0.65    0.11
  -2 -11  -5    0.78    0.14
   2 -11   5    0.83    0.14
  -2  11  -6    3.46    0.27
  -2  11  -6    3.18    0.25
   2  11   6    3.51    0.25
   2  11   6    3.57    0.23
   2 -11   6    3.57    0.26
  -2 -11  -6    3.50    0.26
  -2  11  -7   15.87    0.56
   2  11   7   16.71    0.55
   2  11   7   15.99    0.57
  -2  11  -7   16.02    0.62
   2 -11   7   15.76    0.58
  -2 -11  -7   15.48    0.57
   2  11   8    0.11    0.11
   2  11   8    0.13    0.10
  -2  11  -8    0.22    0.12
  -2  11  -8    0.11    0.14
  -2 -11  -8    0.08    0.12
   2 -11   8    0.01    0.10
  -2  11  -9    2.67    0.26
   2  11   9    2.91    0.26
   2  11   9    2.85    0.26
  -2  11  -9    2.75    0.30
  -2 -11  -9    2.82    0.28
   2 -11   9    2.63    0.27
   2  11  10   10.17    0.49
  -2  11 -10   10.33    0.49
  -2  11 -10    9.77    0.54
   2 -11  10   10.36    0.53
  -2 -11 -10   10.39    0.51
  -2  11 -11    1.21    0.26
  -2 -11 -11    1.23    0.24
   2 -11  11    1.57    0.26
  -2  11 -12    2.86    0.38
   2 -11  12    2.99    0.40
   2  12 -12    0.15    0.21
  -2 -12  12    0.10    0.16
   2 -12 -12    0.15    0.17
  -2  12  11    0.63    0.19
   2  12 -11    0.62    0.25
  -2 -12  11    0.16    0.15
   2 -12 -11    0.49    0.18
  -2  12  10    0.56    0.17
   2  12 -10    0.75    0.24
  -2 -12  10    0.77    0.19
   2 -12 -10    0.64    0.19
   2  12  -9   15.33    0.67
  -2  12   9   16.05    0.62
  -2 -12   9   15.06    0.62
   2 -12  -9   15.95    0.61
  -2  12   8    0.02    0.11
   2  12  -8    0.11    0.13
   2 -12  -8    0.16    0.13
  -2 -12   8    0.39    0.15
   2 -12  -8    0.17    0.12
  -2  12   7    5.58    0.32
   2  12  -7    5.97    0.37
   2 -12  -7    5.82    0.30
  -2 -12   7    5.88    0.34
   2 -12  -7    5.50    0.32
  -2  12   6    2.07    0.20
   2  12  -6    2.15    0.17
   2  12  -6    1.81    0.21
   2 -12  -6    2.08    0.18
  -2 -12   6    1.88    0.15
   2 -12  -6    2.15    0.21
  -2 -12   6    2.21    0.20
   2  12  -5    0.01    0.07
  -2  12   5    0.03    0.07
   2  12  -5    0.20    0.11
   2 -12  -5    0.16    0.08
   2 -12  -5    0.07    0.09
  -2 -12   5    0.06    0.06
  -2 -12   5    0.10    0.09
  -2  12   4    0.79    0.06
   2  12  -4    0.79    0.12
  -2  12   4    0.76    0.12
   2  12  -4    0.66    0.14
  -2 -12   4    0.75    0.10
   2 -12  -4    0.80    0.13
  -2 -12   4    0.71    0.12
   2 -12  -4    0.94    0.13
   2  12  -3   18.40    0.54
   2  12  -3   17.41    0.50
  -2  12   3   17.35    0.52
  -2  12   3   17.10    0.53
  -2 -12   3   17.89    0.50
   2 -12  -3   17.10    0.50
  -2 -12   3   17.58    0.48
  -2  12   2   10.93    0.38
  -2  12   2   11.10    0.38
   2  12  -2   10.58    0.36
   2  12  -2   11.02    0.36
   2 -12  -2   11.16    0.37
  -2 -12   2   10.87    0.35
  -2 -12   2   10.50    0.34
   2  12  -1    0.24    0.08
  -2  12   1    0.24    0.08
  -2  12   1    0.18    0.07
   2  12  -1    0.19    0.07
   2 -12  -1    0.11    0.07
  -2 -12   1    0.31    0.07
  -2 -12   1    0.14    0.07
  -2  12   0   24.06    0.59
   2  12   0   22.86    0.62
   2  12   0   22.51    0.56
  -2  12   0   23.84    0.64
  -2 -12   0   22.82    0.56
   2 -12   0   23.42    0.62
  -2 -12   0   22.60    0.60
   2 -12   0   24.29    0.50
   2  12   1    7.07    0.23
   2  12   1    7.07    0.30
  -2  12  -1    6.60    0.29
  -2  12  -1    6.48    0.24
  -2 -12  -1    7.44    0.25
  -2 -12  -1    7.18    0.29
   2 -12   1    6.74    0.29
   2 -12   1    6.79    0.22
   2  12   2   41.87    1.01
   2  12   2   42.52    0.89
  -2  12  -2   41.45    0.88
  -2  12  -2   41.84    1.02
  -2 -12  -2   41.41    0.98
   2 -12   2   41.09    0.91
   2 -12   2   40.33    0.97
  -2 -12  -2   41.72    0.90
  -2  12  -3   23.18    0.51
  -2  12  -3   23.71    0.69
   2  12   3   23.38    0.67
   2 -12   3   24.23    0.62
   2 -12   3   23.68    0.66
  -2 -12  -3   23.10    0.65
  -2 -12  -3   24.48    0.56
   2  12   4    0.01    0.07
  -2  12  -4    0.13    0.09
   2  12   4    0.02    0.06
  -2 -12  -4    0.02    0.08
   2 -12   4    0.11    0.07
  -2 -12  -4    0.01    0.06
  -2  12  -5    4.38    0.28
   2  12   5    4.54    0.23
  -2  12  -5    3.88    0.24
   2  12   5    3.94    0.26
   2 -12   5    4.38    0.25
  -2 -12  -5    4.47    0.27
  -2 -12  -5    4.21    0.21
  -2  12  -6   39.17    1.09
   2  12   6   39.19    1.04
  -2  12  -6   40.07    1.03
   2  12   6   40.32    0.97
  -2 -12  -6   40.67    1.04
   2 -12   6   40.64    1.05
  -2  12  -7   20.53    0.65
   2  12   7   19.48    0.61
   2  12   7   19.03    0.65
  -2  12  -7   19.40    0.70
  -2 -12  -7   18.78    0.65
   2 -12   7   19.41    0.66
  -2  12  -8    3.62    0.31
   2  12   8    3.41    0.28
   2  12   8    3.53    0.26
  -2  12  -8    3.60    0.28
  -2 -12  -8    3.41    0.29
   2 -12   8    3.80    0.30
   2  12   9    4.14    0.30
  -2  12  -9    4.03    0.32
   2  12   9    3.66    0.30
  -2  12  -9    3.51    0.34
   2 -12   9    3.61    0.32
  -2 -12  -9    3.51    0.29
  -2  12 -10   -0.15    0.12
  -2  12 -10    0.13    0.14
   2 -12  10    0.31    0.17
  -2 -12 -10    0.28    0.16
  -2  12 -11    0.46    0.21
  -2 -12 -11    0.32    0.17
   2 -12  11    0.22    0.15
  -2  13  12    5.03    0.40
   2  13 -12    5.22    0.48
  -2 -13  12    4.72    0.42
   2  13 -11    0.09    0.17
  -2  13  11    0.36    0.17
  -2 -13  11    0.31    0.17
   2 -13 -11    0.31    0.17
   2  13 -10    7.81    0.50
  -2  13  10    7.11    0.43
   2 -13 -10    6.76    0.42
  -2 -13  10    6.69    0.43
   2  13  -9   21.68    0.82
  -2  13   9   21.48    0.75
  -2 -13   9   20.64    0.75
   2 -13  -9   21.30    0.74
  -2  13   8    7.78    0.41
   2  13  -8    8.26    0.46
   2 -13  -8    7.65    0.40
   2 -13  -8    7.61    0.37
  -2 -13   8    8.40    0.43
   2  13  -7    3.77    0.30
  -2  13   7    5.06    0.32
  -2 -13   7    4.47    0.30
   2 -13  -7    4.95    0.28
   2 -13  -7    4.63    0.30
  -2  13   6   22.06    0.71
   2  13  -6   22.03    0.73
  -2 -13   6   23.62    0.62
   2 -13  -6   23.44    0.67
  -2 -13   6   23.46    0.70
   2 -13  -6   22.87    0.69
   2  13  -5    7.76    0.30
  -2  13   5    7.38    0.36
   2  13  -5    7.43    0.36
  -2 -13   5    7.80    0.30
   2 -13  -5    7.14    0.34
  -2 -13   5    7.88    0.34
   2 -13  -5    7.69    0.33
  -2  13   4   23.18    0.68
   2  13  -4   23.70    0.69
   2  13  -4   24.06    0.62
   2 -13  -4   23.66    0.67
   2 -13  -4   23.63    0.65
  -2 -13   4   23.58    0.61
  -2 -13   4   23.50    0.65
   2  13  -3   25.35    0.70
   2  13  -3   24.69    0.66
  -2  13   3   25.28    0.71
  -2  13   3   26.44    0.70
  -2 -13   3   25.99    0.67
   2 -13  -3   26.90    0.69
  -2 -13   3   25.36    0.64
  -2  13   2    0.15    0.07
  -2  13   2    0.23    0.09
   2  13  -2    0.18    0.08
   2  13  -2    0.34    0.10
  -2 -13   2    0.13    0.07
   2 -13  -2    0.26    0.08
  -2 -13   2    0.28    0.08
   2  13  -1   34.99    0.84
   2  13  -1   36.90    0.88
  -2  13   1   36.10    0.88
  -2  13   1   36.06    0.87
  -2 -13   1   36.70    0.85
  -2 -13   1   35.05    0.81
   2 -13  -1   37.11    0.87
   2  13   0  105.54    2.17
  -2  13   0  108.49    2.19
  -2  13   0  108.55    2.26
   2  13   0  110.76    2.25
  -2 -13   0  105.99    2.12
  -2 -13   0  110.48    2.19
   2 -13   0  113.15    2.05
   2 -13   0  103.56    2.19
   2  13   1  163.39    3.18
  -2  13  -1  163.54    3.30
   2  13   1  162.88    3.27
  -2  13  -1  160.13    3.17
  -2 -13  -1  162.47    3.19
   2 -13   1  166.72    3.09
   2 -13   1  160.95    3.20
  -2 -13  -1  162.27    3.11
   2  13   2    0.48    0.08
  -2  13  -2    0.20    0.09
  -2  13  -2    0.42    0.07
   2  13   2    0.26    0.09
   2 -13   2    0.31    0.07
   2 -13   2    0.34    0.10
  -2 -13  -2    0.44    0.08
  -2 -13  -2    0.50    0.12
  -2  13  -3    1.68    0.10
  -2  13  -3    1.89    0.18
   2  13   3    1.69    0.17
  -2 -13  -3    1.74    0.12
   2 -13   3    1.61    0.17
  -2 -13  -3    1.65    0.16
   2 -13   3    2.01    0.15
  -2 -13  -3    1.72    0.13
   2  13   4    0.60    0.10
  -2  13  -4    0.96    0.17
   2  13   4    0.69    0.13
  -2 -13  -4    0.56    0.09
   2 -13   4    0.67    0.13
   2 -13   4    0.79    0.12
  -2 -13  -4    0.38    0.12
  -2  13  -5    1.38    0.18
   2  13   5    1.45    0.17
   2  13   5    1.79    0.15
   2 -13   5    1.42    0.16
  -2 -13  -5    1.37    0.18
  -2  13  -6    0.04    0.10
  -2  13  -6   -0.20    0.08
   2  13   6   -0.07    0.08
   2  13   6    0.01    0.08
   2 -13   6   -0.04    0.07
  -2 -13  -6    0.04    0.10
   2  13   7   16.67    0.61
  -2  13  -7   16.13    0.64
  -2  13  -7   16.28    0.59
   2  13   7   17.39    0.56
   2 -13   7   15.67    0.59
  -2 -13  -7   16.98    0.60
  -2  13  -8    0.37    0.14
   2  13   8    0.44    0.14
   2  13   8    0.29    0.13
  -2  13  -8    0.40    0.15
   2 -13   8    0.48    0.15
  -2 -13  -8    0.16    0.12
   2  13   9    7.90    0.42
  -2  13  -9    6.93    0.40
  -2  13  -9    7.14    0.45
   2 -13   9    6.97    0.43
  -2 -13  -9    7.12    0.42
  -2  13 -10    1.51    0.27
  -2  13 -10    1.83    0.26
   2  13  10    1.86    0.25
   2 -13  10    2.07    0.28
  -2 -13 -10    2.07    0.28
  -2  13 -11    2.60    0.34
   2 -13  11    1.89    0.30
  -2 -13 -11    2.14    0.29
   2  14 -12    1.62    0.33
  -2  14  12    1.45    0.27
  -2 -14  12    1.26    0.29
  -2  14  11    0.15    0.15
   2  14 -11    0.31    0.20
  -2 -14  11    0.26    0.17
   2 -14 -11    0.19    0.16
   2  14 -10   11.76    0.62
  -2  14  10   12.06    0.57
   2 -14 -10   11.79    0.55
  -2 -14  10   12.73    0.60
   2  14  -9    7.21    0.47
  -2  14   9    7.43    0.43
   2 -14  -9    7.10    0.42
  -2 -14   9    7.64    0.43
  -2  14   8    4.39    0.31
   2  14  -8    4.27    0.35
   2 -14  -8    4.66    0.30
   2 -14  -8    4.79    0.32
  -2 -14   8    4.62    0.32
  -2  14   7    3.08    0.27
   2  14  -7    2.51    0.27
   2 -14  -7    2.73    0.23
   2 -14  -7    2.76    0.25
  -2 -14   7    2.38    0.23
  -2  14   6   11.77    0.48
   2  14  -6   10.98    0.49
  -2 -14   6   11.13    0.45
   2 -14  -6   12.88    0.45
   2 -14  -6   11.88    0.46
  -2 -14   6   11.63    0.40
   2  14  -5    8.77    0.33
  -2  14   5    8.52    0.38
   2  14  -5    7.94    0.38
  -2 -14   5    8.08    0.36
  -2 -14   5    8.83    0.33
   2 -14  -5    8.92    0.38
   2 -14  -5    8.67    0.36
   2  14  -4   12.00    0.40
  -2  14   4   11.26    0.44
   2  14  -4   12.36    0.46
   2 -14  -4   12.28    0.43
  -2 -14   4   11.72    0.42
  -2 -14   4   12.04    0.39
   2 -14  -4   12.00    0.44
  -2  14   3   16.37    0.52
   2  14  -3   16.84    0.53
  -2  14   3   16.11    0.53
   2  14  -3   16.08    0.49
  -2 -14   3   17.67    0.50
   2 -14  -3   16.84    0.52
  -2 -14   3   15.41    0.47
   2  14  -2    1.44    0.15
   2  14  -2    1.47    0.15
  -2  14   2    1.40    0.14
  -2  14   2    1.20    0.14
   2 -14  -2    1.41    0.15
  -2 -14   2    1.39    0.13
  -2 -14   2    1.16    0.12
  -2  14   1   52.57    1.22
   2  14  -1   52.54    1.21
   2  14  -1   53.49    1.18
  -2  14   1   53.17    1.20
   2 -14  -1   53.00    1.20
  -2 -14   1   53.15    1.14
  -2 -14   1   54.54    1.19
  -2  14   0    0.11    0.07
  -2  14   0    0.29    0.09
   2  14   0    0.49    0.11
   2  14   0    0.49    0.09
   2 -14   0    0.33    0.09
  -2 -14   0    0.07    0.06
  -2 -14   0    0.23    0.09
   2 -14   0    0.19    0.05
   2  14   1    5.33    0.27
  -2  14  -1    4.19    0.25
   2  14   1    4.78    0.20
  -2  14  -1    4.70    0.21
   2 -14   1    4.48    0.25
  -2 -14  -1    4.89    0.20
   2 -14   1    4.56    0.18
  -2 -14  -1    5.07    0.26
  -2  14  -2    0.25    0.06
   2  14   2    0.35    0.07
  -2  14  -2    0.41    0.12
   2  14   2    0.24    0.10
   2 -14   2    0.24    0.09
  -2 -14  -2    0.30    0.07
  -2 -14  -2    0.36    0.10
   2 -14   2    0.55    0.09
  -2  14  -3    0.50    0.07
   2  14   3    0.41    0.11
  -2  14  -3    0.52    0.13
  -2 -14  -3    0.59    0.13
   2 -14   3    0.71    0.12
  -2 -14  -3    0.28    0.07
   2 -14   3    0.43    0.12
  -2 -14  -3    0.31    0.08
   2  14   4    0.09    0.06
   2  14   4   -0.02    0.07
  -2  14  -4   -0.03    0.08
   2 -14   4    0.04    0.07
   2 -14   4   -0.01    0.07
  -2 -14  -4    0.20    0.10
  -2 -14  -4    0.01    0.06
  -2  14  -5    1.43    0.19
   2  14   5    1.32    0.14
   2  14   5    1.14    0.17
  -2 -14  -5    1.13    0.18
   2 -14   5    1.50    0.17
   2 -14   5    1.18    0.17
   2  14   6    6.04    0.34
   2  14   6    6.30    0.29
  -2  14  -6    5.68    0.36
  -2 -14  -6    5.65    0.34
   2 -14   6    5.89    0.33
  -2  14  -7   11.02    0.52
   2  14   7   11.08    0.48
   2  14   7   10.39    0.42
  -2 -14  -7    9.68    0.45
   2 -14   7   10.89    0.48
  -2  14  -8    2.42    0.27
   2  14   8    2.01    0.24
  -2  14  -8    2.49    0.25
   2 -14   8    2.30    0.24
  -2 -14  -8    2.24    0.25
  -2  14  -9    2.84    0.32
   2  14   9    3.25    0.29
  -2  14  -9    2.72    0.28
  -2 -14  -9    2.74    0.29
   2 -14   9    3.18    0.30
  -2  14 -10    2.89    0.30
   2  14  10    3.45    0.32
  -2 -14 -10    3.07    0.32
   2 -14  10    3.39    0.32
  -2  14 -11    5.23    0.45
   2 -14  11    5.05    0.42
  -2 -14 -11    4.49    0.40
  -2  15  12    2.25    0.32
   2  15 -12    2.70    0.40
  -2 -15  12    2.25    0.31
  -2  15  11    1.28    0.25
   2  15 -11    0.82    0.25
  -2 -15  11    0.73    0.20
   2 -15 -11    1.61    0.31
   2  15 -10    2.63    0.33
  -2  15  10    2.31    0.28
   2 -15 -10    2.32    0.29
  -2 -15  10    2.28    0.29
  -2  15   9   12.01    0.55
   2  15  -9   12.48    0.60
   2 -15  -9   12.10    0.52
   2 -15  -9   13.05    0.55
  -2 -15   9   12.18    0.56
   2  15  -8    1.57    0.27
  -2  15   8    1.72    0.23
   2 -15  -8    1.53    0.20
   2 -15  -8    1.43    0.22
  -2 -15   8    1.74    0.22
   2  15  -7    0.43    0.15
  -2  15   7    0.62    0.16
   2 -15  -7    0.28    0.13
  -2 -15   7    0.91    0.18
   2 -15  -7    0.59    0.16
   2  15  -6    3.99    0.31
  -2  15   6    3.99    0.29
  -2 -15   6    4.59    0.25
   2 -15  -6    4.80    0.28
   2 -15  -6    4.30    0.29
  -2 -15   6    4.68    0.29
  -2  15   5    1.83    0.20
   2  15  -5    1.63    0.16
   2  15  -5    1.58    0.19
  -2 -15   5    2.00    0.17
   2 -15  -5    1.39    0.17
  -2 -15   5    1.51    0.18
   2 -15  -5    1.44    0.18
   2  15  -4    2.82    0.19
  -2  15   4    2.53    0.21
   2  15  -4    3.00    0.23
  -2 -15   4    3.01    0.21
   2 -15  -4    2.72    0.21
  -2 -15   4    2.64    0.19
  -2  15   3   59.41    1.38
  -2  15   3   59.51    1.37
   2  15  -3   56.67    1.36
   2  15  -3   59.74    1.32
   2 -15  -3   59.15    1.34
  -2 -15   3   60.95    1.31
  -2 -15   3   58.45    1.30
   2  15  -2    3.28    0.21
  -2  15   2    3.39    0.22
  -2  15   2    3.26    0.21
   2  15  -2    3.22    0.20
  -2 -15   2    3.09    0.18
  -2 -15   2    3.46    0.20
   2 -15  -2    2.86    0.20
   2  15  -1    6.73    0.28
  -2  15   1    6.90    0.30
   2  15  -1    7.08    0.31
  -2  15   1    7.19    0.31
   2 -15  -1    7.16    0.31
  -2 -15   1    6.73    0.26
  -2 -15   1    7.04    0.30
   2  15   0   13.46    0.39
   2  15   0   13.31    0.45
  -2  15   0   11.92    0.40
  -2  15   0   12.69    0.45
  -2 -15   0   13.35    0.44
   2 -15   0   11.73    0.42
   2 -15   0   12.75    0.31
  -2 -15   0   12.94    0.37
   2  15   1    8.56    0.36
  -2  15  -1    8.61    0.30
  -2  15  -1    8.45    0.35
   2  15   1    8.67    0.29
   2 -15   1    8.30    0.26
  -2 -15  -1    8.95    0.35
  -2 -15  -1    8.40    0.28
   2 -15   1    8.33    0.35
  -2  15  -2   37.47    0.84
   2  15   2   37.34    0.84
  -2  15  -2   35.50    0.96
   2  15   2   37.38    0.96
   2 -15   2   37.91    0.94
  -2 -15  -2   38.69    0.84
  -2 -15  -2   36.49    0.93
   2 -15   2   37.10    0.84
  -2  15  -3    9.34    0.40
   2  15   3    8.47    0.38
  -2 -15  -3    9.14    0.38
  -2 -15  -3    8.99    0.31
   2 -15   3    8.96    0.33
   2 -15   3    9.64    0.39
  -2  15  -4    1.59    0.19
   2  15   4    1.71    0.14
   2  15   4    1.70    0.18
   2 -15   4    1.85    0.17
  -2 -15  -4    1.28    0.17
   2 -15   4    1.53    0.17
   2  15   5    1.80    0.19
  -2  15  -5    1.70    0.21
   2  15   5    1.69    0.16
   2 -15   5    1.96    0.19
   2 -15   5    1.76    0.19
  -2 -15  -5    1.72    0.20
  -2  15  -6    0.41    0.14
   2  15   6    0.27    0.12
   2 -15   6    0.36    0.12
   2 -15   6    0.25    0.12
  -2 -15  -6    0.34    0.14
  -2  15  -7   69.43    1.75
   2  15   7   68.63    1.69
   2 -15   7   73.38    1.69
   2 -15   7   70.28    1.64
  -2 -15  -7   69.77    1.67
   2  15   8    4.83    0.34
  -2  15  -8    3.76    0.34
   2 -15   8    4.59    0.33
  -2 -15  -8    4.45    0.33
  -2  15  -9    0.18    0.16
   2  15   9    0.00    0.11
   2 -15   9   -0.03    0.13
  -2 -15  -9    0.23    0.15
  -2  15 -10    5.77    0.45
   2  15  10    6.60    0.42
  -2 -15 -10    6.11    0.42
   2 -15  10    6.98    0.46
  -2  15 -11    1.96    0.32
   2 -15  11    1.70    0.30
  -2 -15 -11    2.28    0.32
   2  16 -11    0.83    0.25
  -2  16  11    1.20    0.26
  -2 -16  11    0.62    0.20
   2  16 -10   17.89    0.80
  -2  16  10   19.67    0.77
  -2 -16  10   20.17    0.78
   2 -16 -10   19.99    0.75
  -2  16   9    0.50    0.18
   2  16  -9    0.57    0.18
  -2 -16   9    0.79    0.19
   2 -16  -9    0.72    0.18
   2 -16  -9    0.32    0.16
   2  16  -8    5.10    0.38
  -2  16   8    5.03    0.36
   2 -16  -8    5.50    0.35
   2 -16  -8    5.13    0.33
  -2 -16   8    5.26    0.36
   2  16  -7   16.97    0.66
  -2  16   7   15.22    0.61
   2 -16  -7   15.80    0.57
  -2 -16   7   15.92    0.60
   2 -16  -7   17.20    0.60
   2  16  -6   20.79    0.72
  -2  16   6   19.78    0.69
  -2 -16   6   20.94    0.61
   2 -16  -6   20.44    0.65
  -2 -16   6   20.99    0.67
   2 -16  -6   20.33    0.67
  -2  16   5   16.94    0.60
   2  16  -5   15.90    0.59
   2  16  -5   16.78    0.51
  -2 -16   5   16.64    0.52
  -2 -16   5   16.83    0.55
   2 -16  -5   16.91    0.57
   2 -16  -5   16.66    0.56
   2  16  -4    0.79    0.14
  -2  16   4    0.80    0.15
   2  16  -4    1.03    0.16
   2 -16  -4    0.97    0.15
  -2 -16   4    0.80    0.14
  -2 -16   4    0.79    0.13
  -2  16   3    8.62    0.38
   2  16  -3    9.41    0.38
   2  16  -3    9.03    0.35
  -2  16   3    9.05    0.37
   2 -16  -3    8.74    0.37
  -2 -16   3    8.68    0.35
  -2 -16   3    8.71    0.34
   2  16  -2   49.17    1.15
   2  16  -2   51.16    1.16
  -2  16   2   47.66    1.16
  -2  16   2   48.79    1.17
  -2 -16   2   48.41    1.12
   2 -16  -2   46.17    1.14
  -2 -16   2   50.52    1.10
   2  16  -1    0.17    0.08
  -2  16   1    0.24    0.10
  -2  16   1    0.10    0.08
   2  16  -1    0.28    0.10
  -2 -16   1    0.21    0.09
   2 -16  -1    0.27    0.10
  -2 -16   1    0.32    0.08
   2  16   0    3.34    0.23
  -2  16   0    3.63    0.23
  -2  16   0    3.19    0.19
   2  16   0    3.57    0.19
   2 -16   0    3.05    0.21
   2 -16   0    3.71    0.13
  -2 -16   0    2.82    0.20
  -2 -16   0    2.89    0.17
  -2  16  -1   20.83    0.56
   2  16   1   20.78    0.63
   2  16   1   20.64    0.54
  -2  16  -1   20.14    0.63
   2 -16   1   20.95    0.50
  -2 -16  -1   20.80    0.53
  -2 -16  -1   20.81    0.61
   2 -16   1   20.74    0.62
   2  16   2    1.14    0.11
  -2  16  -2    1.28    0.12
   2  16   2    1.17    0.17
  -2  16  -2    1.10    0.16
  -2 -16  -2    0.89    0.11
   2 -16   2    1.08    0.15
   2 -16   2    1.19    0.12
  -2 -16  -2    0.98    0.14
  -2  16  -3    0.67    0.14
   2  16   3    0.96    0.16
  -2 -16  -3    0.69    0.10
   2 -16   3    0.72    0.15
   2 -16   3    0.72    0.12
  -2 -16  -3    0.70    0.14
  -2  16  -4   13.58    0.54
   2  16   4   14.12    0.42
   2  16   4   13.53    0.52
  -2 -16  -4   13.44    0.50
   2 -16   4   14.59    0.47
   2 -16   4   12.37    0.48
  -2  16  -5    3.23    0.27
   2  16   5    2.92    0.24
   2 -16   5    2.99    0.24
  -2 -16  -5    2.83    0.25
   2 -16   5    3.10    0.22
  -2  16  -6    0.55    0.16
   2  16   6    0.71    0.17
   2 -16   6    0.46    0.14
   2 -16   6    0.65    0.16
  -2 -16  -6    0.49    0.15
  -2  16  -7    1.87    0.24
   2  16   7    1.69    0.22
   2 -16   7    1.67    0.22
   2 -16   7    1.61    0.22
  -2 -16  -7    1.62    0.24
  -2  16  -8    0.14    0.15
   2  16   8    0.27    0.13
   2 -16   8    0.06    0.11
  -2 -16  -8    0.10    0.13
   2 -16   8    0.01    0.11
   2  16   9    0.03    0.13
  -2  16  -9    0.03    0.15
   2 -16   9    0.15    0.15
   2 -16   9    0.25    0.14
  -2 -16  -9    0.07    0.15
   2  16  10   12.26    0.59
  -2  16 -10   12.18    0.64
  -2 -16 -10   12.21    0.59
   2 -16  10   12.46    0.61
  -2  16 -11    0.05    0.19
   2 -16  11    0.23    0.19
  -2 -16 -11   -0.12    0.16
  -2  17  11   23.77    0.90
   2  17 -11   24.12    0.98
  -2 -17  11   23.09    0.90
   2  17 -10    0.31    0.19
  -2  17  10    0.06    0.13
  -2 -17  10    0.22    0.15
   2 -17 -10    0.09    0.16
  -2  17   9    0.59    0.18
   2  17  -9    0.59    0.21
   2 -17  -9    0.27    0.16
  -2 -17   9    0.37    0.18
   2 -17  -9    0.22    0.14
   2  17  -8    7.03    0.45
  -2  17   8    7.14    0.42
   2 -17  -8    6.41    0.37
  -2 -17   8    6.41    0.39
   2 -17  -8    6.62    0.40
  -2  17   7    2.28    0.24
   2  17  -7    2.70    0.29
   2 -17  -7    2.75    0.26
   2 -17  -7    2.36    0.24
  -2 -17   7    2.43    0.25
   2  17  -6    7.59    0.41
  -2  17   6    6.22    0.37
  -2 -17   6    7.24    0.33
  -2 -17   6    7.53    0.37
   2 -17  -6    6.59    0.35
   2 -17  -6    7.03    0.37
   2  17  -5   27.36    0.87
   2  17  -5   29.41    0.78
  -2  17   5   29.45    0.87
   2 -17  -5   30.93    0.85
  -2 -17   5   29.34    0.78
  -2 -17   5   29.43    0.82
   2 -17  -5   31.31    0.84
   2  17  -4   18.31    0.55
  -2  17   4   19.62    0.61
   2  17  -4   18.61    0.62
  -2  17   4   17.39    0.61
   2 -17  -4   18.67    0.60
  -2 -17   4   18.86    0.58
  -2 -17   4   18.27    0.56
  -2  17   3    1.14    0.16
  -2  17   3    1.25    0.16
   2  17  -3    0.93    0.14
   2  17  -3    1.34    0.17
   2 -17  -3    1.13    0.16
  -2 -17   3    1.00    0.14
  -2 -17   3    1.22    0.14
   2  17  -2    0.55    0.13
   2  17  -2    0.74    0.14
  -2  17   2    0.92    0.16
  -2  17   2    0.66    0.13
   2 -17  -2    1.01    0.15
  -2 -17   2    0.85    0.12
  -2 -17   2    0.66    0.13
   2  17  -1   47.82    1.17
  -2  17   1   49.29    1.19
  -2  17   1   50.29    1.16
   2  17  -1   49.05    1.14
  -2 -17   1   50.15    1.16
  -2 -17   1   48.27    1.08
   2 -17  -1   48.43    1.17
  -2  17   0    0.17    0.10
   2  17   0    0.20    0.10
  -2  17   0    0.13    0.07
   2  17   0    0.25    0.09
   2 -17   0    0.09    0.08
  -2 -17   0    0.28    0.08
  -2 -17   0    0.15    0.09
   2  17   1    7.83    0.37
  -2  17  -1    7.88    0.30
   2  17   1    7.87    0.29
  -2  17  -1    8.63    0.38
  -2 -17  -1    7.46    0.28
  -2 -17  -1    7.74    0.35
   2 -17   1    7.90    0.36
   2 -17   1    8.32    0.26
  -2  17  -2    0.06    0.06
  -2  17  -2    0.03    0.09
   2  17   2    0.07    0.08
   2  17   2   -0.03    0.05
  -2 -17  -2   -0.01    0.06
  -2 -17  -2    0.01    0.09
   2 -17   2    0.01    0.06
   2 -17   2    0.11    0.09
   2  17   3   16.34    0.58
   2  17   3   16.25    0.46
  -2  17  -3   16.99    0.59
  -2 -17  -3   16.48    0.46
   2 -17   3   17.04    0.50
   2 -17   3   16.21    0.55
  -2 -17  -3   15.61    0.56
  -2  17  -4    3.75    0.29
   2  17   4    3.82    0.28
   2 -17   4    3.75    0.27
   2 -17   4    3.95    0.24
  -2 -17  -4    4.11    0.28
   2  17   5   15.94    0.60
  -2  17  -5   14.84    0.60
  -2 -17  -5   15.11    0.57
   2 -17   5   16.11    0.55
   2 -17   5   16.06    0.57
  -2  17  -6   14.22    0.60
   2  17   6   15.80    0.61
   2 -17   6   15.74    0.58
   2 -17   6   15.00    0.56
  -2 -17  -6   15.20    0.59
   2  17   7   19.72    0.72
  -2  17  -7   18.47    0.73
   2 -17   7   20.04    0.69
  -2 -17  -7   19.76    0.71
   2 -17   7   20.04    0.69
   2  17   8    0.42    0.16
  -2  17  -8   -0.03    0.11
  -2 -17  -8    0.27    0.16
   2 -17   8    0.26    0.14
   2 -17   8    0.15    0.14
  -2  17  -9    5.37    0.42
   2  17   9    4.55    0.36
   2 -17   9    4.89    0.36
  -2 -17  -9    5.02    0.38
   2 -17   9    4.57    0.37
  -2  17 -10    2.54    0.34
   2  17  10    2.83    0.32
   2 -17  10    2.68    0.32
  -2 -17 -10    3.46    0.35
  -2  17 -11    3.72    0.41
   2 -17  11    3.72    0.39
  -2 -17 -11    3.53    0.38
   2  18 -11    2.08    0.35
  -2  18  11    1.72    0.28
  -2 -18  11    2.37    0.31
   2  18 -10    0.56    0.21
  -2  18  10    0.45    0.19
  -2 -18  10    0.63    0.19
  -2  18   9    5.44    0.39
   2  18  -9    5.25    0.42
   2 -18  -9    4.69    0.35
  -2 -18   9    4.68    0.37
   2 -18  -9    4.88    0.37
   2  18  -8   -0.10    0.12
  -2  18   8    0.15    0.13
  -2 -18   8   -0.12    0.10
   2 -18  -8    0.03    0.12
   2 -18  -8    0.07    0.11
  -2  18   7    4.15    0.32
   2  18  -7    3.96    0.33
   2 -18  -7    3.95    0.30
  -2 -18   7    3.64    0.28
   2 -18  -7    4.05    0.30
  -2  18   6    2.69    0.26
   2  18  -6    3.22    0.29
  -2 -18   6    3.03    0.25
   2 -18  -6    2.66    0.25
  -2 -18   6    2.91    0.23
   2 -18  -6    2.52    0.24
  -2  18   5   13.14    0.54
   2  18  -5   14.10    0.56
  -2 -18   5   15.00    0.50
   2 -18  -5   13.89    0.53
  -2 -18   5   14.91    0.53
   2 -18  -5   13.69    0.52
  -2  18   4    1.18    0.17
  -2  18   4    0.91    0.16
   2  18  -4    1.26    0.17
   2  18  -4    1.19    0.19
   2 -18  -4    1.16    0.17
  -2 -18   4    1.38    0.16
  -2 -18   4    1.11    0.15
   2  18  -3    0.96    0.15
  -2  18   3    0.96    0.15
  -2  18   3    1.10    0.17
   2  18  -3    0.90    0.16
  -2 -18   3    1.49    0.16
  -2 -18   3    1.06    0.15
   2 -18  -3    1.00    0.17
   2  18  -2   18.40    0.57
  -2  18   2   17.26    0.57
  -2  18   2   17.33    0.57
   2  18  -2   18.09    0.57
  -2 -18   2   18.10    0.52
  -2 -18   2   17.35    0.55
   2 -18  -2   16.31    0.56
  -2  18   1    0.12    0.09
   2  18  -1    0.34    0.10
   2  18  -1    0.20    0.11
  -2  18   1    0.47    0.12
  -2 -18   1    0.61    0.10
   2 -18  -1    0.32    0.10
  -2 -18   1    0.57    0.12
   2  18   0    0.51    0.11
  -2  18   0    0.47    0.11
  -2  18   0    0.37    0.12
   2  18   0    0.40    0.12
   2 -18   0    0.23    0.09
  -2 -18   0    0.33    0.09
  -2 -18   0    0.27    0.10
   2  18   1    4.21    0.21
  -2  18  -1    4.15    0.22
  -2  18  -1    4.04    0.27
   2  18   1    4.36    0.28
   2 -18   1    3.41    0.24
  -2 -18  -1    4.39    0.21
  -2 -18  -1    4.16    0.26
  -2  18  -2   61.54    1.33
  -2  18  -2   59.70    1.47
   2  18   2   60.36    1.46
   2  18   2   62.29    1.34
  -2 -18  -2   61.69    1.44
   2 -18   2   61.27    1.44
  -2 -18  -2   62.37    1.29
   2 -18   2   62.48    1.31
   2  18   3    0.38    0.13
  -2  18  -3    0.54    0.15
   2 -18   3    0.51    0.11
  -2 -18  -3    0.35    0.12
   2 -18   3    0.49    0.14
   2  18   4   12.82    0.53
  -2  18  -4   12.70    0.53
   2 -18   4   12.80    0.50
   2 -18   4   13.15    0.46
  -2 -18  -4   12.96    0.52
  -2  18  -5   12.90    0.56
   2  18   5   13.20    0.55
   2 -18   5   12.72    0.48
   2 -18   5   12.62    0.51
  -2 -18  -5   13.35    0.54
  -2  18  -6    1.16    0.20
   2  18   6    1.03    0.21
   2 -18   6    1.04    0.20
  -2 -18  -6    1.32    0.20
   2 -18   6    1.02    0.17
   2  18   7    3.72    0.31
  -2  18  -7    4.12    0.33
  -2 -18  -7    4.02    0.32
   2 -18   7    3.80    0.30
   2 -18   7    3.72    0.30
   2  18   8   20.80    0.76
  -2  18  -8   17.94    0.76
  -2 -18  -8   19.13    0.73
   2 -18   8   20.51    0.74
   2 -18   8   19.89    0.71
  -2  18  -9    1.54    0.27
   2  18   9    2.10    0.28
   2 -18   9    1.52    0.26
   2 -18   9    1.70    0.25
  -2 -18  -9    1.62    0.27
   2  18  10    0.01    0.16
  -2  18 -10   -0.20    0.12
  -2 -18 -10    0.01    0.17
   2 -18  10   -0.04    0.14
   2  19 -11    0.24    0.20
  -2  19  11    0.28    0.18
  -2 -19  11    0.20    0.17
  -2  19  10    1.18    0.26
   2  19 -10    1.25    0.29
  -2 -19  10    1.27    0.25
   2  19  -9    7.62    0.49
  -2  19   9    7.79    0.47
   2 -19  -9    7.77    0.43
  -2 -19   9    6.82    0.43
   2 -19  -9    7.89    0.45
   2  19  -8    1.09    0.23
  -2  19   8    1.10    0.23
  -2 -19   8    0.92    0.20
   2 -19  -8    1.20    0.22
   2 -19  -8    0.79    0.19
   2  19  -7    0.49    0.18
  -2  19   7    0.84    0.20
  -2 -19   7    1.13    0.20
   2 -19  -7    0.56    0.16
   2 -19  -7    0.42    0.15
  -2  19   6    4.32    0.32
   2  19  -6    4.98    0.35
  -2 -19   6    4.35    0.30
   2 -19  -6    4.44    0.31
  -2 -19   6    4.82    0.29
   2 -19  -6    4.95    0.32
  -2  19   5    2.90    0.26
   2  19  -5    2.70    0.26
  -2 -19   5    2.84    0.23
  -2 -19   5    2.68    0.23
   2 -19  -5    3.31    0.26
   2 -19  -5    3.09    0.26
  -2  19   4   18.22    0.64
  -2  19   4   18.34    0.61
   2  19  -4   18.65    0.57
   2  19  -4   16.72    0.61
  -2 -19   4   17.96    0.57
   2 -19  -4   17.83    0.61
  -2 -19   4   17.49    0.57
   2  19  -3    0.11    0.09
  -2  19   3    0.04    0.08
  -2  19   3   -0.07    0.07
   2  19  -3   -0.06    0.08
  -2 -19   3   -0.01    0.08
   2 -19  -3    0.39    0.12
  -2 -19   3    0.03    0.08
   2  19  -2    8.50    0.38
  -2  19   2    9.47    0.40
  -2  19   2    9.71    0.40
   2  19  -2    9.29    0.39
  -2 -19   2    9.82    0.36
  -2 -19   2    8.59    0.38
   2 -19  -2    9.59    0.41
  -2  19   1   28.40    0.81
  -2  19   1   28.43    0.79
   2  19  -1   29.63    0.82
   2  19  -1   29.73    0.78
  -2 -19   1   28.22    0.79
  -2 -19   1   29.33    0.72
   2 -19  -1   27.72    0.81
  -2  19   0    0.17    0.11
  -2  19   0    0.53    0.12
   2  19   0    0.38    0.12
   2  19   0    0.40    0.11
  -2 -19   0    0.44    0.10
   2 -19   0    0.26    0.11
  -2 -19   0    0.42    0.12
  -2  19  -1    6.99    0.30
   2  19   1    6.78    0.29
   2  19   1    6.89    0.36
  -2  19  -1    6.85    0.35
  -2 -19  -1    6.81    0.27
   2 -19   1    6.79    0.34
  -2 -19  -1    6.46    0.34
  -2  19  -2   45.44    1.18
   2  19   2   44.16    1.04
  -2  19  -2   46.01    1.04
   2  19   2   44.47    1.17
   2 -19   2   47.86    1.16
  -2 -19  -2   43.20    1.13
  -2  19  -3    0.06    0.10
   2  19   3    0.04    0.10
   2 -19   3    0.14    0.08
  -2 -19  -3    0.10    0.10
   2 -19   3    0.08    0.10
   2  19   4    1.79    0.21
  -2  19  -4    1.95    0.23
   2 -19   4    1.55    0.18
   2 -19   4    1.43    0.20
  -2 -19  -4    1.34    0.19
  -2  19  -5   12.57    0.57
   2  19   5   12.74    0.55
   2 -19   5   13.15    0.53
  -2 -19  -5   13.36    0.55
   2 -19   5   13.15    0.50
   2  19   6   10.08    0.49
  -2  19  -6    9.31    0.49
  -2 -19  -6   11.04    0.51
   2 -19   6   10.21    0.47
   2 -19   6    9.76    0.45
  -2  19  -7    2.31    0.27
   2  19   7    2.76    0.28
   2 -19   7    2.10    0.24
  -2 -19  -7    2.56    0.28
   2 -19   7    2.60    0.27
   2  19   8    1.97    0.26
  -2  19  -8    1.92    0.28
  -2 -19  -8    1.47    0.25
   2 -19   8    1.66    0.24
   2 -19   8    1.75    0.25
   2  19   9    6.81    0.45
  -2  19  -9    6.58    0.48
  -2 -19  -9    6.71    0.44
   2 -19   9    6.37    0.42
   2 -19   9    6.82    0.45
   2  19  10    0.01    0.16
  -2  19 -10    0.35    0.21
  -2 -19 -10   -0.09    0.15
   2 -19  10    0.32    0.18
   2  20 -10    0.22    0.18
  -2  20  10    0.70    0.21
  -2 -20  10    0.65    0.21
   2  20  -9    2.23    0.32
  -2  20   9    2.00    0.28
   2 -20  -9    1.85    0.26
  -2 -20   9    1.85    0.27
  -2  20   8    8.04    0.46
   2  20  -8    6.69    0.46
   2 -20  -8    8.70    0.45
   2 -20  -8    7.78    0.44
  -2 -20   8    8.16    0.46
   2  20  -7    0.44    0.17
  -2  20   7    0.47    0.16
   2 -20  -7    0.31    0.15
  -2 -20   7    0.56    0.17
   2 -20  -7    0.38    0.14
   2  20  -6    2.73    0.28
  -2  20   6    2.34    0.26
  -2 -20   6    2.54    0.22
  -2 -20   6    2.12    0.22
   2 -20  -6    2.45    0.25
   2 -20  -6    2.71    0.26
   2  20  -5    2.97    0.27
  -2  20   5    3.52    0.29
   2 -20  -5    3.63    0.28
  -2 -20   5    3.35    0.26
  -2 -20   5    3.95    0.26
   2 -20  -5    3.69    0.28
  -2  20   4    8.14    0.39
   2  20  -4    8.12    0.36
  -2  20   4    8.01    0.41
   2  20  -4    7.38    0.39
   2 -20  -4    8.50    0.41
  -2 -20   4    7.86    0.37
  -2 -20   4    8.27    0.37
   2  20  -3    0.26    0.12
  -2  20   3    0.51    0.14
  -2  20   3    0.29    0.11
   2  20  -3    0.49    0.13
   2 -20  -3    0.46    0.14
  -2 -20   3    0.52    0.13
  -2 -20   3    0.66    0.14
  -2  20   2   17.46    0.59
  -2  20   2   18.05    0.60
   2  20  -2   17.60    0.58
   2  20  -2   16.76    0.57
  -2 -20   2   17.30    0.52
   2 -20  -2   17.41    0.60
  -2 -20   2   16.96    0.57
   2  20  -1    3.27    0.25
  -2  20   1    3.45    0.25
   2  20  -1    3.39    0.23
  -2  20   1    3.35    0.24
  -2 -20   1    3.42    0.20
  -2 -20   1    3.40    0.25
   2 -20  -1    3.38    0.26
   2  20   0   29.13    0.86
  -2  20   0   30.84    0.82
  -2  20   0   30.63    0.87
   2  20   0   31.05    0.80
  -2 -20   0   30.51    0.74
   2 -20   0   31.22    0.87
  -2 -20   0   29.96    0.85
  -2  20  -1   10.68    0.39
  -2  20  -1    9.87    0.44
   2  20   1   11.61    0.48
   2  20   1   11.53    0.39
   2 -20   1    9.89    0.44
  -2 -20  -1   10.39    0.45
   2  20   2    0.05    0.09
  -2  20  -2    0.07    0.11
  -2 -20  -2    0.14    0.11
   2 -20   2   -0.02    0.10
   2  20   3    1.92    0.22
  -2  20  -3    2.46    0.25
   2 -20   3    2.47    0.24
  -2 -20  -3    2.14    0.23
   2  20   4    1.68    0.22
  -2  20  -4    1.39    0.21
   2 -20   4    1.71    0.18
  -2 -20  -4    1.11    0.19
   2 -20   4    1.69    0.22
   2  20   5    6.17    0.39
  -2  20  -5    6.33    0.41
  -2 -20  -5    6.84    0.39
   2 -20   5    6.77    0.34
   2 -20   5    5.93    0.36
  -2  20  -6   -0.01    0.11
   2  20   6    0.17    0.12
   2 -20   6    0.01    0.12
  -2 -20  -6    0.12    0.14
   2 -20   6    0.09    0.11
   2  20   7   22.64    0.82
  -2  20  -7   21.89    0.84
   2 -20   7   23.44    0.79
   2 -20   7   23.05    0.77
   2  20   8    0.05    0.13
  -2  20  -8    0.26    0.16
   2 -20   8   -0.06    0.10
   2 -20   8   -0.05    0.12
  -2 -20  -8   -0.06    0.13
   2  20   9    0.61    0.20
  -2  20  -9    0.73    0.23
  -2 -20  -9    0.68    0.22
   2 -20   9    0.88    0.22
   2 -20   9    0.65    0.19
   2  20  10    2.47    0.32
  -2  20 -10    2.31    0.35
  -2 -20 -10    1.92    0.31
   2 -20  10    2.24    0.29
  -2  21  10   11.87    0.62
   2  21 -10   12.05    0.67
  -2 -21  10   11.18    0.60
   2  21  -9    0.54    0.20
  -2  21   9    0.50    0.18
  -2 -21   9    0.14    0.14
   2 -21  -9    0.32    0.17
   2  21  -8    9.14    0.53
  -2  21   8    8.92    0.51
  -2 -21   8    9.92    0.49
   2 -21  -8    9.66    0.49
   2 -21  -8    9.53    0.49
   2  21  -7    4.22    0.36
  -2  21   7    4.42    0.35
   2 -21  -7    4.61    0.34
   2 -21  -7    4.19    0.33
  -2 -21   7    3.77    0.31
  -2  21   6   10.40    0.51
   2  21  -6    9.92    0.51
  -2 -21   6   11.31    0.48
   2 -21  -6   10.22    0.48
   2 -21  -6   10.42    0.48
  -2 -21   6   10.00    0.44
   2  21  -5    4.41    0.33
  -2  21   5    4.44    0.32
   2 -21  -5    4.46    0.31
   2 -21  -5    5.14    0.32
  -2 -21   5    4.08    0.28
  -2 -21   5    4.42    0.29
  -2  21   4    2.15    0.23
  -2  21   4    2.08    0.23
   2  21  -4    2.00    0.24
   2  21  -4    2.18    0.22
  -2 -21   4    2.02    0.21
  -2 -21   4    2.40    0.21
   2 -21  -4    2.25    0.23
   2  21  -3    2.46    0.23
  -2  21   3    2.11    0.22
  -2  21   3    2.15    0.22
   2  21  -3    2.31    0.22
  -2 -21   3    2.23    0.20
  -2 -21   3    2.51    0.22
   2 -21  -3    2.12    0.22
  -2  21   2    6.99    0.36
  -2  21   2    7.26    0.37
   2  21  -2    7.00    0.35
   2  21  -2    6.03    0.33
  -2 -21   2    7.04    0.31
  -2 -21   2    6.74    0.35
   2 -21  -2    7.08    0.37
   2  21  -1   13.31    0.48
   2  21  -1   13.83    0.52
  -2  21   1   14.04    0.53
  -2  21   1   13.74    0.51
  -2 -21   1   13.64    0.44
  -2 -21   1   14.39    0.53
   2 -21  -1   14.09    0.54
  -2  21   0   32.77    0.88
   2  21   0   33.71    0.94
   2  21   0   33.80    0.86
  -2  21   0   33.26    0.93
  -2 -21   0   32.21    0.91
   2 -21   0   31.96    0.92
   2  21   1    5.90    0.35
  -2  21  -1    6.80    0.36
   2  21   1    6.03    0.28
  -2  21  -1    6.34    0.30
  -2 -21  -1    6.35    0.35
   2 -21   1    5.45    0.34
  -2  21  -2    0.47    0.15
   2  21   2    0.59    0.16
   2 -21   2    0.61    0.15
  -2 -21  -2    0.43    0.13
   2  21   3    0.19    0.11
  -2  21  -3    0.23    0.12
  -2 -21  -3    0.14    0.12
   2 -21   3    0.08    0.10
   2  21   4    0.69    0.18
  -2  21  -4    0.62    0.17
   2 -21   4    0.75    0.18
  -2 -21  -4    0.47    0.15
   2  21   5    0.00    0.12
  -2  21  -5    0.09    0.12
   2 -21   5   -0.12    0.10
   2 -21   5   -0.02    0.09
  -2 -21  -5    0.05    0.13
  -2  21  -6    4.60    0.37
   2  21   6    4.15    0.34
   2 -21   6    4.40    0.33
  -2 -21  -6    4.42    0.35
   2 -21   6    4.82    0.32
   2  21   7    0.05    0.12
  -2  21  -7    0.20    0.16
   2 -21   7   -0.01    0.13
   2 -21   7    0.11    0.13
  -2 -21  -7    0.15    0.14
   2  21   8    8.38    0.50
  -2  21  -8    8.56    0.53
   2 -21   8    8.44    0.47
   2 -21   8    8.79    0.48
  -2 -21  -8    9.01    0.51
  -2  21  -9    0.00    0.16
   2  21   9    0.35    0.18
   2 -21   9    0.11    0.14
  -2 -21  -9    0.17    0.15
   2 -21   9    0.32    0.16
   2  21  10    0.17    0.17
   2 -21  10    0.42    0.18
  -2 -21 -10   -0.04    0.18
  -2  22  10    2.36    0.32
   2  22 -10    1.55    0.31
  -2 -22  10    1.75    0.29
  -2  22   9   -0.02    0.14
   2  22  -9    0.17    0.18
   2 -22  -9    0.06    0.14
  -2 -22   9    0.01    0.14
  -2  22   8   -0.05    0.13
   2  22  -8    0.09    0.15
  -2 -22   8   -0.02    0.12
   2 -22  -8    0.04    0.14
   2  22  -7   11.51    0.58
  -2  22   7   12.85    0.60
   2 -22  -7   11.51    0.53
  -2 -22   7   12.01    0.53
   2 -22  -7   11.50    0.54
   2  22  -6    1.39    0.25
  -2  22   6    1.30    0.21
   2 -22  -6    1.51    0.23
   2 -22  -6    1.65    0.23
  -2 -22   6    1.69    0.21
  -2  22   5   -0.01    0.10
   2  22  -5   -0.03    0.11
   2 -22  -5   -0.01    0.11
  -2 -22   5    0.10    0.11
  -2 -22   5    0.01    0.10
   2 -22  -5    0.13    0.12
  -2  22   4    5.97    0.35
  -2  22   4    5.53    0.36
   2  22  -4    6.12    0.37
  -2 -22   4    5.78    0.33
  -2 -22   4    6.35    0.33
   2 -22  -4    6.15    0.37
   2  22  -3    7.53    0.37
  -2  22   3    7.51    0.40
  -2  22   3    7.42    0.38
   2  22  -3    7.33    0.39
  -2 -22   3    7.74    0.35
  -2 -22   3    6.88    0.36
   2 -22  -3    7.00    0.38
   2  22  -2   16.80    0.57
  -2  22   2   14.93    0.56
   2  22  -2   14.97    0.56
  -2  22   2   15.77    0.58
  -2 -22   2   15.67    0.57
   2 -22  -2   15.24    0.58
  -2 -22   2   15.88    0.50
  -2  22   1    7.43    0.37
   2  22  -1    7.98    0.37
   2  22  -1    7.94    0.39
  -2  22   1    8.84    0.41
  -2 -22   1    7.58    0.39
   2 -22  -1    7.99    0.41
   2  22   0   25.64    0.73
  -2  22   0   25.35    0.79
   2  22   0   25.84    0.80
  -2  22   0   25.31    0.74
  -2 -22   0   26.19    0.79
   2 -22   0   25.04    0.79
  -2  22  -1    0.21    0.09
  -2  22  -1    0.22    0.13
   2  22   1    0.34    0.14
   2 -22   1    0.23    0.12
  -2 -22  -1    0.35    0.14
   2  22   2    4.91    0.33
  -2  22  -2    4.70    0.33
   2 -22   2    4.18    0.30
  -2 -22  -2    5.08    0.33
   2  22   3   27.02    0.87
  -2  22  -3   27.96    0.88
  -2 -22  -3   25.43    0.83
   2 -22   3   26.64    0.84
  -2  22  -4   11.94    0.55
   2  22   4   11.44    0.53
   2 -22   4   12.46    0.53
  -2 -22  -4   11.55    0.53
   2  22   5    5.54    0.38
  -2  22  -5    5.39    0.38
   2 -22   5    5.04    0.35
  -2 -22  -5    5.72    0.38
  -2  22  -6    2.52    0.30
   2  22   6    3.12    0.31
   2 -22   6    2.33    0.25
   2 -22   6    2.51    0.28
  -2 -22  -6    2.45    0.29
   2  22   7   13.21    0.62
  -2  22  -7   11.53    0.61
  -2 -22  -7   13.03    0.61
   2 -22   7   12.03    0.54
   2 -22   7   12.52    0.57
  -2  22  -8    2.56    0.33
   2  22   8    1.92    0.28
   2 -22   8    2.47    0.28
   2 -22   8    2.17    0.28
  -2 -22  -8    2.82    0.32
  -2  22  -9    5.73    0.47
   2  22   9    5.78    0.44
   2 -22   9    5.71    0.42
   2 -22   9    5.77    0.42
  -2 -22  -9    5.49    0.44
  -2  23  10    0.08    0.16
  -2 -23  10    0.04    0.16
   2  23  -9    5.67    0.47
  -2  23   9    5.54    0.42
   2 -23  -9    5.75    0.42
  -2 -23   9    5.59    0.41
   2  23  -8   -0.04    0.15
  -2  23   8   -0.14    0.10
   2 -23  -8    0.03    0.15
  -2 -23   8   -0.15    0.12
  -2  23   7   18.67    0.76
   2  23  -7   17.71    0.75
   2 -23  -7   19.83    0.71
   2 -23  -7   17.99    0.70
  -2 -23   7   18.14    0.68
  -2  23   6   18.69    0.73
   2  23  -6   17.59    0.72
  -2 -23   6   18.67    0.66
   2 -23  -6   19.20    0.71
   2 -23  -6   18.08    0.68
  -2  23   5    3.98    0.33
   2  23  -5    3.82    0.32
  -2 -23   5    4.07    0.29
   2 -23  -5    4.01    0.32
  -2 -23   5    4.25    0.30
   2 -23  -5    4.49    0.33
  -2  23   4   15.34    0.62
   2  23  -4   15.23    0.61
  -2  23   4   15.17    0.58
  -2 -23   4   14.46    0.56
   2 -23  -4   14.98    0.60
  -2 -23   4   14.44    0.53
   2  23  -3   29.58    0.86
  -2  23   3   29.05    0.88
   2  23  -3   31.31    0.91
  -2  23   3   29.58    0.91
  -2 -23   3   29.39    0.87
  -2 -23   3   29.03    0.82
   2 -23  -3   30.88    0.91
  -2  23   2    0.54    0.14
   2  23  -2    0.69    0.16
  -2  23   2    0.50    0.15
   2  23  -2    0.68    0.16
   2 -23  -2    0.48    0.15
  -2 -23   2    0.62    0.16
  -2  23   1    0.69    0.15
   2  23  -1    0.62    0.15
  -2  23   1    0.70    0.16
   2  23  -1    0.38    0.14
  -2 -23   1    0.49    0.15
   2 -23  -1    0.38    0.14
   2  23   0    1.52    0.22
   2  23   0    1.39    0.18
  -2  23   0    1.65    0.20
  -2  23   0    1.15    0.19
   2 -23   0    1.37    0.19
  -2 -23   0    1.34    0.20
   2  23   1    1.15    0.21
  -2  23  -1    1.24    0.17
  -2  23  -1    1.27    0.20
  -2 -23  -1    1.35    0.20
   2 -23   1    1.07    0.18
   2  23   2   14.03    0.58
  -2  23  -2   13.55    0.57
  -2 -23  -2   14.55    0.58
   2 -23   2   13.88    0.56
   2  23   3    2.43    0.26
  -2  23  -3    2.17    0.25
   2 -23   3    2.66    0.26
  -2 -23  -3    2.65    0.27
  -2  23  -4    6.07    0.40
   2  23   4    7.02    0.43
   2 -23   4    6.41    0.39
  -2 -23  -4    6.20    0.40
   2  23   5   12.04    0.58
  -2  23  -5   13.87    0.62
   2 -23   5   13.19    0.58
  -2 -23  -5   13.15    0.59
  -2  23  -6   -0.22    0.11
   2  23   6    0.00    0.13
  -2 -23  -6   -0.10    0.12
   2 -23   6    0.17    0.14
  -2  23  -7    0.98    0.25
   2  23   7    0.81    0.22
   2 -23   7    0.73    0.20
  -2 -23  -7    0.42    0.17
   2  23   8    0.61    0.19
  -2  23  -8    0.62    0.21
  -2 -23  -8    0.54    0.20
   2 -23   8    0.59    0.19
   2 -23   8    0.58    0.19
  -2  23  -9    0.33    0.21
   2  23   9    0.51    0.19
  -2 -23  -9    0.36    0.21
   2 -23   9    0.36    0.20
   2 -23   9    0.53    0.20
  -2  24   9    0.02    0.14
   2  24  -9    0.04    0.17
  -2 -24   9   -0.08    0.14
   2 -24  -9   -0.04    0.15
  -2  24   8    1.75    0.26
   2  24  -8    2.84    0.34
  -2 -24   8    1.82    0.26
   2 -24  -8    1.72    0.27
  -2  24   7    0.20    0.15
   2  24  -7    0.39    0.17
  -2 -24   7    0.47    0.17
   2 -24  -7    0.30    0.16
  -2  24   6    4.89    0.38
   2  24  -6    4.50    0.37
   2 -24  -6    5.54    0.38
  -2 -24   6    4.56    0.32
   2 -24  -6    5.33    0.38
   2  24  -5    6.37    0.41
  -2  24   5    7.39    0.44
   2 -24  -5    6.50    0.41
   2 -24  -5    7.14    0.40
  -2 -24   5    7.16    0.39
  -2 -24   5    7.03    0.37
  -2  24   4   14.27    0.61
   2  24  -4   15.50    0.62
  -2  24   4   14.97    0.58
  -2 -24   4   15.54    0.58
   2 -24  -4   14.63    0.60
   2  24  -3   12.82    0.53
  -2  24   3   12.09    0.53
   2  24  -3   12.60    0.51
  -2  24   3   12.79    0.53
  -2 -24   3   12.73    0.52
   2 -24  -3   11.63    0.53
  -2  24   2   16.15    0.60
  -2  24   2   15.81    0.60
   2  24  -2   15.65    0.58
   2  24  -2   14.72    0.57
  -2 -24   2   15.05    0.58
   2 -24  -2   15.59    0.61
  -2  24   1    2.23    0.23
   2  24  -1    2.56    0.25
   2  24  -1    2.71    0.24
  -2  24   1    2.57    0.25
  -2 -24   1    2.64    0.26
   2 -24  -1    2.72    0.27
  -2  24   0    0.79    0.18
  -2  24   0    0.49    0.14
   2  24   0    0.76    0.17
   2  24   0    0.67    0.16
   2 -24   0    0.54    0.17
  -2 -24   0    0.66    0.16
   2  24   1    0.02    0.11
  -2  24  -1    0.24    0.14
  -2 -24  -1    0.33    0.14
   2 -24   1    0.26    0.14
   2  24   2   51.39    1.35
  -2  24  -2   51.55    1.35
   2 -24   2   47.37    1.29
  -2 -24  -2   46.68    1.29
   2  24   3    2.38    0.26
  -2  24  -3    2.32    0.28
  -2 -24  -3    2.71    0.28
   2 -24   3    2.78    0.28
   2  24   4    6.81    0.42
  -2  24  -4    5.97    0.41
   2 -24   4    5.55    0.38
  -2 -24  -4    6.70    0.42
   2  24   5    0.86    0.20
  -2  24  -5    0.92    0.23
  -2 -24  -5    0.69    0.19
   2 -24   5    0.78    0.19
  -2  24  -6    0.58    0.19
   2  24   6    0.24    0.16
  -2 -24  -6    0.68    0.21
   2 -24   6    0.30    0.15
  -2  24  -7    1.53    0.26
   2  24   7    1.00    0.22
   2 -24   7    1.44    0.26
  -2 -24  -7    1.21    0.25
   2  24   8    3.75    0.37
  -2  24  -8    3.91    0.40
  -2 -24  -8    4.03    0.38
   2 -24   8    3.90    0.36
  -2  25   9    0.39    0.20
   2  25  -9    0.57    0.23
  -2 -25   9    0.78    0.22
   2 -25  -9    0.78    0.21
   2  25  -8    0.92    0.25
  -2  25   8    1.23    0.25
   2 -25  -8    0.82    0.23
  -2 -25   8    1.34    0.25
   2  25  -7    2.55    0.32
  -2  25   7    2.36    0.30
  -2 -25   7    2.40    0.27
   2 -25  -7    2.77    0.31
  -2  25   6    0.91    0.22
   2  25  -6    0.45    0.17
   2 -25  -6    0.43    0.19
  -2 -25   6    0.46    0.17
   2 -25  -6    1.28    0.24
  -2  25   5    2.69    0.29
   2  25  -5    3.35    0.32
  -2 -25   5    2.74    0.26
   2 -25  -5    2.49    0.27
   2 -25  -5    2.90    0.30
  -2  25   4    3.55    0.32
   2  25  -4    3.35    0.30
  -2  25   4    3.46    0.29
   2 -25  -4    4.17    0.33
  -2 -25   4    3.70    0.29
  -2  25   3   11.31    0.53
  -2  25   3   12.94    0.54
   2  25  -3   11.86    0.51
   2  25  -3   11.73    0.53
   2 -25  -3   12.10    0.55
  -2 -25   3   12.21    0.52
   2  25  -2    2.23    0.25
   2  25  -2    2.42    0.25
  -2  25   2    2.70    0.26
  -2  25   2    2.68    0.26
   2 -25  -2    2.88    0.28
  -2 -25   2    2.84    0.27
   2  25  -1   28.13    0.86
  -2  25   1   26.22    0.85
  -2  25   1   26.53    0.83
   2  25  -1   28.01    0.82
   2 -25  -1   25.55    0.85
  -2 -25   1   26.89    0.84
   2  25   0    1.93    0.24
  -2  25   0    1.22    0.21
  -2  25   0    1.63    0.20
   2 -25   0    1.33    0.23
  -2 -25   0    1.72    0.23
   2  25   1    4.60    0.34
  -2  25  -1    5.32    0.36
  -2 -25  -1    4.97    0.35
   2 -25   1    4.24    0.33
   2  25   2    4.31    0.34
  -2  25  -2    4.43    0.34
  -2 -25  -2    4.75    0.34
   2 -25   2    4.13    0.32
   2  25   3   17.66    0.71
  -2  25  -3   17.68    0.71
  -2 -25  -3   19.04    0.72
   2 -25   3   18.11    0.70
  -2  25  -4    0.34    0.17
   2  25   4    0.16    0.15
   2 -25   4    0.56    0.19
  -2 -25  -4    0.34    0.15
   2  25   5    0.10    0.14
  -2  25  -5    0.38    0.17
  -2 -25  -5    0.11    0.14
   2 -25   5   -0.01    0.12
   2  25   6    0.72    0.21
  -2  25  -6    0.96    0.23
   2 -25   6    0.76    0.20
  -2 -25  -6    0.62    0.19
   2  25   7    1.64    0.26
  -2  25  -7    1.63    0.29
   2 -25   7    1.61    0.27
  -2 -25  -7    1.13    0.26
   2  25   8   -0.11    0.14
  -2  25  -8    0.08    0.17
  -2 -25  -8   -0.05    0.15
   2 -25   8   -0.04    0.14
   2  26  -8    2.56    0.35
  -2  26   8    3.16    0.35
   2 -26  -8    2.81    0.34
  -2 -26   8    2.70    0.31
   2  26  -7    0.39    0.20
  -2  26   7    0.15    0.16
   2 -26  -7    0.30    0.16
   2  26  -6    0.27    0.16
  -2  26   6   -0.05    0.11
   2 -26  -6    0.06    0.13
   2 -26  -6    0.03    0.15
   2  26  -5    0.17    0.15
  -2  26   5    0.20    0.15
  -2 -26   5    0.28    0.14
   2 -26  -5    0.15    0.15
   2 -26  -5    0.33    0.16
  -2  26   4    0.20    0.13
  -2  26   4    0.28    0.14
   2  26  -4    0.02    0.12
  -2 -26   4    0.34    0.13
   2 -26  -4   -0.01    0.12
  -2  26   3    0.28    0.13
  -2  26   3    0.13    0.13
   2  26  -3    0.05    0.13
   2 -26  -3    0.41    0.15
  -2 -26   3    0.33    0.15
  -2  26   2    1.53    0.21
  -2  26   2    1.77    0.24
   2  26  -2    1.59    0.23
   2  26  -2    1.54    0.24
  -2 -26   2    1.67    0.23
   2 -26  -2    1.52    0.24
  -2  26   1   13.34    0.57
   2  26  -1   14.23    0.58
  -2  26   1   13.05    0.55
   2  26  -1   14.07    0.58
  -2 -26   1   13.59    0.57
   2 -26  -1   13.68    0.59
   2  26   0    1.64    0.24
  -2  26   0    1.30    0.22
  -2  26   0    2.14    0.22
  -2 -26   0    2.03    0.26
   2 -26   0    1.14    0.22
  -2  26  -1    0.15    0.13
   2  26   1    0.31    0.15
   2 -26   1    0.14    0.12
  -2 -26  -1    0.14    0.14
  -2  26  -2    6.17    0.41
   2  26   2    7.06    0.43
  -2 -26  -2    6.59    0.42
   2 -26   2    6.88    0.42
   2  26   3    0.94    0.21
  -2  26  -3    0.66    0.20
   2 -26   3    0.52    0.19
  -2 -26  -3    0.54    0.19
   2  26   4    4.31    0.35
  -2  26  -4    4.27    0.37
   2 -26   4    3.95    0.33
  -2 -26  -4    4.05    0.35
  -2  26  -5    0.52    0.20
   2  26   5    0.58    0.18
  -2 -26  -5    0.32    0.16
   2 -26   5    0.41    0.18
  -2  26  -6    2.90    0.35
   2  26   6    3.01    0.34
  -2 -26  -6    2.86    0.33
   2 -26   6    2.76    0.32
  -2  26  -7    6.92    0.50
   2  26   7    6.66    0.48
   2 -26   7    7.02    0.46
  -2 -26  -7    7.23    0.49
   2  26   8    6.02    0.47
   2 -26   8    6.36    0.45
  -2 -26  -8    5.88    0.46
   2  27  -8   -0.12    0.14
  -2  27   8    0.01    0.15
   2 -27  -8    0.06    0.16
   2  27  -7    0.45    0.21
  -2  27   7    0.71    0.23
   2 -27  -7    0.29    0.18
   2  27  -6    6.92    0.47
  -2  27   6    7.22    0.48
   2 -27  -6    6.78    0.45
   2  27  -5    2.81    0.31
  -2  27   5    3.21    0.33
  -2 -27   5    2.57    0.28
   2 -27  -5    2.98    0.30
   2 -27  -5    2.82    0.31
   2  27  -4    7.26    0.45
  -2  27   4    7.76    0.46
  -2  27   4    7.20    0.42
   2 -27  -4    7.48    0.45
  -2 -27   4    7.67    0.43
  -2  27   3    2.19    0.25
  -2  27   3    2.22    0.25
   2  27  -3    2.17    0.26
  -2 -27   3    2.20    0.26
   2 -27  -3    1.82    0.24
  -2  27   2    1.00    0.20
   2  27  -2    1.59    0.23
   2  27  -2    1.35    0.23
  -2  27   2    0.98    0.19
   2 -27  -2    0.89    0.20
  -2 -27   2    1.03    0.22
  -2  27   1    0.43    0.16
  -2  27   1    0.20    0.13
   2  27  -1    0.64    0.18
  -2 -27   1    0.48    0.18
   2 -27  -1    0.39    0.16
   2  27   0   19.49    0.73
  -2  27   0   19.88    0.69
  -2  27   0   20.50    0.74
   2 -27   0   19.31    0.73
  -2 -27   0   19.81    0.74
   2  27   1    6.69    0.42
  -2  27  -1    7.11    0.43
   2 -27   1    6.56    0.42
  -2 -27  -1    6.23    0.40
  -2  27  -2    1.08    0.23
   2  27   2    0.86    0.21
  -2 -27  -2    1.06    0.22
   2 -27   2    1.63    0.25
   2  27   3    4.95    0.39
  -2  27  -3    4.56    0.38
   2 -27   3    4.27    0.36
  -2 -27  -3    5.15    0.39
  -2  27  -4    0.06    0.15
   2  27   4    0.16    0.15
   2 -27   4    0.11    0.14
  -2 -27  -4    0.31    0.17
   2  27   5    2.53    0.32
  -2  27  -5    3.11    0.34
   2 -27   5    2.45    0.30
  -2 -27  -5    2.46    0.31
  -2  27  -6    0.15    0.18
   2  27   6    0.05    0.13
  -2 -27  -6    0.34    0.17
   2 -27   6    0.32    0.17
   2  27   7    0.04    0.14
  -2  27  -7   -0.03    0.16
  -2 -27  -7   -0.16    0.13
   2 -27   7   -0.12    0.14
  -2  28   7    9.48    0.58
   2  28  -7   10.10    0.59
   2 -28  -7    9.23    0.55
   2  28  -6   14.91    0.70
  -2  28   6   14.00    0.68
   2 -28  -6   15.07    0.68
  -2  28   5    2.29    0.30
   2  28  -5    1.50    0.26
  -2 -28   5    1.88    0.25
   2 -28  -5    2.15    0.29
   2  28  -4    0.07    0.14
  -2  28   4   -0.09    0.12
  -2  28   4    0.09    0.13
  -2 -28   4   -0.03    0.13
   2 -28  -4    0.06    0.14
  -2  28   3    1.37    0.24
   2  28  -3    1.57    0.26
  -2  28   3    1.69    0.23
   2 -28  -3    1.49    0.25
  -2 -28   3    1.74    0.25
   2  28  -2    7.11    0.42
  -2  28   2    6.29    0.40
  -2  28   2    6.40    0.41
   2 -28  -2    6.87    0.44
  -2 -28   2    7.01    0.42
  -2  28   1   -0.03    0.11
   2  28  -1   -0.14    0.11
  -2  28   1    0.10    0.13
  -2 -28   1    0.09    0.13
   2 -28  -1    0.01    0.11
  -2  28   0    0.51    0.17
   2  28   0    0.82    0.20
  -2 -28   0    0.89    0.21
   2 -28   0    0.88    0.21
  -2  28  -1    1.68    0.25
   2  28   1    1.78    0.26
   2 -28   1    1.48    0.24
  -2 -28  -1    2.01    0.27
  -2  28  -2   10.47    0.55
   2  28   2   12.29    0.59
   2 -28   2   10.63    0.55
  -2 -28  -2   12.13    0.58
  -2  28  -3    1.80    0.28
   2  28   3    2.08    0.29
   2 -28   3    2.10    0.29
  -2 -28  -3    2.23    0.28
  -2  28  -4    5.40    0.42
   2  28   4    5.21    0.42
  -2 -28  -4    4.54    0.39
   2 -28   4    4.90    0.39
   2  28   5   10.78    0.60
  -2  28  -5    9.24    0.57
  -2 -28  -5   10.46    0.58
   2 -28   5   10.97    0.57
  -2  28  -6    5.37    0.44
   2  28   6    5.24    0.44
   2 -28   6    5.41    0.42
  -2 -28  -6    5.75    0.45
   2  28   7    7.07    0.55
  -2  28  -7    7.40    0.60
  -2 -28  -7    8.18    0.55
   2 -28   7    7.75    0.51
   2  29  -7    0.99    0.27
  -2  29   7    0.96    0.26
   2 -29  -7    0.89    0.25
   2  29  -6    5.70    0.45
  -2  29   6    6.58    0.48
   2 -29  -6    7.33    0.48
  -2  29   5    0.36    0.18
   2  29  -5    0.06    0.14
   2 -29  -5    0.15    0.17
  -2 -29   5    0.30    0.16
  -2  29   4    7.70    0.48
  -2  29   4    8.62    0.47
   2  29  -4    8.62    0.50
   2 -29  -4    8.37    0.50
  -2 -29   4    8.15    0.47
  -2  29   3    0.70    0.20
   2  29  -3    0.47    0.18
  -2  29   3    0.61    0.18
   2 -29  -3    0.72    0.22
  -2 -29   3    0.54    0.18
  -2  29   2    9.96    0.51
  -2  29   2    8.77    0.48
  -2 -29   2   10.36    0.52
   2 -29  -2    8.53    0.49
  -2  29   1    0.45    0.16
   2  29  -1    0.32    0.15
  -2  29   1    0.06    0.14
   2 -29  -1    0.24    0.14
  -2 -29   1    0.06    0.12
   2  29   0    3.46    0.32
  -2  29   0    3.84    0.33
   2 -29   0    4.01    0.35
  -2 -29   0    3.70    0.34
  -2  29  -1    8.09    0.47
   2  29   1    7.96    0.48
   2 -29   1    7.56    0.48
  -2 -29  -1    8.53    0.49
   2  29   2    1.11    0.23
  -2  29  -2    1.68    0.28
   2 -29   2    1.49    0.24
  -2 -29  -2    1.13    0.23
  -2  29  -3    0.04    0.14
   2  29   3   -0.07    0.13
  -2 -29  -3    0.17    0.16
   2 -29   3    0.22    0.15
   2  29   4    6.88    0.48
  -2  29  -4    7.31    0.50
  -2 -29  -4    7.35    0.48
   2 -29   4    7.81    0.49
  -2  29  -5    0.44    0.22
   2  29   5    0.88    0.23
   2 -29   5    0.73    0.21
  -2 -29  -5    0.70    0.23
  -2  29  -6    0.22    0.19
   2  29   6   -0.09    0.14
   2 -29   6   -0.01    0.15
  -2 -29  -6   -0.09    0.15
  -2  30   6    1.27    0.28
   2  30  -6    1.45    0.30
   2 -30  -6    2.38    0.32
   2  30  -5    0.32    0.18
  -2  30   5    0.32    0.17
   2 -30  -5    0.05    0.16
   2  30  -4    2.22    0.29
  -2  30   4    2.09    0.30
   2 -30  -4    1.96    0.29
  -2 -30   4    2.00    0.28
  -2  30   3    1.36    0.25
  -2  30   3    1.04    0.23
   2 -30  -3    1.71    0.26
  -2 -30   3    1.63    0.25
  -2  30   2    0.19    0.14
  -2  30   2    0.56    0.17
   2 -30  -2    0.58    0.19
  -2 -30   2    0.78    0.20
  -2  30   1    2.01    0.28
   2  30  -1    2.25    0.28
  -2  30   1    2.93    0.29
  -2 -30   1    3.16    0.32
   2 -30  -1    2.12    0.27
  -2  30   0    1.03    0.23
   2  30   0    0.67    0.20
  -2 -30   0    0.69    0.20
   2 -30   0    0.58    0.18
  -2  30  -1    0.46    0.18
   2  30   1    0.28    0.15
  -2 -30  -1    0.42    0.18
   2 -30   1    0.52    0.18
  -2  30  -2    4.59    0.39
   2  30   2    5.53    0.42
   2 -30   2    5.61    0.43
  -2 -30  -2    5.51    0.42
  -2  30  -3    0.67    0.23
   2  30   3    0.58    0.21
  -2 -30  -3    0.54    0.20
   2 -30   3    0.63    0.21
  -2  30  -4    1.25    0.28
   2  30   4    1.93    0.31
  -2 -30  -4    2.10    0.31
   2 -30   4    2.00    0.31
   2  30   5    1.17    0.27
  -2  30  -5    1.53    0.29
   2 -30   5    1.39    0.27
  -2 -30  -5    1.59    0.29
   2  31  -5    2.24    0.32
  -2  31   5    2.00    0.31
   2 -31  -5    1.48    0.29
  -2  31   4    1.71    0.28
   2  31  -4    1.69    0.33
  -2 -31   4    1.93    0.28
   2 -31  -4    1.80    0.29
  -2  31   3    0.76    0.21
  -2  31   3    0.31    0.17
   2 -31  -3    0.77    0.23
  -2 -31   3    0.12    0.15
  -2  31   2    0.77    0.21
  -2  31   2    0.76    0.21
  -2 -31   2    0.47    0.18
   2 -31  -2    0.74    0.22
  -2  31   1    2.20    0.29
   2  31  -1    1.91    0.27
  -2 -31   1    1.91    0.28
   2 -31  -1    1.81    0.29
  -2  31   0   11.67    0.59
   2  31   0   12.30    0.60
   2 -31   0   11.51    0.60
  -2 -31   0   11.60    0.59
   2  31   1    0.26    0.16
  -2  31  -1    0.13    0.16
   2 -31   1    0.01    0.14
  -2 -31  -1    0.05    0.15
  -2  31  -2    2.30    0.32
   2  31   2    2.09    0.29
   2 -31   2    2.52    0.33
  -2 -31  -2    2.85    0.33
   2  31   3    2.00    0.30
  -2  31  -3    2.41    0.33
   2 -31   3    2.60    0.32
  -2 -31  -3    2.06    0.32
  -2  31  -4    6.63    0.49
   2  31   4    6.77    0.50
   2 -31   4    7.01    0.48
  -2 -31  -4    6.93    0.50
  -2  31  -5    3.05    0.38
   2 -31   5    3.41    0.37
  -2  32   4    0.32    0.18
   2 -32  -4    0.30    0.20
  -2 -32   4    1.11    0.25
  -2  32   3    3.15    0.34
  -2 -32   3    3.81    0.36
   2 -32  -3    3.40    0.36
  -2  32   2    2.05    0.29
  -2  32   2    2.07    0.29
   2 -32  -2    2.95    0.32
  -2 -32   2    2.24    0.30
  -2  32   1    2.45    0.32
  -2 -32   1    2.89    0.33
   2 -32  -1    2.82    0.34
  -2  32   0    0.27    0.17
   2  32   0    0.54    0.19
   2 -32   0    0.13    0.15
  -2 -32   0    0.49    0.19
  -2  32  -1    1.02    0.24
   2  32   1    0.88    0.24
  -2 -32  -1    0.86    0.25
   2 -32   1    1.49    0.29
  -2  32  -2    2.71    0.34
   2  32   2    2.16    0.32
  -2 -32  -2    2.55    0.33
   2 -32   2    2.90    0.34
  -2  32  -3    2.04    0.33
   2  32   3    1.61    0.28
  -2 -32  -3    2.07    0.30
   2 -32   3    2.09    0.34
   2  32   4    6.46    0.53
  -2  32  -4    5.94    0.47
   2 -32   4    5.07    0.43
  -2  33   3    4.71    0.41
  -2 -33   3    4.65    0.40
   2 -33  -3    5.18    0.44
  -2  33   2    0.18    0.15
  -2  33   2    0.09    0.16
  -2 -33   2    0.08    0.16
   2 -33  -2    0.10    0.15
  -2  33   1    4.96    0.41
  -2 -33   1    5.41    0.43
   2 -33  -1    5.07    0.43
  -2  33   0    0.22    0.17
   2  33   0    0.29    0.18
   2 -33   0    0.39    0.18
  -2 -33   0    0.12    0.16
   2  33   1    4.56    0.41
  -2  33  -1    4.63    0.40
   2 -33   1    4.82    0.42
  -2 -33  -1    4.91    0.42
   2  33   2    3.49    0.38
  -2  33  -2    3.39    0.37
   2 -33   2    4.00    0.40
  -2 -33  -2    3.98    0.38
   3   0 -13    0.09    0.20
  -3   0  13    0.07    0.15
   3   0 -12    0.27    0.18
  -3   0  12    0.52    0.18
  -3   0  11   -0.08    0.11
   3   0 -11    0.06    0.14
   3   0 -10    0.06    0.13
  -3   0  10    0.15    0.12
  -3   0   9    0.06    0.10
   3   0  -9    0.09    0.14
  -3   0   9   -0.06    0.08
  -3   0   8    0.13    0.09
   3   0  -8    0.09    0.11
  -3   0   8    0.19    0.09
   3   0  -7    0.09    0.09
  -3   0   7   -0.09    0.06
  -3   0   7   -0.01    0.06
  -3   0   6   22.64    0.61
  -3   0   6   22.65    0.62
   3   0  -6   22.43    0.49
   3   0  -6   21.66    0.65
  -3   0   5   -0.01    0.06
  -3   0   5    0.02    0.06
   3   0  -5    0.08    0.03
   3   0  -5    0.15    0.09
   3   0  -4   68.57    1.47
  -3   0   4   67.87    1.40
  -3   0   4   67.07    1.43
   3   0  -3    0.06    0.06
  -3   0   3   -0.01    0.04
  -3   0   3   -0.02    0.04
  -3   0   2    6.02    0.15
  -3   0   2    6.08    0.22
   3   0  -2    5.69    0.21
  -3   0   2    5.60    0.20
  -3   0   1   -0.03    0.05
  -3   0   1   -0.06    0.04
   3   0  -1    0.00    0.04
  -3   0   1    0.02    0.03
  -3   0   0   33.18    0.70
  -3   0   0   33.12    0.72
  -3   0   0   34.02    0.70
  -3   0  -1    0.15    0.05
   3   0   1    0.15    0.05
  -3   0  -1    0.11    0.05
  -3   0  -1    0.26    0.05
  -3   0  -2    1.87    0.13
   3   0   2    1.93    0.13
   3   0   2    2.28    0.12
  -3   0  -2    2.20    0.11
   3   0   3   -0.10    0.04
   3   0   3    0.00    0.04
  -3   0  -3   -0.02    0.05
  -3   0  -3    0.10    0.05
  -3   0  -4  310.39    5.91
   3   0   4  313.48    5.93
   3   0   4  319.13    5.94
  -3   0  -4  309.54    6.03
  -3   0  -5   -0.06    0.06
   3   0   5   -0.04    0.06
  -3   0  -5    0.00    0.06
   3   0   5    0.06    0.05
   3   0   6   20.80    0.52
  -3   0  -6   20.07    0.59
   3   0   6   20.90    0.63
  -3   0  -6   19.97    0.62
  -3   0  -7    0.20    0.10
  -3   0  -7   -0.15    0.07
   3   0   7    0.05    0.08
  -3   0  -8    0.53    0.14
  -3   0  -8    0.64    0.15
   3   0   8    0.28    0.12
  -3   0  -9   -0.07    0.10
  -3   0  -9   -0.11    0.10
   3   0   9    0.06    0.12
  -3   0 -10    4.58    0.34
   3   0  10    5.29    0.37
   3   0  11   -0.18    0.11
  -3   0 -11    0.09    0.16
   3   0  12   13.34    0.66
   3   1 -13    0.25    0.22
  -3   1  13    0.56    0.19
  -3  -1  13    0.40    0.18
   3  -1 -13    0.14    0.19
   3   1 -12    0.45    0.20
  -3   1  12    0.51    0.18
  -3  -1  12    0.53    0.18
   3  -1 -12    0.40    0.20
   3   1 -11    3.15    0.34
  -3   1  11    2.57    0.27
  -3  -1  11    3.27    0.29
   3  -1 -11    2.80    0.32
  -3   1  10   13.08    0.50
  -3   1  10   13.72    0.54
   3   1 -10   13.00    0.60
   3  -1 -10   12.85    0.59
  -3  -1  10   13.40    0.55
  -3   1   9   12.78    0.47
   3   1  -9   12.76    0.56
  -3   1   9   13.29    0.51
  -3  -1   9   13.71    0.48
  -3  -1   9   12.73    0.51
   3  -1  -9   13.48    0.57
  -3   1   8    8.83    0.38
  -3   1   8    8.83    0.36
   3   1  -8    9.47    0.44
  -3  -1   8    8.62    0.39
  -3  -1   8    9.24    0.36
   3  -1  -8    9.05    0.43
  -3   1   7   13.11    0.44
   3   1  -7   12.96    0.50
  -3   1   7   12.75    0.45
   3  -1  -7   12.82    0.49
  -3  -1   7   13.21    0.43
  -3  -1   7   12.93    0.46
  -3   1   6    4.05    0.22
   3   1  -6    4.57    0.15
  -3   1   6    3.84    0.22
   3   1  -6    4.33    0.26
   3  -1  -6    3.89    0.25
  -3  -1   6    4.70    0.23
  -3  -1   6    4.33    0.23
   3  -1  -6    4.15    0.15
  -3   1   5   54.98    1.23
  -3   1   5   57.04    1.21
   3   1  -5   55.28    1.28
   3   1  -5   56.99    1.06
  -3  -1   5   54.87    1.22
   3  -1  -5   55.96    1.27
  -3  -1   5   53.49    1.21
   3  -1  -5   58.09    1.08
  -3   1   4  245.05    4.77
  -3   1   4  249.09    4.66
   3   1  -4  239.19    4.82
  -3  -1   4  244.09    4.67
  -3  -1   4  245.71    4.76
   3  -1  -4  260.81    4.53
   3  -1  -4  245.97    4.83
  -3   1   3  192.02    3.62
  -3   1   3  189.39    3.72
  -3  -1   3  190.38    3.72
  -3  -1   3  189.08    3.64
   3  -1  -3  199.18    3.52
   3  -1  -3  190.83    3.75
  -3   1   2  153.75    3.04
   3   1  -2  157.60    3.06
  -3   1   2  158.20    2.96
   3  -1  -2  158.53    2.89
  -3  -1   2  153.45    3.04
   3  -1  -2  153.99    3.06
  -3  -1   2  163.76    2.88
  -3  -1   2  153.73    2.97
  -3   1   1   32.62    0.71
  -3   1   1   30.75    0.67
  -3   1   1   33.11    0.65
   3   1  -1   31.73    0.68
  -3  -1   1   31.68    0.64
  -3  -1   1   29.72    0.70
   3  -1  -1   32.41    0.69
  -3  -1   1   31.09    0.69
   3   1   0   72.97    1.48
  -3   1   0   73.28    1.44
  -3   1   0   74.72    1.47
  -3   1   0   72.83    1.47
  -3  -1   0   74.10    1.46
  -3  -1   0   73.59    1.43
   3   1   1  226.23    4.33
  -3   1  -1  226.53    4.26
  -3   1  -1  226.88    4.35
  -3   1  -1  227.95    4.26
  -3  -1  -1  225.90    4.27
   3  -1   1  225.86    4.31
  -3  -1  -1  226.51    4.25
  -3  -1  -1  231.96    4.36
  -3   1  -2    1.16    0.09
   3   1   2    1.36    0.10
  -3   1  -2    0.99    0.11
  -3  -1  -2    1.16    0.08
   3  -1   2    1.13    0.08
  -3  -1  -2    1.12    0.11
   3  -1   2    1.04    0.11
   3   1   3   14.65    0.39
  -3   1  -3   14.32    0.43
  -3   1  -3   14.92    0.40
   3   1   3   14.76    0.43
   3  -1   3   14.67    0.43
  -3  -1  -3   14.89    0.43
   3  -1   3   15.36    0.37
  -3  -1  -3   15.09    0.38
   3   1   4   15.88    0.47
  -3   1  -4   15.25    0.44
   3   1   4   15.43    0.41
  -3   1  -4   14.83    0.46
   3  -1   4   16.24    0.39
   3  -1   4   16.38    0.48
  -3  -1  -4   15.95    0.43
  -3  -1  -4   15.02    0.47
  -3   1  -5    0.17    0.08
  -3   1  -5    0.31    0.10
   3   1   5    0.41    0.10
   3   1   5    0.29    0.07
   3  -1   5    0.44    0.10
   3  -1   5    0.40    0.07
  -3  -1  -5    0.25    0.08
  -3  -1  -5    0.26    0.09
   3   1   6    1.49    0.12
  -3   1  -6    1.13    0.15
  -3   1  -6    1.08    0.15
   3   1   6    1.25    0.15
   3  -1   6    1.04    0.14
  -3  -1  -6    1.22    0.15
  -3  -1  -6    1.08    0.16
   3   1   7   17.06    0.60
  -3   1  -7   18.57    0.59
  -3   1  -7   17.41    0.59
  -3  -1  -7   19.18    0.61
   3  -1   7   17.96    0.61
  -3  -1  -7   18.36    0.57
  -3   1  -8    1.22    0.20
  -3   1  -8    1.28    0.18
   3   1   8    1.29    0.18
  -3  -1  -8    1.45    0.20
  -3  -1  -8    1.25    0.18
   3  -1   8    1.24    0.18
   3   1   9    6.38    0.38
  -3   1  -9    6.65    0.38
  -3   1  -9    6.31    0.37
  -3  -1  -9    6.92    0.39
   3  -1   9    6.88    0.40
  -3   1 -10    0.14    0.14
   3   1  10   -0.09    0.12
  -3  -1 -10   -0.17    0.12
   3  -1  10    0.04    0.12
  -3   1 -11   -0.09    0.14
   3   1  11   -0.12    0.12
  -3  -1 -11    0.02    0.14
   3  -1  11   -0.10    0.11
   3   1  12    1.57    0.26
   3  -1  12    1.45    0.28
  -3   2  13    0.81    0.21
   3   2 -13    1.39    0.32
  -3  -2  13    1.23    0.26
   3  -2 -13    0.80    0.26
   3   2 -12    6.40    0.48
  -3   2  12    6.18    0.41
   3  -2 -12    5.91    0.45
  -3  -2  12    6.55    0.44
   3   2 -11    0.01    0.15
  -3   2  11    0.40    0.15
  -3  -2  11    0.23    0.14
   3  -2 -11    0.02    0.16
  -3   2  10    5.26    0.33
  -3   2  10    4.71    0.30
   3   2 -10    4.30    0.37
   3  -2 -10    4.39    0.36
  -3  -2  10    4.90    0.33
   3   2  -9    6.07    0.38
  -3   2   9    6.20    0.32
  -3   2   9    6.32    0.34
  -3  -2   9    5.43    0.33
  -3  -2   9    5.55    0.29
   3  -2  -9    6.03    0.38
  -3   2   8    0.05    0.08
  -3   2   8    0.07    0.08
   3   2  -8   -0.02    0.12
  -3  -2   8    0.09    0.08
  -3  -2   8    0.31    0.12
   3  -2  -8   -0.15    0.08
  -3   2   7   24.51    0.67
   3   2  -7   22.94    0.73
  -3   2   7   23.61    0.66
  -3  -2   7   24.48    0.66
  -3  -2   7   23.58    0.69
   3  -2  -7   24.45    0.73
   3   2  -6    0.52    0.13
  -3   2   6    0.75    0.12
   3   2  -6    0.41    0.06
  -3   2   6    0.51    0.10
  -3  -2   6    0.84    0.11
  -3  -2   6    0.67    0.11
   3  -2  -6    0.76    0.08
   3  -2  -6    0.50    0.13
   3   2  -5    0.47    0.11
  -3   2   5    0.43    0.09
  -3   2   5    0.60    0.10
   3   2  -5    0.55    0.05
   3  -2  -5    0.59    0.12
  -3  -2   5    0.56    0.10
  -3  -2   5    0.46    0.10
   3  -2  -5    0.65    0.07
  -3   2   4    8.83    0.29
  -3   2   4    9.07    0.31
   3   2  -4    8.89    0.33
   3  -2  -4    9.52    0.22
  -3  -2   4    8.78    0.30
   3  -2  -4    8.73    0.32
  -3  -2   4    8.45    0.30
   3   2  -3    1.23    0.11
  -3   2   3    1.31    0.10
  -3   2   3    1.40    0.12
  -3  -2   3    1.38    0.12
   3  -2  -3    1.32    0.12
   3  -2  -3    1.49    0.07
  -3  -2   3    1.25    0.11
  -3   2   2    5.75    0.19
  -3   2   2    5.39    0.21
   3   2  -2    5.65    0.20
  -3  -2   2    5.72    0.14
   3  -2  -2    5.10    0.20
  -3  -2   2    5.96    0.21
  -3  -2   2    5.51    0.21
   3  -2  -2    5.54    0.16
   3   2  -1   84.22    1.59
  -3   2   1   80.00    1.54
  -3   2   1   79.72    1.61
  -3   2   1   78.76    1.62
  -3   2   1   78.53    1.56
  -3  -2   1   82.00    1.53
  -3  -2   1   79.01    1.58
  -3   2   0    8.93    0.25
  -3   2   0    8.82    0.25
   3   2   0    9.13    0.22
  -3   2   0    8.50    0.25
   3   2   0    8.65    0.27
  -3   2   0    8.86    0.25
  -3  -2   0    8.56    0.26
  -3  -2   0    8.80    0.25
   3   2   1    1.52    0.11
  -3   2  -1    1.40    0.10
  -3   2  -1    1.49    0.10
  -3   2  -1    1.40    0.11
  -3  -2  -1    1.59    0.07
  -3  -2  -1    1.47    0.11
   3  -2   1    1.26    0.09
  -3  -2  -1    1.59    0.12
  -3   2  -2    6.74    0.23
   3   2   2    7.16    0.24
  -3   2  -2    6.58    0.25
   3  -2   2    6.85    0.20
  -3  -2  -2    6.91    0.19
   3  -2   2    6.63    0.25
  -3  -2  -2    7.06    0.25
  -3  -2  -2    6.92    0.25
   3   2   3   30.46    0.70
  -3   2  -3   30.08    0.71
   3   2   3   29.84    0.73
  -3   2  -3   30.55    0.73
  -3  -2  -3   30.50    0.67
   3  -2   3   31.94    0.65
  -3  -2  -3   30.41    0.73
   3  -2   3   30.47    0.73
  -3   2  -4   65.39    1.42
   3   2   4   66.39    1.38
  -3   2  -4   66.05    1.42
   3   2   4   64.30    1.42
   3  -2   4   64.95    1.42
   3  -2   4   68.65    1.32
  -3  -2  -4   67.13    1.43
  -3  -2  -4   66.81    1.38
   3   2   5    8.34    0.34
   3   2   5    9.12    0.30
  -3   2  -5    8.11    0.32
  -3   2  -5    8.35    0.34
  -3  -2  -5    9.09    0.35
   3  -2   5    7.93    0.34
  -3  -2  -5    8.36    0.30
   3  -2   5    8.65    0.25
  -3   2  -6   15.11    0.50
  -3   2  -6   14.98    0.51
   3   2   6   14.94    0.44
   3   2   6   14.51    0.51
  -3  -2  -6   15.25    0.47
  -3  -2  -6   14.40    0.50
   3  -2   6   15.03    0.51
  -3   2  -7    1.93    0.20
   3   2   7    2.18    0.21
  -3   2  -7    2.33    0.20
  -3  -2  -7    2.07    0.19
   3  -2   7    1.67    0.20
  -3  -2  -7    2.29    0.22
   3   2   8    0.17    0.11
  -3   2  -8   -0.06    0.08
  -3   2  -8   -0.09    0.08
   3  -2   8   -0.02    0.08
  -3  -2  -8    0.19    0.10
  -3  -2  -8    0.02    0.10
  -3   2  -9    0.91    0.19
  -3   2  -9    0.91    0.19
   3   2   9    0.99    0.20
  -3  -2  -9    1.12    0.21
   3  -2   9    0.80    0.19
   3   2  10    7.18    0.43
  -3   2 -10    7.45    0.42
  -3   2 -10    7.04    0.41
   3  -2  10    6.70    0.42
  -3  -2 -10    7.46    0.43
  -3   2 -11    7.24    0.44
   3   2  11    7.04    0.45
  -3  -2 -11    7.32    0.45
   3  -2  11    6.55    0.45
   3   2  12    4.44    0.38
   3  -2  12    4.39    0.40
  -3  -2 -12    3.87    0.37
  -3   3  13    0.03    0.14
   3   3 -13    0.02    0.19
  -3  -3  13    0.10    0.14
   3  -3 -13    0.01    0.18
  -3   3  12   -0.09    0.10
   3   3 -12   -0.18    0.14
  -3  -3  12   -0.02    0.11
   3  -3 -12    0.09    0.16
  -3   3  11    5.88    0.37
   3   3 -11    5.23    0.42
   3  -3 -11    5.67    0.42
  -3  -3  11    6.07    0.40
   3   3 -10    6.60    0.43
  -3   3  10    6.65    0.37
  -3   3  10    6.31    0.35
  -3  -3  10    6.24    0.38
   3  -3 -10    5.95    0.41
  -3   3   9    0.26    0.11
   3   3  -9    0.08    0.14
  -3   3   9    0.15    0.10
  -3  -3   9    0.47    0.12
   3  -3  -9    0.09    0.15
  -3  -3   9    0.25    0.13
  -3   3   8   14.79    0.50
  -3   3   8   14.13    0.49
   3   3  -8   14.72    0.57
  -3  -3   8   14.39    0.47
   3  -3  -8   13.32    0.54
  -3  -3   8   14.97    0.54
  -3   3   7    1.17    0.14
  -3   3   7    0.96    0.14
   3   3  -7    0.67    0.15
  -3  -3   7    0.94    0.13
  -3  -3   7    0.97    0.15
   3  -3  -7    0.95    0.17
  -3   3   6   26.43    0.68
  -3   3   6   27.84    0.72
   3   3  -6   26.43    0.56
   3  -3  -6   27.52    0.60
  -3  -3   6   25.37    0.71
  -3  -3   6   27.85    0.69
   3  -3  -6   26.57    0.75
   3   3  -5   41.88    1.02
  -3   3   5   41.31    0.97
  -3   3   5   40.63    0.93
   3  -3  -5   41.62    0.85
  -3  -3   5   41.75    0.95
  -3  -3   5   42.86    0.80
  -3  -3   5   42.24    0.97
   3  -3  -5   41.36    1.00
   3   3  -4   40.14    0.96
  -3   3   4   41.55    0.89
  -3   3   4   40.38    0.94
  -3  -3   4   40.19    0.93
   3  -3  -4   42.99    0.83
   3  -3  -4   41.83    0.96
  -3  -3   4   40.23    0.92
  -3   3   3   13.45    0.40
  -3   3   3   13.57    0.35
   3   3  -3   14.10    0.40
  -3  -3   3   14.25    0.40
   3  -3  -3   13.97    0.32
  -3  -3   3   13.80    0.39
   3  -3  -3   13.41    0.40
   3   3  -2  128.21    2.56
  -3   3   2  131.13    2.56
  -3   3   2  129.49    2.46
   3  -3  -2  123.87    2.57
  -3  -3   2  133.63    2.40
   3  -3  -2  134.19    2.44
  -3  -3   2  129.35    2.51
   3   3  -1    0.14    0.06
   3   3  -1    0.02    0.04
  -3   3   1   -0.03    0.04
  -3   3   1   -0.02    0.04
  -3   3   1   -0.01    0.05
  -3   3   1    0.05    0.05
  -3  -3   1    0.02    0.04
  -3  -3   1   -0.03    0.04
  -3   3   0   10.29    0.29
  -3   3   0    9.72    0.28
   3   3   0   10.15    0.30
  -3   3   0   10.38    0.28
  -3   3   0   10.19    0.29
   3   3   0   10.72    0.24
  -3  -3   0   10.29    0.28
  -3  -3   0   10.01    0.30
   3   3   1   13.27    0.37
  -3   3  -1   14.02    0.38
  -3   3  -1   13.49    0.36
  -3   3  -1   13.29    0.33
  -3  -3  -1   13.65    0.37
  -3  -3  -1   13.54    0.28
  -3  -3  -1   13.78    0.37
  -3   3  -2  355.79    6.70
  -3   3  -2  348.82    6.95
   3   3   2  362.32    6.82
  -3  -3  -2  364.15    6.70
  -3  -3  -2  362.79    6.86
   3  -3   2  371.21    6.80
   3  -3   2  349.97    6.69
  -3  -3  -2  360.02    6.70
  -3   3  -3   21.73    0.58
   3   3   3   22.82    0.58
   3   3   3   22.80    0.56
  -3   3  -3   21.88    0.57
  -3  -3  -3   22.38    0.59
  -3  -3  -3   23.53    0.51
   3  -3   3   22.14    0.58
   3  -3   3   22.62    0.49
  -3   3  -4   37.19    0.90
  -3   3  -4   38.00    0.90
   3   3   4   38.66    0.91
   3   3   4   37.44    0.87
   3  -3   4   37.18    0.90
   3  -3   4   39.35    0.79
  -3  -3  -4   39.80    0.84
  -3  -3  -4   37.83    0.91
   3   3   5    4.55    0.25
   3   3   5    5.09    0.22
  -3   3  -5    5.23    0.25
  -3   3  -5    5.00    0.26
   3  -3   5    5.19    0.16
  -3  -3  -5    4.59    0.21
   3  -3   5    4.97    0.26
  -3  -3  -5    4.85    0.26
  -3   3  -6   10.10    0.40
   3   3   6   10.12    0.40
   3   3   6    9.61    0.34
  -3   3  -6    9.97    0.39
  -3  -3  -6    9.85    0.40
   3  -3   6    9.39    0.40
  -3  -3  -6    9.95    0.36
   3   3   7    2.47    0.22
   3   3   7    2.99    0.19
  -3   3  -7    2.61    0.22
  -3   3  -7    2.69    0.22
   3  -3   7    2.48    0.22
  -3  -3  -7    2.50    0.20
  -3  -3  -7    2.87    0.24
   3   3   8    0.46    0.14
  -3   3  -8    0.18    0.11
  -3   3  -8    0.18    0.12
  -3  -3  -8    0.27    0.13
   3  -3   8    0.07    0.11
   3   3   9    8.54    0.44
  -3   3  -9    8.75    0.44
  -3   3  -9    8.32    0.44
  -3  -3  -9    9.28    0.45
   3  -3   9    8.89    0.45
  -3   3 -10   -0.07    0.12
  -3   3 -10    0.11    0.13
   3   3  10    0.02    0.12
  -3  -3 -10    0.07    0.14
   3  -3  10    0.10    0.13
  -3   3 -11    0.71    0.20
   3   3  11    0.79    0.20
   3  -3  11    0.92    0.22
  -3  -3 -11    1.15    0.23
   3   3  12    2.17    0.30
   3  -3  12    2.74    0.34
  -3  -3 -12    2.34    0.32
   3   4 -13    5.62    0.50
  -3  -4  13    5.29    0.43
   3  -4 -13    5.43    0.47
   3   4 -12    0.35    0.21
  -3   4  12    0.44    0.18
   3  -4 -12    0.26    0.18
  -3  -4  12    0.22    0.15
  -3   4  11    4.51    0.33
   3   4 -11    4.24    0.39
   3  -4 -11    5.04    0.40
  -3  -4  11    4.40    0.35
   3   4 -10    0.11    0.12
  -3   4  10    0.25    0.12
  -3   4  10    0.09    0.11
  -3  -4  10    0.08    0.12
   3  -4 -10    0.21    0.15
  -3   4   9    2.48    0.22
  -3   4   9    2.54    0.22
   3   4  -9    2.25    0.27
  -3  -4   9    2.24    0.24
   3  -4  -9    2.27    0.26
  -3   4   8    2.67    0.21
   3   4  -8    2.15    0.24
  -3   4   8    2.67    0.21
  -3  -4   8    2.06    0.21
   3  -4  -8    2.47    0.25
  -3  -4   8    2.16    0.18
  -3   4   7    3.37    0.21
   3   4  -7    3.88    0.28
  -3   4   7    3.74    0.23
  -3  -4   7    4.03    0.25
   3  -4  -7    3.58    0.18
  -3  -4   7    3.82    0.22
   3  -4  -7    3.76    0.26
   3   4  -6    6.54    0.32
  -3   4   6    6.38    0.29
  -3   4   6    6.06    0.26
  -3  -4   6    6.30    0.26
   3  -4  -6    6.33    0.22
   3  -4  -6    5.90    0.30
  -3  -4   6    6.64    0.30
  -3   4   5   36.34    0.86
  -3   4   5   34.34    0.80
   3   4  -5   34.67    0.88
   3  -4  -5   35.81    0.74
   3  -4  -5   34.78    0.87
  -3  -4   5   35.09    0.69
  -3  -4   5   33.90    0.82
  -3  -4   5   33.47    0.84
  -3   4   4    0.35    0.07
  -3   4   4    0.29    0.08
   3   4  -4    0.44    0.10
  -3  -4   4    0.52    0.09
   3  -4  -4    0.31    0.09
   3  -4  -4    0.27    0.05
  -3  -4   4    0.46    0.10
   3   4  -3   19.66    0.52
  -3   4   3   19.35    0.45
  -3   4   3   19.51    0.51
  -3  -4   3   19.35    0.39
  -3  -4   3   18.38    0.49
  -3  -4   3   19.48    0.51
   3  -4  -3   19.62    0.44
   3  -4  -3   18.98    0.52
   3   4  -2    0.09    0.06
   3   4  -2    0.36    0.07
  -3   4   2    0.17    0.05
  -3   4   2    0.24    0.06
  -3  -4   2    0.22    0.04
   3  -4  -2    0.16    0.05
  -3  -4   2    0.09    0.05
   3  -4  -2    0.20    0.07
  -3   4   1  141.88    2.83
  -3   4   1  148.60    2.87
  -3   4   1  146.66    2.74
   3   4  -1  150.15    2.82
   3   4  -1  144.18    2.84
  -3  -4   1  142.13    2.78
  -3  -4   1  146.87    2.73
   3  -4  -1  145.54    2.75
   3   4   0  247.15    4.52
  -3   4   0  232.95    4.57
   3   4   0  229.81    4.54
  -3   4   0  237.50    4.51
  -3   4   0  240.29    4.44
  -3   4   0  235.79    4.42
  -3  -4   0  233.32    4.45
  -3  -4   0  243.07    4.43
  -3   4  -1  354.58    6.60
   3   4   1  349.23    6.67
  -3   4  -1  349.67    6.79
  -3   4  -1  355.71    6.53
   3  -4   1  353.48    6.51
  -3  -4  -1  349.61    6.53
  -3  -4  -1  345.42    6.52
   3   4   2   28.61    0.68
  -3   4  -2   28.47    0.68
  -3   4  -2   28.94    0.68
   3  -4   2   29.15    0.60
  -3  -4  -2   29.04    0.57
  -3  -4  -2   28.29    0.68
  -3  -4  -2   29.04    0.68
   3  -4   2   28.33    0.67
  -3   4  -3   23.65    0.61
   3   4   3   23.19    0.60
  -3   4  -3   22.81    0.60
   3   4   3   23.10    0.59
   3  -4   3   24.11    0.50
   3  -4   3   23.16    0.60
  -3  -4  -3   23.56    0.61
  -3  -4  -3   23.90    0.52
   3   4   4   14.71    0.43
   3   4   4   14.64    0.46
  -3   4  -4   15.33    0.46
  -3   4  -4   15.72    0.47
  -3  -4  -4   14.56    0.46
  -3  -4  -4   14.24    0.39
   3  -4   4   15.87    0.34
   3  -4   4   15.00    0.46
  -3   4  -5   17.32    0.54
   3   4   5   18.23    0.51
  -3   4  -5   19.31    0.56
  -3  -4  -5   17.83    0.49
   3  -4   5   18.53    0.57
  -3  -4  -5   18.95    0.57
   3   4   6    6.99    0.29
   3   4   6    6.94    0.32
  -3   4  -6    6.38    0.32
  -3   4  -6    6.57    0.32
  -3  -4  -6    6.38    0.28
   3  -4   6    6.20    0.32
  -3  -4  -6    7.21    0.34
   3   4   7    1.48    0.15
  -3   4  -7    1.47    0.18
  -3   4  -7    1.25    0.19
   3   4   7    1.36    0.18
   3  -4   7    1.09    0.18
  -3  -4  -7    1.40    0.17
  -3  -4  -7    1.57    0.20
  -3   4  -8    3.26    0.26
  -3   4  -8    3.28    0.27
   3   4   8    3.76    0.28
   3  -4   8    3.10    0.27
  -3  -4  -8    3.40    0.28
  -3   4  -9    6.78    0.40
   3   4   9    7.07    0.40
  -3   4  -9    7.55    0.40
  -3  -4  -9    7.24    0.40
   3  -4   9    6.11    0.38
  -3   4 -10    0.06    0.13
   3   4  10    0.19    0.14
  -3   4 -10   -0.18    0.11
  -3  -4 -10    0.17    0.15
   3  -4  10    0.16    0.14
   3   4  11    6.14    0.42
  -3   4 -11    5.00    0.37
  -3  -4 -11    5.83    0.40
   3  -4  11    5.51    0.42
   3   4  12    1.29    0.27
  -3  -4 -12    0.47    0.21
   3  -4  12    1.03    0.26
   3   5 -13    1.41    0.31
  -3  -5  13    1.41    0.28
   3  -5 -13    1.62    0.32
   3   5 -12    8.51    0.56
  -3  -5  12    8.47    0.51
   3  -5 -12    8.39    0.52
  -3   5  11    2.19    0.24
  -3   5  11    2.03    0.24
   3   5 -11    1.45    0.28
  -3  -5  11    1.91    0.25
   3  -5 -11    1.88    0.28
   3   5 -10    5.74    0.42
  -3   5  10    6.17    0.35
  -3   5  10    6.48    0.35
  -3  -5  10    6.06    0.38
   3  -5 -10    5.82    0.40
  -3   5   9    4.30    0.27
   3   5  -9    4.58    0.36
  -3   5   9    4.80    0.30
   3  -5  -9    3.89    0.31
  -3  -5   9    4.27    0.31
   3   5  -8    3.49    0.29
  -3   5   8    3.39    0.24
  -3   5   8    3.41    0.23
   3  -5  -8    3.72    0.27
  -3  -5   8    3.70    0.22
  -3  -5   8    3.93    0.27
  -3   5   7   15.63    0.48
   3   5  -7   14.88    0.56
  -3   5   7   15.51    0.52
   3  -5  -7   15.68    0.55
  -3  -5   7   15.77    0.54
  -3  -5   7   16.17    0.48
   3  -5  -7   15.96    0.43
  -3   5   6   16.21    0.46
   3   5  -6   16.39    0.55
  -3   5   6   16.25    0.51
   3  -5  -6   14.84    0.51
  -3  -5   6   16.06    0.52
  -3  -5   6   15.86    0.47
   3  -5  -6   15.76    0.42
   3   5  -5   13.45    0.46
  -3   5   5   13.67    0.39
  -3   5   5   13.38    0.44
  -3  -5   5   13.65    0.44
   3  -5  -5   13.62    0.45
   3  -5  -5   14.12    0.36
  -3  -5   5   13.19    0.41
  -3  -5   5   13.67    0.31
  -3   5   4    2.96    0.14
   3   5  -4    2.91    0.19
  -3   5   4    2.58    0.17
  -3  -5   4    2.85    0.18
  -3  -5   4    2.79    0.16
   3  -5  -4    2.86    0.18
  -3  -5   4    2.94    0.10
   3  -5  -4    2.99    0.13
  -3   5   3   92.03    1.77
   3   5  -3   90.19    1.89
  -3   5   3   89.74    1.88
   3  -5  -3   95.16    1.77
  -3  -5   3   91.00    1.72
  -3  -5   3   92.23    1.85
  -3   5   2    2.90    0.11
  -3   5   2    3.09    0.16
  -3   5   2    2.96    0.16
   3   5  -2    2.82    0.16
   3   5  -2    2.51    0.14
  -3  -5   2    2.85    0.15
  -3  -5   2    2.74    0.11
   3  -5  -2    2.75    0.13
  -3   5   1   31.07    0.71
  -3   5   1   31.11    0.69
  -3   5   1   31.97    0.64
   3   5  -1   29.26    0.70
   3   5  -1   30.59    0.66
   3  -5  -1   30.03    0.66
  -3  -5   1   29.88    0.64
  -3  -5   1   29.31    0.68
   3   5   0   96.23    1.95
  -3   5   0   96.98    1.90
  -3   5   0   97.67    1.95
  -3   5   0   97.52    1.89
  -3   5   0   96.75    1.86
   3   5   0   99.82    1.86
  -3  -5   0   92.42    1.89
  -3  -5   0   96.34    1.88
   3   5   1   15.92    0.44
  -3   5  -1   16.20    0.43
  -3   5  -1   16.60    0.39
  -3   5  -1   16.44    0.44
   3  -5   1   15.95    0.41
  -3  -5  -1   15.96    0.43
  -3  -5  -1   16.39    0.43
  -3   5  -2   24.16    0.61
  -3   5  -2   24.54    0.61
   3   5   2   24.98    0.62
  -3  -5  -2   25.25    0.61
  -3  -5  -2   25.21    0.61
   3  -5   2   23.72    0.59
  -3   5  -3    2.25    0.15
  -3   5  -3    2.12    0.16
   3   5   3    2.34    0.16
   3   5   3    2.14    0.15
   3  -5   3    2.25    0.15
  -3  -5  -3    2.40    0.10
   3  -5   3    2.34    0.09
  -3  -5  -3    2.25    0.16
   3   5   4   11.16    0.37
   3   5   4   10.84    0.38
  -3   5  -4   11.41    0.39
  -3   5  -4   11.19    0.39
  -3  -5  -4   11.14    0.39
  -3  -5  -4   10.88    0.31
   3  -5   4   12.15    0.24
   3  -5   4   10.94    0.39
  -3   5  -5    0.05    0.08
  -3   5  -5    0.00    0.07
   3   5   5    0.08    0.07
   3   5   5    0.16    0.08
  -3  -5  -5    0.00    0.06
   3  -5   5    0.09    0.07
  -3  -5  -5   -0.03    0.06
   3   5   6    3.73    0.23
  -3   5  -6    3.59    0.24
  -3   5  -6    4.25    0.26
   3   5   6    4.19    0.23
  -3  -5  -6    3.90    0.21
   3  -5   6    3.35    0.24
  -3  -5  -6    3.88    0.26
   3   5   7   11.48    0.46
  -3   5  -7   11.03    0.46
   3   5   7   11.98    0.42
  -3   5  -7   11.33    0.46
   3  -5   7   11.39    0.47
  -3  -5  -7   11.57    0.47
  -3   5  -8    8.98    0.42
  -3   5  -8    8.30    0.42
   3   5   8    8.73    0.42
   3  -5   8    7.84    0.41
  -3  -5  -8    8.59    0.42
   3   5   9    1.84    0.24
  -3   5  -9    2.35    0.26
  -3   5  -9    2.09    0.24
  -3  -5  -9    1.78    0.24
   3  -5   9    1.84    0.23
  -3   5 -10    2.18    0.27
   3   5  10    2.17    0.26
  -3   5 -10    2.27    0.28
  -3  -5 -10    1.96    0.26
   3  -5  10    1.59    0.24
  -3   5 -11    0.11    0.15
   3   5  11    0.05    0.14
  -3   5 -11    0.24    0.16
   3  -5  11    0.27    0.15
  -3  -5 -11    0.09    0.16
   3   5  12    4.53    0.40
  -3  -5 -12    4.35    0.40
   3  -5  12    3.70    0.38
   3   6 -13    0.02    0.20
  -3  -6  13    0.11    0.17
   3  -6 -13    0.14    0.20
   3   6 -12    1.99    0.34
  -3  -6  12    2.14    0.30
   3  -6 -12    2.11    0.32
   3   6 -11    7.74    0.51
  -3   6  11    7.75    0.42
  -3   6  11    8.17    0.43
   3  -6 -11    8.32    0.49
  -3  -6  11    8.32    0.47
  -3   6  10    1.70    0.22
   3   6 -10    1.72    0.28
  -3   6  10    1.75    0.21
   3  -6 -10    1.97    0.25
  -3  -6  10    2.22    0.26
  -3   6   9   18.10    0.62
   3   6  -9   17.11    0.68
  -3   6   9   17.86    0.58
  -3  -6   9   17.42    0.64
   3  -6  -9   17.51    0.66
   3   6  -8   18.13    0.67
  -3   6   8   18.38    0.61
  -3   6   8   18.80    0.57
   3  -6  -8   17.09    0.62
  -3  -6   8   18.45    0.55
  -3  -6   8   18.33    0.62
   3   6  -7    2.05    0.23
  -3   6   7    1.91    0.16
  -3   6   7    1.87    0.19
  -3  -6   7    2.01    0.16
   3  -6  -7    1.87    0.15
   3  -6  -7    1.69    0.20
  -3  -6   7    1.72    0.19
  -3   6   6    5.98    0.29
   3   6  -6    5.99    0.32
  -3   6   6    5.96    0.25
   3  -6  -6    5.87    0.23
  -3  -6   6    5.45    0.25
  -3  -6   6    5.80    0.29
   3  -6  -6    5.83    0.29
   3   6  -5    5.77    0.29
  -3   6   5    5.53    0.26
  -3   6   5    6.07    0.23
   3  -6  -5    6.34    0.29
  -3  -6   5    5.97    0.18
  -3  -6   5    5.71    0.27
   3  -6  -5    5.87    0.21
  -3  -6   5    5.64    0.24
  -3   6   4    0.60    0.10
  -3   6   4    0.71    0.08
   3   6  -4    0.56    0.11
   3  -6  -4    0.47    0.08
   3  -6  -4    0.69    0.12
  -3  -6   4    0.83    0.06
  -3  -6   4    0.73    0.11
  -3   6   3    0.01    0.04
  -3   6   3   -0.03    0.05
   3   6  -3    0.21    0.07
   3   6  -3    0.13    0.07
   3  -6  -3   -0.01    0.06
  -3  -6   3    0.06    0.06
   3  -6  -3    0.07    0.05
  -3  -6   3    0.13    0.04
  -3   6   2   20.50    0.45
  -3   6   2   20.29    0.53
   3   6  -2   19.88    0.52
   3   6  -2   21.03    0.51
  -3  -6   2   20.74    0.52
  -3  -6   2   20.89    0.46
   3  -6  -2   20.58    0.49
  -3   6   1   60.02    1.13
  -3   6   1   57.99    1.23
  -3   6   1   57.30    1.20
   3   6  -1   57.64    1.17
   3   6  -1   54.50    1.21
  -3  -6   1   57.41    1.19
   3  -6  -1   56.44    1.17
  -3  -6   1   57.46    1.15
  -3   6   0   45.60    1.00
   3   6   0   47.21    0.90
   3   6   0   45.40    1.00
  -3   6   0   45.17    0.97
  -3   6   0   44.34    0.95
  -3  -6   0   43.93    0.96
  -3  -6   0   45.11    0.95
   3   6   1   69.05    1.45
  -3   6  -1   69.84    1.37
  -3   6  -1   70.32    1.42
  -3   6  -1   67.37    1.44
  -3  -6  -1   67.03    1.40
   3  -6   1   67.72    1.37
  -3  -6  -1   69.25    1.40
  -3   6  -2    2.68    0.17
  -3   6  -2    2.33    0.15
  -3   6  -2    2.52    0.10
   3   6   2    2.45    0.15
   3  -6   2    2.42    0.14
  -3  -6  -2    2.57    0.16
   3   6   3   19.35    0.52
   3   6   3   18.15    0.52
  -3   6  -3   19.16    0.53
  -3   6  -3   18.92    0.53
  -3  -6  -3   18.94    0.53
   3  -6   3   18.80    0.52
   3  -6   3   19.30    0.39
  -3  -6  -3   18.21    0.41
   3   6   4   57.91    1.26
  -3   6  -4   57.38    1.28
   3   6   4   57.52    1.27
  -3   6  -4   57.97    1.30
  -3  -6  -4   56.36    1.28
  -3  -6  -4   57.70    1.18
   3  -6   4   56.08    1.27
   3   6   5    1.79    0.16
  -3   6  -5    1.98    0.18
  -3   6  -5    2.06    0.18
   3   6   5    1.61    0.15
  -3  -6  -5    1.74    0.18
  -3  -6  -5    1.86    0.13
   3  -6   5    2.08    0.17
   3   6   6    8.34    0.36
  -3   6  -6    8.22    0.37
  -3   6  -6    8.66    0.38
   3   6   6    8.12    0.34
   3  -6   6    7.88    0.37
  -3  -6  -6    8.60    0.31
  -3  -6  -6    8.92    0.38
  -3   6  -7   26.48    0.77
   3   6   7   26.10    0.73
   3   6   7   26.03    0.77
  -3   6  -7   26.83    0.80
   3  -6   7   25.57    0.79
  -3  -6  -7   26.40    0.78
   3   6   8   -0.02    0.10
  -3   6  -8    0.11    0.11
  -3   6  -8    0.03    0.11
  -3  -6  -8    0.00    0.09
   3  -6   8    0.03    0.10
  -3   6  -9    7.39    0.41
  -3   6  -9    7.53    0.42
   3   6   9    7.26    0.41
   3  -6   9    6.64    0.41
  -3  -6  -9    8.12    0.43
  -3   6 -10    8.71    0.46
  -3   6 -10    7.99    0.46
   3   6  10    8.76    0.47
  -3  -6 -10    8.30    0.46
   3  -6  10    7.68    0.46
  -3   6 -11    3.11    0.33
  -3   6 -11    3.08    0.33
   3   6  11    3.55    0.33
   3  -6  11    2.97    0.33
  -3  -6 -11    2.77    0.32
   3   6  12   -0.18    0.13
  -3  -6 -12   -0.01    0.17
   3  -6  12   -0.04    0.14
   3   7 -13    1.22    0.30
  -3  -7  13    1.47    0.30
   3  -7 -13    1.68    0.32
   3   7 -12    0.23    0.18
   3  -7 -12    0.07    0.16
  -3  -7  12    0.09    0.15
   3   7 -11    2.37    0.33
  -3   7  11    2.94    0.28
  -3  -7  11    2.19    0.28
   3  -7 -11    2.16    0.30
   3   7 -10    9.78    0.55
  -3   7  10   11.23    0.49
  -3   7  10   10.70    0.46
  -3  -7  10   10.54    0.51
   3  -7 -10   10.72    0.52
   3   7  -9   25.66    0.89
  -3   7   9   28.18    0.83
  -3   7   9   27.35    0.77
  -3  -7   9   27.06    0.85
   3  -7  -9   26.05    0.85
  -3   7   8   31.34    0.88
  -3   7   8   31.10    0.81
   3   7  -8   31.73    0.96
  -3  -7   8   31.62    0.80
  -3  -7   8   30.79    0.89
   3  -7  -8   29.44    0.89
  -3   7   7    3.72    0.25
  -3   7   7    3.36    0.20
   3   7  -7    3.37    0.28
   3  -7  -7    3.33    0.25
  -3  -7   7    3.32    0.20
  -3  -7   7    3.22    0.24
   3  -7  -7    3.48    0.19
  -3   7   6    2.05    0.19
  -3   7   6    2.25    0.15
   3   7  -6    2.62    0.23
  -3  -7   6    2.59    0.17
  -3  -7   6    2.74    0.20
   3  -7  -6    2.78    0.16
   3  -7  -6    2.34    0.21
  -3   7   5   10.74    0.39
   3   7  -5   11.15    0.42
  -3   7   5   11.01    0.32
   3  -7  -5   11.48    0.41
  -3  -7   5   10.71    0.28
  -3  -7   5   10.30    0.38
   3  -7  -5   10.96    0.33
   3   7  -4   10.74    0.38
  -3   7   4   10.02    0.36
   3   7  -4   10.47    0.34
  -3   7   4   10.43    0.29
  -3  -7   4   10.36    0.27
  -3  -7   4    9.63    0.35
   3  -7  -4   10.19    0.37
   3  -7  -4   10.83    0.31
   3   7  -3    8.82    0.32
  -3   7   3    9.57    0.25
  -3   7   3    9.38    0.33
   3   7  -3    9.28    0.31
  -3  -7   3    9.49    0.32
   3  -7  -3    9.37    0.29
  -3  -7   3    9.16    0.25
   3  -7  -3    9.25    0.33
  -3   7   2   26.04    0.53
  -3   7   2   25.62    0.63
  -3   7   2   26.21    0.65
   3   7  -2   24.85    0.61
   3   7  -2   24.97    0.63
  -3  -7   2   25.59    0.56
   3  -7  -2   25.94    0.60
  -3  -7   2   25.35    0.62
  -3   7   1   99.88    2.05
  -3   7   1  101.58    2.10
  -3   7   1  105.91    1.95
   3   7  -1  107.48    2.04
   3   7  -1  105.08    2.09
  -3  -7   1  102.76    1.99
   3  -7  -1  102.10    2.02
  -3  -7   1  100.34    2.03
   3   7   0    5.03    0.23
   3   7   0    5.74    0.16
  -3   7   0    5.78    0.20
  -3   7   0    6.12    0.23
   3  -7   0    6.03    0.23
  -3  -7   0    5.29    0.21
  -3  -7   0    5.47    0.21
   3  -7   0    5.79    0.18
  -3   7  -1    4.52    0.21
  -3   7  -1    4.38    0.21
  -3   7  -1    4.36    0.16
   3   7   1    4.85    0.22
  -3  -7  -1    4.87    0.20
   3  -7   1    4.36    0.18
  -3  -7  -1    4.59    0.20
  -3   7  -2    1.37    0.13
   3   7   2    1.41    0.13
  -3   7  -2    1.64    0.08
  -3   7  -2    1.65    0.14
   3  -7   2    1.45    0.12
  -3  -7  -2    1.51    0.12
  -3  -7  -2    1.55    0.14
  -3   7  -3    3.84    0.21
  -3   7  -3    3.92    0.21
   3   7   3    3.48    0.19
   3  -7   3    3.70    0.10
   3  -7   3    3.51    0.19
  -3  -7  -3    3.17    0.19
  -3  -7  -3    3.08    0.11
  -3   7  -4   27.12    0.72
   3   7   4   27.94    0.72
   3   7   4   27.32    0.70
  -3   7  -4   28.63    0.75
  -3  -7  -4   27.18    0.73
   3  -7   4   28.57    0.73
  -3  -7  -4   27.05    0.61
  -3   7  -5    0.00    0.08
   3   7   5    0.05    0.06
   3   7   5    0.04    0.07
  -3   7  -5   -0.01    0.08
  -3  -7  -5    0.08    0.06
   3  -7   5    0.00    0.06
  -3  -7  -5    0.05    0.08
  -3   7  -6    8.08    0.37
  -3   7  -6    7.41    0.36
   3   7   6    8.79    0.36
   3   7   6    7.94    0.35
   3  -7   6    7.92    0.37
  -3  -7  -6    8.67    0.38
   3   7   7    1.31    0.17
  -3   7  -7    1.29    0.19
  -3   7  -7    1.62    0.20
   3   7   7    1.32    0.17
   3  -7   7    1.47    0.19
  -3  -7  -7    1.28    0.20
   3   7   8    1.24    0.21
  -3   7  -8    1.21    0.20
   3   7   8    1.44    0.18
  -3   7  -8    1.37    0.20
  -3  -7  -8    1.25    0.21
   3  -7   8    1.37    0.19
   3   7   9    7.62    0.41
  -3   7  -9    7.64    0.43
  -3   7  -9    7.74    0.41
  -3  -7  -9    8.43    0.44
   3  -7   9    7.25    0.43
   3   7  10    1.33    0.21
  -3   7 -10    1.22    0.22
  -3   7 -10    0.86    0.21
  -3  -7 -10    1.16    0.23
   3  -7  10    1.01    0.22
  -3   7 -11    0.63    0.19
  -3   7 -11    0.46    0.19
   3   7  11    0.40    0.17
  -3  -7 -11    0.49    0.19
   3  -7  11    0.60    0.21
   3   7  12    0.82    0.24
  -3  -7 -12    0.31    0.19
   3  -7  12    0.60    0.21
   3   8 -13    5.16    0.48
   3  -8 -13    5.36    0.47
  -3  -8  13    6.27    0.48
   3   8 -12    6.35    0.51
   3  -8 -12    6.00    0.46
  -3  -8  12    6.10    0.45
  -3   8  11    0.32    0.16
   3   8 -11    0.07    0.18
   3  -8 -11    0.42    0.17
  -3  -8  11    0.03    0.14
  -3   8  10    0.33    0.14
   3   8 -10    0.16    0.17
   3  -8 -10    0.43    0.16
  -3  -8  10    0.64    0.18
  -3   8   9    4.55    0.28
   3   8  -9    4.46    0.37
  -3   8   9    5.11    0.33
  -3  -8   9    4.73    0.33
   3  -8  -9    4.91    0.34
  -3   8   8   17.19    0.60
   3   8  -8   16.50    0.64
  -3   8   8   17.47    0.53
  -3  -8   8   16.15    0.60
   3  -8  -8   16.90    0.61
  -3   8   7    0.92    0.13
   3   8  -7    1.11    0.19
  -3   8   7    0.93    0.15
  -3  -8   7    0.83    0.17
   3  -8  -7    0.96    0.13
   3  -8  -7    1.48    0.19
  -3   8   6   19.75    0.61
   3   8  -6   19.09    0.63
  -3   8   6   20.04    0.52
   3   8  -6   19.95    0.55
   3  -8  -6   19.42    0.61
  -3  -8   6   18.77    0.59
   3  -8  -6   18.53    0.51
   3   8  -5   61.31    1.43
  -3   8   5   62.29    1.27
   3   8  -5   63.12    1.35
  -3   8   5   60.14    1.40
   3  -8  -5   61.36    1.41
  -3  -8   5   61.59    1.38
   3  -8  -5   62.02    1.29
  -3  -8   5   63.18    1.23
   3   8  -4    3.08    0.21
  -3   8   4    2.81    0.19
   3   8  -4    2.88    0.18
  -3   8   4    2.74    0.13
   3  -8  -4    2.84    0.16
  -3  -8   4    3.10    0.13
  -3  -8   4    3.06    0.19
   3  -8  -4    3.10    0.19
   3   8  -3   12.53    0.39
  -3   8   3   11.82    0.39
  -3   8   3   12.19    0.29
   3   8  -3   12.03    0.39
   3  -8  -3   11.92    0.35
   3  -8  -3   11.93    0.40
  -3  -8   3   12.73    0.39
  -3  -8   3   12.75    0.32
   3   8  -2    3.19    0.18
  -3   8   2    3.16    0.17
   3   8  -2    3.44    0.17
  -3   8   2    3.21    0.19
  -3   8   2    3.26    0.11
  -3  -8   2    3.27    0.14
  -3  -8   2    3.04    0.17
   3  -8  -2    3.12    0.16
  -3   8   1    7.02    0.19
  -3   8   1    6.62    0.25
  -3   8   1    7.19    0.27
   3   8  -1    7.60    0.23
   3   8  -1    7.46    0.28
  -3  -8   1    7.16    0.25
  -3  -8   1    7.31    0.24
   3  -8  -1    7.16    0.26
   3   8   0   83.78    1.74
  -3   8   0   83.45    1.67
   3   8   0   84.84    1.63
  -3   8   0   84.12    1.74
   3  -8   0   81.69    1.68
   3  -8   0   85.47    1.61
  -3  -8   0   80.10    1.66
  -3  -8   0   82.48    1.66
   3   8   1    5.09    0.12
  -3   8  -1    4.64    0.22
  -3   8  -1    4.54    0.17
  -3   8  -1    4.86    0.22
   3   8   1    4.65    0.22
  -3  -8  -1    4.90    0.20
  -3  -8  -1    4.96    0.22
   3  -8   1    4.91    0.19
   3   8   2   15.75    0.46
  -3   8  -2   14.53    0.45
  -3   8  -2   14.77    0.45
  -3   8  -2   15.21    0.35
  -3  -8  -2   15.12    0.45
   3  -8   2   14.84    0.42
  -3  -8  -2   14.69    0.42
  -3   8  -3    1.53    0.15
   3   8   3    1.41    0.15
  -3   8  -3    1.36    0.14
   3  -8   3    1.39    0.06
  -3  -8  -3    1.24    0.07
   3  -8   3    1.58    0.13
  -3  -8  -3    1.45    0.14
  -3   8  -4    4.03    0.24
   3   8   4    4.40    0.23
  -3   8  -4    4.31    0.24
   3   8   4    3.74    0.22
   3  -8   4    4.31    0.23
  -3  -8  -4    4.09    0.16
  -3  -8  -4    4.20    0.24
   3   8   5    5.96    0.28
  -3   8  -5    5.41    0.29
  -3   8  -5    5.39    0.29
   3   8   5    5.91    0.28
  -3  -8  -5    5.76    0.22
   3  -8   5    5.58    0.29
  -3  -8  -5    5.59    0.30
   3   8   6   45.78    1.10
  -3   8  -6   43.77    1.10
  -3   8  -6   44.78    1.15
   3   8   6   43.32    1.08
  -3  -8  -6   45.96    1.12
   3  -8   6   43.98    1.12
   3   8   7   19.96    0.62
   3   8   7   19.10    0.63
  -3   8  -7   18.59    0.65
  -3   8  -7   20.02    0.65
   3  -8   7   18.42    0.65
  -3  -8  -7   19.77    0.65
  -3   8  -8    6.12    0.37
   3   8   8    6.56    0.36
   3   8   8    6.74    0.34
  -3   8  -8    5.89    0.36
  -3  -8  -8    6.02    0.36
   3  -8   8    6.09    0.37
   3   8   9    3.90    0.31
  -3   8  -9    4.24    0.32
  -3   8  -9    4.35    0.34
   3  -8   9    3.93    0.32
  -3  -8  -9    4.17    0.33
  -3   8 -10    5.15    0.37
  -3   8 -10    5.56    0.40
   3   8  10    5.68    0.38
   3  -8  10    4.79    0.37
  -3  -8 -10    5.31    0.38
  -3   8 -11    0.06    0.15
   3   8  11    0.16    0.15
  -3   8 -11    0.30    0.19
   3  -8  11    0.13    0.16
  -3  -8 -11    0.10    0.17
   3   8  12    1.22    0.25
  -3   8 -12    1.37    0.29
  -3  -8 -12    1.47    0.29
   3  -8  12    1.23    0.30
   3  -9 -13    3.18    0.39
   3   9 -12    0.71    0.26
   3  -9 -12    0.36    0.19
  -3  -9  12    0.61    0.21
   3   9 -11    1.30    0.28
  -3   9  11    1.72    0.25
   3  -9 -11    1.72    0.28
  -3  -9  11    1.87    0.27
   3   9 -10   22.01    0.85
  -3   9  10   22.00    0.76
   3  -9 -10   21.95    0.79
  -3  -9  10   22.79    0.80
  -3   9   9    2.30    0.24
   3   9  -9    1.99    0.28
   3  -9  -9    1.92    0.25
  -3  -9   9    2.08    0.23
  -3   9   8   12.43    0.49
   3   9  -8   11.97    0.55
  -3  -9   8   11.63    0.50
   3  -9  -8   11.09    0.49
   3   9  -7   31.95    0.97
  -3   9   7   33.88    0.93
   3   9  -7   34.73    0.85
  -3   9   7   34.63    0.82
   3  -9  -7   35.46    0.95
  -3  -9   7   32.82    0.92
   3  -9  -7   35.51    0.83
  -3   9   6    4.47    0.20
   3   9  -6    4.32    0.23
  -3   9   6    4.61    0.27
   3   9  -6    4.30    0.29
   3  -9  -6    4.31    0.27
  -3  -9   6    4.46    0.27
   3  -9  -6    4.83    0.23
   3   9  -5   22.15    0.58
  -3   9   5   20.70    0.50
   3   9  -5   20.66    0.64
  -3   9   5   21.29    0.63
  -3  -9   5   20.61    0.61
  -3  -9   5   22.02    0.50
   3  -9  -5   20.22    0.55
   3  -9  -5   20.59    0.62
   3   9  -4   15.90    0.46
  -3   9   4   15.81    0.50
   3   9  -4   15.16    0.50
  -3   9   4   15.52    0.37
   3  -9  -4   16.28    0.44
  -3  -9   4   16.11    0.48
  -3  -9   4   15.70    0.40
   3  -9  -4   15.53    0.49
   3   9  -3  240.07    4.69
   3   9  -3  234.00    4.63
  -3   9   3  242.68    4.67
  -3   9   3  240.69    4.42
  -3  -9   3  246.29    4.58
  -3  -9   3  237.05    4.47
   3  -9  -3  235.70    4.52
   3   9  -2    1.97    0.15
  -3   9   2    1.93    0.08
  -3   9   2    1.91    0.15
   3   9  -2    1.87    0.14
  -3   9   2    1.59    0.13
  -3  -9   2    1.69    0.11
  -3  -9   2    2.08    0.15
   3  -9  -2    1.79    0.13
  -3   9   1    0.99    0.10
  -3   9   1    0.84    0.11
   3   9  -1    0.93    0.12
   3   9  -1    0.91    0.09
   3  -9  -1    0.93    0.06
  -3  -9   1    0.82    0.09
   3  -9  -1    0.93    0.10
  -3  -9   1    0.82    0.09
   3   9   0    4.26    0.22
   3   9   0    4.05    0.14
  -3   9   0    3.88    0.17
  -3   9   0    3.92    0.20
   3  -9   0    3.96    0.15
  -3  -9   0    4.10    0.19
  -3  -9   0    3.83    0.19
   3  -9   0    4.01    0.20
  -3   9  -1    0.40    0.07
  -3   9  -1    0.52    0.10
   3   9   1    0.35    0.09
   3   9   1    0.31    0.04
  -3  -9  -1    0.24    0.08
  -3  -9  -1    0.35    0.07
   3  -9   1    0.63    0.11
   3  -9   1    0.43    0.07
   3   9   2    7.86    0.31
  -3   9  -2    8.09    0.31
  -3   9  -2    8.18    0.32
  -3   9  -2    7.91    0.22
  -3  -9  -2    8.22    0.29
  -3  -9  -2    8.08    0.31
  -3  -9  -2    8.33    0.19
   3  -9   2    7.85    0.28
   3   9   3    0.07    0.08
  -3   9  -3    0.06    0.03
  -3   9  -3   -0.05    0.07
  -3   9  -3   -0.02    0.06
   3  -9   3    0.05    0.06
  -3  -9  -3    0.08    0.06
  -3  -9  -3   -0.05    0.06
  -3  -9  -3    0.05    0.03
   3   9   4    0.62    0.11
  -3   9  -4    0.55    0.12
   3   9   4    0.72    0.13
  -3   9  -4    0.72    0.14
  -3  -9  -4    0.68    0.08
  -3  -9  -4    0.23    0.10
   3  -9   4    0.47    0.11
   3   9   5   10.52    0.39
  -3   9  -5   10.26    0.42
  -3   9  -5   10.41    0.41
   3   9   5    9.96    0.39
  -3  -9  -5   10.17    0.41
   3  -9   5   10.43    0.40
   3   9   6   17.04    0.55
  -3   9  -6   18.31    0.61
   3   9   6   17.15    0.57
  -3   9  -6   18.33    0.59
   3  -9   6   16.81    0.58
  -3  -9  -6   16.54    0.57
   3   9   7    0.43    0.13
  -3   9  -7    0.36    0.12
   3   9   7    0.47    0.13
  -3   9  -7    0.57    0.16
   3  -9   7    0.51    0.14
  -3  -9  -7    0.57    0.15
  -3   9  -8    2.85    0.27
  -3   9  -8    2.48    0.26
   3   9   8    2.75    0.25
   3   9   8    2.57    0.24
   3  -9   8    2.50    0.25
  -3  -9  -8    2.53    0.26
  -3   9  -9    9.29    0.49
  -3   9  -9    9.49    0.47
   3   9   9    9.77    0.46
   3  -9   9    9.09    0.49
  -3  -9  -9    9.14    0.47
  -3   9 -10    3.07    0.32
  -3   9 -10    2.89    0.30
   3   9  10    2.72    0.28
  -3  -9 -10    2.69    0.30
   3  -9  10    2.92    0.31
  -3   9 -11    0.31    0.16
   3   9  11    0.33    0.16
  -3   9 -11    0.37    0.19
   3  -9  11    0.45    0.19
  -3  -9 -11    0.20    0.17
   3   9  12   -0.13    0.13
  -3   9 -12    0.09    0.17
  -3  -9 -12   -0.13    0.17
   3  10 -12    5.48    0.49
  -3  10  12    5.79    0.41
  -3 -10  12    5.90    0.44
   3 -10 -12    5.29    0.43
  -3  10  11    2.72    0.29
   3  10 -11    2.90    0.37
   3 -10 -11    2.30    0.30
  -3 -10  11    2.16    0.27
  -3  10  10    3.85    0.31
   3  10 -10    3.32    0.34
   3 -10 -10    3.46    0.32
  -3 -10  10    2.78    0.29
  -3  10   9   12.74    0.54
   3  10  -9   11.39    0.56
   3 -10  -9   12.08    0.53
  -3 -10   9   12.54    0.55
   3  10  -8    1.84    0.26
  -3  10   8    1.76    0.21
  -3 -10   8    1.47    0.20
   3 -10  -8    1.53    0.22
   3  10  -7   35.09    1.02
  -3  10   7   36.69    0.99
   3  10  -7   36.55    0.89
  -3 -10   7   35.38    0.97
   3 -10  -7   36.68    0.99
   3 -10  -7   37.87    0.89
   3  10  -6    3.03    0.20
  -3  10   6    3.59    0.18
  -3  10   6    3.15    0.23
   3  10  -6    3.00    0.25
  -3 -10   6    2.67    0.22
   3 -10  -6    3.20    0.20
   3 -10  -6    3.04    0.24
   3  10  -5    1.15    0.17
   3  10  -5    1.22    0.14
  -3  10   5    1.11    0.09
  -3  10   5    1.21    0.14
  -3 -10   5    1.10    0.10
   3 -10  -5    1.13    0.15
  -3 -10   5    1.15    0.14
   3 -10  -5    1.01    0.12
   3  10  -4    6.98    0.32
  -3  10   4    6.84    0.20
  -3  10   4    6.66    0.31
   3  10  -4    7.02    0.29
   3 -10  -4    7.24    0.32
  -3 -10   4    7.40    0.24
   3 -10  -4    7.31    0.28
  -3  10   3   13.39    0.44
  -3  10   3   14.07    0.30
   3  10  -3   12.91    0.42
   3  10  -3   12.95    0.41
  -3  10   3   13.97    0.44
  -3 -10   3   13.26    0.36
   3 -10  -3   13.61    0.40
  -3 -10   3   12.46    0.41
  -3  10   2    0.62    0.04
   3  10  -2    0.62    0.10
  -3  10   2    0.69    0.11
  -3  10   2    0.57    0.11
   3  10  -2    0.64    0.11
  -3 -10   2    0.61    0.09
   3 -10  -2    0.57    0.10
  -3 -10   2    0.67    0.10
   3  10  -1    9.17    0.33
  -3  10   1    9.32    0.31
  -3  10   1    9.21    0.33
   3  10  -1    9.19    0.28
   3 -10  -1    8.72    0.31
  -3 -10   1    8.62    0.29
  -3 -10   1    8.38    0.29
   3 -10  -1    8.87    0.22
  -3  10   0   15.64    0.47
  -3  10   0   16.22    0.43
   3  10   0   15.83    0.48
   3  10   0   16.29    0.39
   3 -10   0   16.06    0.46
  -3 -10   0   16.21    0.44
   3 -10   0   15.64    0.38
  -3 -10   0   15.64    0.44
  -3  10  -1   87.42    1.85
   3  10   1   87.74    1.84
   3  10   1   89.72    1.69
  -3  10  -1   84.01    1.73
   3 -10   1   86.02    1.71
   3 -10   1   86.49    1.79
  -3 -10  -1   86.47    1.78
  -3 -10  -1   86.44    1.75
  -3  10  -2   15.60    0.49
   3  10   2   15.64    0.49
  -3  10  -2   14.39    0.46
  -3  10  -2   14.89    0.37
  -3 -10  -2   15.76    0.34
   3 -10   2   14.88    0.42
  -3 -10  -2   15.38    0.44
  -3 -10  -2   15.25    0.47
   3  10   3    5.94    0.29
  -3  10  -3    6.21    0.30
  -3  10  -3    6.18    0.16
  -3  10  -3    5.60    0.28
   3 -10   3    5.83    0.25
  -3 -10  -3    5.48    0.27
  -3 -10  -3    5.82    0.17
  -3 -10  -3    5.77    0.25
  -3  10  -4    4.65    0.27
   3  10   4    4.80    0.26
  -3  10  -4    4.56    0.26
   3  10   4    4.95    0.24
  -3 -10  -4    5.08    0.27
   3 -10   4    4.83    0.25
  -3  10  -5    3.99    0.26
   3  10   5    3.29    0.23
   3  10   5    3.23    0.21
  -3  10  -5    3.15    0.24
  -3 -10  -5    3.44    0.25
   3 -10   5    3.44    0.23
  -3  10  -6    0.07    0.10
   3  10   6    0.06    0.09
   3  10   6    0.07    0.09
  -3  10  -6    0.10    0.11
   3 -10   6    0.12    0.09
  -3 -10  -6    0.05    0.09
   3  10   7    7.00    0.36
  -3  10  -7    7.02    0.37
  -3  10  -7    6.94    0.39
   3  10   7    7.29    0.35
  -3 -10  -7    6.52    0.36
   3 -10   7    5.97    0.35
  -3  10  -8    7.96    0.41
  -3  10  -8    7.57    0.43
   3  10   8    8.06    0.40
   3  10   8    8.08    0.40
  -3 -10  -8    7.76    0.42
   3 -10   8    7.62    0.41
   3  10   9    0.19    0.14
  -3  10  -9    0.13    0.14
  -3  10  -9    0.12    0.14
   3 -10   9    0.15    0.14
  -3 -10  -9    0.12    0.14
  -3  10 -10    2.08    0.28
   3  10  10    2.41    0.27
  -3  10 -10    2.29    0.28
   3 -10  10    2.29    0.29
  -3 -10 -10    2.10    0.28
  -3  10 -11   11.52    0.61
  -3  10 -11   12.03    0.59
   3  10  11   11.10    0.56
  -3 -10 -11   11.68    0.59
   3 -10  11   12.78    0.64
  -3  11  12    2.45    0.30
   3  11 -12    2.31    0.34
  -3 -11  12    2.38    0.33
   3 -11 -12    2.01    0.32
  -3  11  11    0.08    0.14
   3  11 -11   -0.23    0.16
  -3 -11  11    0.04    0.13
   3 -11 -11   -0.09    0.14
  -3  11  10    2.94    0.28
   3  11 -10    2.70    0.33
   3 -11 -10    2.81    0.30
  -3 -11  10    2.18    0.28
   3  11  -9   14.14    0.63
  -3  11   9   13.59    0.57
   3 -11  -9   14.48    0.59
  -3 -11   9   14.06    0.59
  -3  11   8   23.64    0.76
   3  11  -8   22.41    0.80
  -3 -11   8   23.54    0.76
   3 -11  -8   22.34    0.74
   3  11  -7    4.01    0.24
  -3  11   7    4.95    0.30
   3  11  -7    3.49    0.31
  -3 -11   7    3.94    0.28
   3 -11  -7    3.81    0.29
   3 -11  -7    4.33    0.25
   3  11  -6   25.69    0.79
   3  11  -6   25.32    0.68
  -3  11   6   25.82    0.76
  -3 -11   6   24.99    0.74
   3 -11  -6   26.31    0.68
   3 -11  -6   25.15    0.75
   3  11  -5    0.23    0.09
   3  11  -5    0.27    0.11
  -3  11   5    0.32    0.10
   3 -11  -5    0.15    0.10
  -3 -11   5    0.25    0.07
  -3 -11   5    0.31    0.10
   3 -11  -5    0.25    0.08
   3  11  -4   99.30    2.04
  -3  11   4   98.35    2.10
  -3  11   4   96.54    1.86
   3  11  -4  101.02    2.11
  -3 -11   4   97.31    1.94
   3 -11  -4   94.54    2.09
  -3 -11   4   98.74    2.04
   3 -11  -4   99.56    2.00
  -3  11   3   11.93    0.25
   3  11  -3   12.15    0.39
  -3  11   3   11.26    0.40
   3  11  -3   11.46    0.39
  -3  11   3   11.65    0.41
  -3 -11   3   11.26    0.39
  -3 -11   3   11.11    0.34
   3 -11  -3   11.57    0.38
   3  11  -2    0.41    0.10
  -3  11   2    0.35    0.09
   3  11  -2    0.46    0.09
  -3  11   2    0.43    0.09
  -3 -11   2    0.53    0.10
   3 -11  -2    0.46    0.09
  -3 -11   2    0.48    0.09
   3  11  -1   18.22    0.47
  -3  11   1   18.13    0.53
   3  11  -1   18.76    0.54
  -3  11   1   18.05    0.50
   3 -11  -1   18.19    0.51
  -3 -11   1   18.15    0.49
  -3 -11   1   18.16    0.49
   3 -11  -1   18.21    0.39
  -3  11   0    1.92    0.13
  -3  11   0    2.21    0.17
   3  11   0    1.86    0.11
   3  11   0    1.84    0.17
  -3 -11   0    1.69    0.14
   3 -11   0    2.35    0.16
  -3 -11   0    1.53    0.12
   3 -11   0    1.86    0.10
   3  11   1  241.15    4.47
   3  11   1  235.02    4.60
  -3  11  -1  229.86    4.48
  -3  11  -1  229.32    4.63
  -3 -11  -1  230.93    4.44
  -3 -11  -1  237.67    4.48
   3 -11   1  235.92    4.40
   3 -11   1  234.53    4.49
  -3  11  -2   78.75    1.57
  -3  11  -2   77.40    1.73
   3  11   2   79.76    1.73
   3 -11   2   80.37    1.69
  -3 -11  -2   81.56    1.55
  -3 -11  -2   78.72    1.68
   3 -11   2   79.51    1.62
  -3 -11  -2   79.33    1.63
  -3  11  -3    6.15    0.30
  -3  11  -3    5.83    0.29
  -3  11  -3    5.99    0.17
   3  11   3    5.95    0.30
  -3 -11  -3    5.96    0.29
  -3 -11  -3    6.11    0.18
  -3 -11  -3    6.12    0.26
   3 -11   3    6.17    0.26
   3  11   4    0.77    0.12
  -3  11  -4    0.83    0.16
  -3  11  -4    0.89    0.15
   3  11   4    0.82    0.13
   3 -11   4    0.66    0.12
  -3 -11  -4    0.59    0.13
   3  11   5    1.97    0.18
   3  11   5    1.68    0.16
  -3  11  -5    2.28    0.21
  -3  11  -5    1.78    0.20
  -3 -11  -5    1.42    0.19
   3 -11   5    1.76    0.17
   3  11   6   10.14    0.40
   3  11   6    9.18    0.41
  -3  11  -6    8.90    0.43
  -3  11  -6    9.51    0.42
  -3 -11  -6    9.76    0.42
   3 -11   6   10.21    0.43
   3  11   7    2.35    0.23
  -3  11  -7    2.27    0.24
  -3  11  -7    2.73    0.27
   3  11   7    2.51    0.22
  -3 -11  -7    1.66    0.23
   3 -11   7    1.98    0.22
   3  11   8    0.02    0.10
   3  11   8    0.20    0.12
  -3  11  -8    0.37    0.16
  -3  11  -8    0.08    0.12
   3 -11   8    0.14    0.12
  -3 -11  -8    0.41    0.16
   3  11   9    2.41    0.25
   3  11   9    2.94    0.27
  -3  11  -9    2.84    0.28
  -3  11  -9    2.73    0.29
   3 -11   9    2.79    0.29
  -3 -11  -9    2.99    0.29
   3  11  10    3.07    0.29
  -3  11 -10    3.10    0.31
  -3  11 -10    2.72    0.32
  -3 -11 -10    3.18    0.32
   3 -11  10    3.29    0.32
  -3  11 -11    0.24    0.18
  -3  11 -11    0.06    0.15
  -3 -11 -11    0.03    0.14
   3 -11  11    0.03    0.16
   3  12 -12    0.30    0.24
  -3  12  12    0.11    0.16
  -3 -12  12    0.45    0.18
   3 -12 -12   -0.04    0.17
  -3  12  11    1.45    0.24
   3  12 -11    2.08    0.33
  -3 -12  11    1.82    0.26
   3 -12 -11    1.91    0.29
  -3  12  10    0.93    0.21
   3  12 -10    0.59    0.22
  -3 -12  10    0.49    0.17
   3 -12 -10    0.35    0.17
  -3  12   9    5.96    0.37
   3  12  -9    5.95    0.43
   3 -12  -9    5.76    0.38
  -3 -12   9    5.45    0.37
  -3  12   8    1.94    0.22
   3  12  -8    1.95    0.27
  -3 -12   8    1.87    0.23
   3 -12  -8    2.05    0.25
   3  12  -7    6.08    0.38
  -3  12   7    5.81    0.34
  -3 -12   7    5.88    0.34
   3 -12  -7    5.30    0.33
   3 -12  -7    5.87    0.30
  -3  12   6    9.51    0.43
   3  12  -6   10.81    0.38
   3  12  -6   10.88    0.47
  -3 -12   6    9.94    0.42
   3 -12  -6   10.88    0.44
   3 -12  -6   10.62    0.39
   3  12  -5    0.36    0.10
  -3  12   5    0.19    0.10
   3  12  -5    0.32    0.11
  -3 -12   5    0.22    0.09
   3 -12  -5    0.18    0.09
  -3 -12   5    0.20    0.07
   3 -12  -5    0.17    0.08
   3  12  -4    0.03    0.08
  -3  12   4   -0.03    0.06
   3  12  -4    0.10    0.10
   3 -12  -4    0.11    0.09
  -3 -12   4    0.10    0.07
  -3 -12   4    0.07    0.08
   3 -12  -4    0.11    0.07
   3  12  -3    5.05    0.25
  -3  12   3    5.15    0.26
   3  12  -3    4.55    0.24
  -3  12   3    5.67    0.27
  -3 -12   3    5.09    0.25
   3 -12  -3    5.43    0.25
  -3 -12   3    4.75    0.21
  -3  12   2   39.36    0.97
   3  12  -2   38.23    0.95
   3  12  -2   39.03    0.92
  -3  12   2   40.89    0.96
  -3 -12   2   41.31    0.93
   3 -12  -2   40.01    0.93
  -3 -12   2   39.38    0.89
  -3  12   1   17.11    0.52
   3  12  -1   16.73    0.45
  -3  12   1   17.72    0.49
   3  12  -1   16.80    0.51
   3 -12  -1   17.55    0.36
  -3 -12   1   16.97    0.47
   3 -12  -1   16.69    0.50
  -3 -12   1   16.29    0.47
  -3  12   0    0.50    0.09
  -3  12   0    0.27    0.09
   3  12   0    0.37    0.10
   3  12   0    0.36    0.07
   3 -12   0    0.26    0.05
  -3 -12   0    0.28    0.08
  -3 -12   0    0.31    0.09
   3 -12   0    0.31    0.09
   3  12   1   30.59    0.64
  -3  12  -1   28.21    0.67
   3  12   1   29.28    0.77
  -3  12  -1   27.82    0.76
   3 -12   1   27.92    0.74
  -3 -12  -1   30.18    0.71
   3 -12   1   28.42    0.66
  -3 -12  -1   30.46    0.75
   3  12   2    0.08    0.08
  -3  12  -2    0.21    0.06
  -3  12  -2    0.04    0.07
  -3 -12  -2    0.16    0.07
   3 -12   2    0.14    0.07
   3 -12   2    0.04    0.08
  -3 -12  -2    0.02    0.07
   3  12   3    0.83    0.13
  -3  12  -3    0.82    0.15
  -3 -12  -3    0.87    0.14
   3 -12   3    0.86    0.12
  -3 -12  -3    0.95    0.12
  -3  12  -4    1.49    0.17
   3  12   4    1.25    0.17
   3  12   4    1.37    0.14
  -3  12  -4    1.67    0.18
  -3 -12  -4    1.14    0.16
   3 -12   4    1.42    0.15
   3  12   5   41.24    1.06
  -3  12  -5   39.92    1.08
  -3  12  -5   40.09    1.05
   3  12   5   42.41    1.00
  -3 -12  -5   41.78    1.06
   3 -12   5   40.66    1.03
   3  12   6    4.45    0.27
  -3  12  -6    4.73    0.32
   3  12   6    4.35    0.29
  -3  12  -6    4.17    0.30
  -3 -12  -6    4.22    0.30
   3 -12   6    4.44    0.29
   3  12   7    5.29    0.33
   3  12   7    5.20    0.30
  -3  12  -7    5.42    0.36
  -3  12  -7    4.80    0.33
   3 -12   7    5.12    0.33
  -3 -12  -7    4.91    0.33
   3  12   8   19.84    0.68
  -3  12  -8   20.62    0.71
  -3  12  -8   21.21    0.76
   3  12   8   19.78    0.70
  -3 -12  -8   19.94    0.71
   3 -12   8   21.44    0.75
   3  12   9    2.66    0.26
  -3  12  -9    3.39    0.30
   3  12   9    3.51    0.29
  -3  12  -9    3.09    0.31
  -3 -12  -9    3.08    0.30
   3 -12   9    2.43    0.27
  -3  12 -10    4.50    0.36
  -3  12 -10    4.60    0.39
  -3 -12 -10    4.23    0.36
   3 -12  10    4.50    0.37
  -3  12 -11    0.03    0.17
  -3 -12 -11    0.06    0.17
   3 -12  11    0.27    0.18
  -3  13  12    5.78    0.43
   3  13 -12    4.77    0.48
  -3 -13  12    4.38    0.41
   3 -13 -12    5.14    0.42
   3  13 -11   13.11    0.69
  -3  13  11   11.92    0.59
  -3 -13  11   14.22    0.66
   3 -13 -11   12.39    0.62
  -3  13  10    1.35    0.23
   3  13 -10    1.26    0.28
  -3 -13  10    1.91    0.27
   3 -13 -10    1.18    0.24
  -3  13   9    0.22    0.14
   3  13  -9    0.01    0.14
  -3 -13   9    0.13    0.14
   3 -13  -9    0.27    0.15
  -3  13   8   16.42    0.62
   3  13  -8   15.65    0.65
   3 -13  -8   16.19    0.55
   3 -13  -8   16.92    0.62
  -3 -13   8   15.27    0.61
  -3  13   7   60.72    1.49
   3  13  -7   58.31    1.51
  -3 -13   7   58.65    1.45
   3 -13  -7   60.96    1.47
   3 -13  -7   60.21    1.37
   3  13  -6    1.93    0.22
  -3  13   6    2.18    0.22
   3  13  -6    1.88    0.18
   3 -13  -6    1.97    0.19
   3 -13  -6    2.40    0.23
  -3 -13   6    1.86    0.20
   3  13  -5    7.08    0.31
  -3  13   5    7.53    0.36
   3  13  -5    6.90    0.35
  -3 -13   5    7.40    0.34
  -3 -13   5    7.17    0.28
   3 -13  -5    7.90    0.36
   3 -13  -5    7.52    0.32
  -3  13   4    6.49    0.32
   3  13  -4    6.50    0.30
   3  13  -4    7.34    0.33
   3 -13  -4    6.00    0.31
  -3 -13   4    6.85    0.26
  -3 -13   4    6.62    0.31
   3 -13  -4    7.29    0.30
  -3  13   3    6.52    0.31
   3  13  -3    6.29    0.29
   3  13  -3    7.08    0.30
  -3  13   3    6.54    0.31
  -3 -13   3    6.73    0.26
  -3 -13   3    6.98    0.29
   3 -13  -3    6.81    0.29
  -3  13   2    4.22    0.24
   3  13  -2    3.89    0.23
  -3  13   2    4.19    0.23
   3  13  -2    3.79    0.21
   3 -13  -2    4.26    0.23
  -3 -13   2    3.56    0.19
  -3 -13   2    4.16    0.22
  -3  13   1    1.81    0.15
  -3  13   1    2.04    0.17
   3  13  -1    2.04    0.18
   3  13  -1    1.90    0.14
  -3 -13   1    2.07    0.16
   3 -13  -1    2.29    0.17
   3 -13  -1    1.97    0.08
  -3 -13   1    1.97    0.15
   3  13   0   79.02    1.58
   3  13   0   78.45    1.70
  -3  13   0   78.87    1.62
  -3  13   0   77.34    1.70
   3 -13   0   77.82    1.50
  -3 -13   0   75.60    1.59
  -3 -13   0   77.06    1.63
   3 -13   0   75.23    1.64
  -3  13  -1   29.42    0.80
   3  13   1   30.96    0.67
  -3  13  -1   30.35    0.71
   3  13   1   29.63    0.80
   3 -13   1   30.92    0.69
  -3 -13  -1   29.64    0.72
   3 -13   1   30.80    0.79
  -3 -13  -1   30.17    0.77
   3  13   2  102.83    2.26
   3  13   2  109.72    2.10
  -3  13  -2  107.66    2.29
  -3  13  -2  108.59    2.11
   3 -13   2  106.58    2.13
  -3 -13  -2  105.62    2.21
  -3 -13  -2  108.77    2.14
   3 -13   2  105.08    2.21
   3  13   3    3.32    0.23
  -3  13  -3    3.28    0.24
   3 -13   3    3.17    0.22
  -3 -13  -3    3.54    0.20
   3 -13   3    3.46    0.20
  -3 -13  -3    3.16    0.22
   3  13   4   22.98    0.62
  -3  13  -4   23.88    0.73
   3  13   4   22.83    0.69
  -3 -13  -4   21.99    0.68
   3 -13   4   22.61    0.64
   3  13   5    0.46    0.14
  -3  13  -5    0.25    0.11
  -3  13  -5    0.56    0.14
   3  13   5    0.32    0.10
  -3 -13  -5    0.35    0.13
   3 -13   5    0.64    0.14
   3  13   6   64.76    1.59
  -3  13  -6   69.04    1.65
   3  13   6   67.42    1.51
  -3  13  -6   66.80    1.57
  -3 -13  -6   67.69    1.58
   3 -13   6   65.05    1.55
   3  13   7    0.67    0.16
  -3  13  -7    0.50    0.16
   3  13   7    0.51    0.14
  -3  13  -7    0.55    0.16
  -3 -13  -7    0.65    0.17
   3 -13   7    0.70    0.17
  -3  13  -8    0.20    0.15
   3  13   8    0.14    0.12
   3  13   8    0.26    0.13
  -3  13  -8    0.33    0.15
  -3 -13  -8    0.24    0.15
   3 -13   8    0.23    0.14
  -3  13  -9    0.42    0.17
  -3  13  -9    0.32    0.18
   3  13   9    0.38    0.15
  -3 -13  -9    0.29    0.17
   3 -13   9    0.60    0.18
  -3  13 -10    5.87    0.43
  -3  13 -10    5.89    0.42
  -3 -13 -10    4.66    0.39
   3 -13  10    5.17    0.41
  -3  13 -11    1.60    0.30
   3 -13  11    1.22    0.26
  -3 -13 -11    0.95    0.24
  -3  14  12    0.90    0.25
   3  14 -12    1.17    0.29
  -3 -14  12    0.73    0.23
   3 -14 -12    0.79    0.24
   3  14 -11   11.37    0.65
  -3  14  11    9.64    0.53
  -3 -14  11   10.89    0.58
   3 -14 -11   11.06    0.57
  -3  14  10    0.98    0.22
   3  14 -10    0.85    0.24
  -3 -14  10    1.09    0.23
   3 -14 -10    0.99    0.22
  -3  14   9    6.36    0.40
   3  14  -9    5.69    0.43
   3 -14  -9    7.01    0.41
  -3 -14   9    5.85    0.39
  -3  14   8    0.11    0.11
   3  14  -8    0.18    0.15
   3 -14  -8    0.20    0.11
  -3 -14   8    0.09    0.11
   3 -14  -8    0.23    0.14
   3  14  -7    6.15    0.38
  -3  14   7    6.03    0.36
   3 -14  -7    6.27    0.33
  -3 -14   7    6.00    0.35
   3 -14  -7    6.53    0.37
  -3  14   6    8.16    0.39
   3  14  -6    7.34    0.39
   3  14  -6    8.08    0.34
   3 -14  -6    7.66    0.37
  -3 -14   6    7.88    0.38
   3 -14  -6    7.78    0.34
   3  14  -5    0.48    0.12
   3  14  -5    0.90    0.17
  -3  14   5    0.73    0.15
   3 -14  -5    0.80    0.16
  -3 -14   5    0.75    0.12
   3 -14  -5    0.63    0.13
  -3 -14   5    0.89    0.16
   3  14  -4   11.13    0.43
  -3  14   4   10.47    0.43
   3  14  -4   10.64    0.40
  -3 -14   4   10.71    0.41
   3 -14  -4   10.53    0.39
  -3 -14   4   11.18    0.36
   3  14  -3    0.04    0.08
  -3  14   3    0.13    0.09
  -3  14   3    0.17    0.09
   3  14  -3    0.22    0.10
  -3 -14   3    0.22    0.08
  -3 -14   3    0.25    0.08
   3 -14  -3    0.15    0.08
  -3  14   2    3.86    0.23
   3  14  -2    3.75    0.23
  -3  14   2    3.93    0.24
   3  14  -2    4.11    0.22
  -3 -14   2    4.45    0.22
  -3 -14   2    3.67    0.21
   3 -14  -2    3.59    0.22
   3  14  -1   32.18    0.77
  -3  14   1   31.08    0.84
  -3  14   1   33.21    0.82
   3  14  -1   32.71    0.85
  -3 -14   1   33.74    0.81
   3 -14  -1   32.43    0.83
  -3 -14   1   32.36    0.78
  -3  14   0   50.08    1.24
  -3  14   0   55.18    1.19
   3  14   0   52.62    1.13
   3  14   0   52.86    1.25
  -3 -14   0   53.75    1.20
  -3 -14   0   52.91    1.16
   3 -14   0   53.40    1.22
   3 -14   0   54.61    1.07
  -3  14  -1   17.84    0.57
  -3  14  -1   17.38    0.47
   3  14   1   18.13    0.57
   3  14   1   18.12    0.44
   3 -14   1   17.99    0.55
  -3 -14  -1   16.97    0.53
   3 -14   1   17.91    0.45
  -3 -14  -1   17.46    0.49
   3  14   2   11.02    0.43
  -3  14  -2   11.50    0.44
   3  14   2   11.44    0.30
  -3  14  -2   11.24    0.33
   3 -14   2   10.78    0.42
   3 -14   2   11.27    0.36
  -3 -14  -2   10.39    0.40
  -3 -14  -2   11.17    0.36
   3  14   3    1.01    0.15
  -3  14  -3    1.17    0.16
  -3 -14  -3    0.96    0.16
   3 -14   3    1.29    0.13
   3 -14   3    1.55    0.18
  -3 -14  -3    1.28    0.13
  -3  14  -4    1.79    0.21
   3  14   4    1.55    0.19
   3  14   4    2.02    0.17
   3 -14   4    1.70    0.19
   3 -14   4    1.57    0.16
  -3 -14  -4    1.55    0.18
  -3  14  -5    5.99    0.36
   3  14   5    6.72    0.36
   3  14   5    6.69    0.31
   3 -14   5    7.31    0.34
  -3 -14  -5    6.53    0.35
  -3  14  -6   18.21    0.65
   3  14   6   20.29    0.61
  -3  14  -6   18.11    0.68
   3  14   6   18.22    0.65
  -3 -14  -6   18.25    0.64
   3 -14   6   19.61    0.65
  -3  14  -7    1.85    0.23
  -3  14  -7    1.54    0.23
   3  14   7    1.59    0.19
   3  14   7    1.81    0.23
  -3 -14  -7    1.80    0.24
   3 -14   7    1.57    0.21
  -3  14  -8    8.02    0.46
   3  14   8    8.82    0.45
  -3  14  -8    7.99    0.44
  -3 -14  -8    8.81    0.45
   3 -14   8    8.74    0.46
  -3  14  -9    8.88    0.47
   3  14   9    9.09    0.47
  -3  14  -9    7.78    0.49
  -3 -14  -9    8.53    0.46
   3 -14   9    8.57    0.48
  -3  14 -10    5.48    0.40
  -3  14 -10    6.56    0.46
   3 -14  10    6.02    0.42
  -3 -14 -10    5.87    0.42
  -3  14 -11   12.22    0.66
  -3 -14 -11   12.78    0.64
   3 -14  11   11.70    0.62
   3  15 -12    3.79    0.49
  -3  15  12    5.02    0.42
  -3 -15  12    4.37    0.46
   3 -15 -12    4.63    0.42
   3  15 -11    0.94    0.27
  -3  15  11    0.59    0.20
   3 -15 -11    1.02    0.24
  -3 -15  11    0.44    0.18
   3  15 -10   -0.19    0.12
  -3  15  10   -0.10    0.10
  -3 -15  10    0.05    0.12
   3 -15 -10   -0.10    0.15
  -3  15   9    4.67    0.35
   3  15  -9    4.61    0.39
  -3 -15   9    4.53    0.35
   3 -15  -9    4.55    0.35
  -3  15   8    8.33    0.45
   3  15  -8    8.26    0.48
  -3 -15   8    8.18    0.44
   3 -15  -8    8.90    0.45
   3 -15  -8    8.66    0.40
   3  15  -7    2.30    0.27
  -3  15   7    1.91    0.22
   3 -15  -7    1.72    0.23
   3 -15  -7    1.91    0.21
  -3 -15   7    1.84    0.22
   3  15  -6    2.49    0.26
   3  15  -6    2.59    0.21
  -3  15   6    2.60    0.23
   3 -15  -6    2.98    0.26
   3 -15  -6    2.40    0.21
  -3 -15   6    2.43    0.23
  -3  15   5   31.89    0.92
   3  15  -5   34.28    0.87
   3  15  -5   32.83    0.93
   3 -15  -5   34.00    0.93
  -3 -15   5   33.82    0.82
   3 -15  -5   34.25    0.88
  -3 -15   5   33.49    0.90
  -3  15   4   16.42    0.57
   3  15  -4   16.81    0.57
   3  15  -4   17.57    0.54
  -3 -15   4   17.27    0.55
   3 -15  -4   17.47    0.55
  -3 -15   4   17.40    0.50
  -3  15   3   27.24    0.77
   3  15  -3   27.88    0.75
   3  15  -3   28.52    0.76
  -3  15   3   27.77    0.78
  -3 -15   3   27.39    0.71
   3 -15  -3   27.87    0.75
  -3 -15   3   27.54    0.73
  -3  15   2    1.01    0.14
  -3  15   2    1.22    0.15
   3  15  -2    1.14    0.16
   3  15  -2    0.87    0.13
  -3 -15   2    1.03    0.13
   3 -15  -2    0.96    0.14
  -3 -15   2    0.87    0.12
   3  15  -1  126.33    2.56
  -3  15   1  128.31    2.60
   3  15  -1  124.96    2.63
  -3  15   1  126.17    2.65
  -3 -15   1  126.57    2.52
   3 -15  -1  125.03    2.57
  -3 -15   1  128.40    2.55
  -3  15   0    6.73    0.32
   3  15   0    6.72    0.25
  -3  15   0    6.76    0.29
   3  15   0    7.25    0.33
   3 -15   0    7.77    0.22
   3 -15   0    6.79    0.31
  -3 -15   0    7.29    0.31
  -3 -15   0    6.86    0.27
   3  15   1   32.30    0.87
   3  15   1   32.59    0.73
  -3  15  -1   32.51    0.76
  -3  15  -1   31.24    0.86
  -3 -15  -1   29.89    0.82
   3 -15   1   31.08    0.83
  -3 -15  -1   31.82    0.76
   3 -15   1   32.97    0.72
   3  15   2    5.24    0.30
  -3  15  -2    5.70    0.22
  -3  15  -2    5.32    0.30
   3 -15   2    5.82    0.24
   3 -15   2    5.34    0.29
  -3 -15  -2    5.82    0.25
  -3 -15  -2    5.30    0.29
   3  15   3    0.15    0.09
  -3  15  -3    0.14    0.11
   3 -15   3    0.19    0.08
  -3 -15  -3   -0.05    0.08
  -3 -15  -3    0.06    0.07
   3 -15   3    0.17    0.10
   3  15   4   15.01    0.55
   3  15   4   15.04    0.47
  -3  15  -4   14.72    0.56
   3 -15   4   15.07    0.50
  -3 -15  -4   14.90    0.54
   3 -15   4   14.53    0.53
  -3  15  -5    5.25    0.34
   3  15   5    5.48    0.28
   3  15   5    4.77    0.31
  -3 -15  -5    5.69    0.34
   3 -15   5    5.19    0.32
   3 -15   5    5.68    0.31
   3  15   6    0.01    0.10
  -3  15  -6    0.14    0.12
   3  15   6   -0.02    0.08
  -3 -15  -6   -0.11    0.11
   3 -15   6    0.03    0.10
   3  15   7   58.96    1.50
  -3  15  -7   59.44    1.55
  -3 -15  -7   58.65    1.48
   3 -15   7   60.15    1.48
   3  15   8    0.25    0.13
  -3  15  -8    0.22    0.16
  -3  15  -8   -0.06    0.12
   3 -15   8    0.21    0.14
  -3 -15  -8    0.05    0.14
   3  15   9    6.24    0.40
  -3  15  -9    5.99    0.40
  -3  15  -9    6.63    0.45
   3 -15   9    5.57    0.39
  -3 -15  -9    5.95    0.41
  -3  15 -10    1.10    0.24
  -3  15 -10    1.48    0.29
  -3 -15 -10    1.21    0.24
   3 -15  10    0.56    0.21
  -3  15 -11    7.89    0.55
  -3 -15 -11    7.90    0.51
   3 -15  11    7.98    0.53
   3  16 -11    0.15    0.19
  -3  16  11    0.14    0.15
  -3 -16  11    0.03    0.14
   3 -16 -11    0.06    0.17
  -3  16  10    0.15    0.15
   3  16 -10    0.08    0.16
   3 -16 -10   -0.07    0.15
  -3 -16  10    0.03    0.13
  -3  16   9    1.57    0.25
   3  16  -9    1.75    0.29
  -3 -16   9    1.54    0.22
   3 -16  -9    1.57    0.25
   3  16  -8    4.16    0.35
  -3  16   8    3.35    0.30
  -3 -16   8    3.71    0.31
   3 -16  -8    3.79    0.32
   3 -16  -8    4.26    0.30
   3  16  -7    3.11    0.30
  -3  16   7    2.55    0.26
   3 -16  -7    2.88    0.27
   3 -16  -7    2.74    0.24
  -3 -16   7    2.52    0.24
   3  16  -6    7.52    0.40
  -3  16   6    7.69    0.39
   3 -16  -6    7.70    0.39
   3 -16  -6    7.10    0.35
  -3  16   5    4.08    0.29
   3  16  -5    4.95    0.31
   3  16  -5    4.98    0.28
   3 -16  -5    4.79    0.30
  -3 -16   5    5.32    0.30
  -3 -16   5    4.84    0.25
   3 -16  -5    4.71    0.28
   3  16  -4   11.26    0.42
   3  16  -4   10.81    0.45
  -3  16   4   11.25    0.46
  -3  16   4   11.20    0.45
  -3 -16   4   11.58    0.43
   3 -16  -4   10.71    0.42
  -3 -16   4   11.41    0.39
  -3  16   3    2.15    0.20
   3  16  -3    2.11    0.19
   3  16  -3    2.01    0.19
  -3  16   3    2.04    0.20
  -3 -16   3    2.04    0.17
   3 -16  -3    2.40    0.19
  -3 -16   3    2.15    0.18
  -3  16   2   14.36    0.50
   3  16  -2   14.80    0.51
   3  16  -2   15.62    0.49
  -3  16   2   14.92    0.52
   3 -16  -2   15.59    0.51
  -3 -16   2   15.24    0.48
  -3 -16   2   15.27    0.48
  -3  16   1   12.35    0.43
  -3  16   1   11.74    0.45
   3  16  -1   12.96    0.41
   3  16  -1   12.49    0.46
  -3 -16   1   13.17    0.41
  -3 -16   1   12.71    0.44
   3 -16  -1   12.64    0.46
  -3  16   0   15.97    0.55
  -3  16   0   17.38    0.52
   3  16   0   17.83    0.48
   3  16   0   18.35    0.58
  -3 -16   0   18.00    0.50
   3 -16   0   16.92    0.56
  -3 -16   0   18.25    0.55
   3  16   1   10.90    0.33
   3  16   1   11.22    0.45
  -3  16  -1   11.36    0.37
  -3  16  -1   11.05    0.44
   3 -16   1   11.33    0.33
  -3 -16  -1   11.73    0.43
   3 -16   1   10.72    0.42
  -3 -16  -1   11.97    0.38
  -3  16  -2    0.13    0.06
   3  16   2    0.11    0.09
  -3  16  -2    0.13    0.10
   3 -16   2    0.19    0.07
  -3 -16  -2    0.16    0.10
  -3 -16  -2    0.25    0.09
   3 -16   2    0.26    0.10
  -3  16  -3    0.64    0.16
   3  16   3    1.18    0.17
  -3 -16  -3    0.71    0.16
   3 -16   3    0.51    0.11
   3 -16   3    0.53    0.14
  -3 -16  -3    0.80    0.12
   3  16   4   19.05    0.65
   3  16   4   19.86    0.56
  -3  16  -4   18.32    0.66
   3 -16   4   18.81    0.58
  -3 -16  -4   18.36    0.62
   3 -16   4   17.53    0.62
   3  16   5    3.69    0.28
  -3  16  -5    3.90    0.31
   3  16   5    3.74    0.24
   3 -16   5    3.28    0.24
   3 -16   5    3.29    0.27
  -3 -16  -5    3.49    0.27
  -3  16  -6   28.44    0.92
   3  16   6   27.49    0.88
   3 -16   6   29.10    0.86
  -3 -16  -6   28.15    0.87
   3 -16   6   28.25    0.84
   3  16   7    0.27    0.13
  -3  16  -7    0.17    0.15
   3 -16   7    0.27    0.12
   3 -16   7    0.46    0.15
  -3 -16  -7    0.37    0.16
   3  16   8    0.29    0.14
  -3  16  -8    0.12    0.15
  -3 -16  -8    0.25    0.15
   3 -16   8    0.24    0.14
   3  16   9    2.19    0.27
  -3  16  -9    2.27    0.31
   3 -16   9    1.78    0.25
  -3 -16  -9    1.94    0.28
  -3  16 -10    3.98    0.40
   3  16  10    4.22    0.40
  -3 -16 -10    4.59    0.39
   3 -16  10    4.41    0.39
   3  17 -11    0.63    0.24
  -3  17  11    0.59    0.22
   3 -17 -11    1.03    0.26
  -3 -17  11    0.69    0.22
   3  17 -10    0.43    0.21
  -3  17  10    0.05    0.15
  -3 -17  10    0.17    0.14
   3 -17 -10    0.33    0.18
   3  17  -9    6.72    0.47
  -3  17   9    6.00    0.41
  -3 -17   9    6.76    0.43
   3 -17  -9    6.97    0.43
  -3  17   8    6.37    0.41
   3  17  -8    5.74    0.40
  -3 -17   8    6.05    0.38
   3 -17  -8    6.14    0.39
   3 -17  -8    5.99    0.35
   3  17  -7    4.00    0.33
  -3  17   7    3.63    0.31
   3 -17  -7    3.99    0.29
   3 -17  -7    3.78    0.31
  -3 -17   7    3.71    0.29
   3  17  -6    1.96    0.24
  -3  17   6    1.69    0.22
  -3 -17   6    1.78    0.20
   3 -17  -6    1.78    0.23
   3 -17  -6    1.49    0.19
   3  17  -5   15.25    0.57
   3  17  -5   14.04    0.49
  -3  17   5   14.09    0.55
  -3 -17   5   14.31    0.47
  -3 -17   5   14.30    0.52
   3 -17  -5   14.28    0.52
   3 -17  -5   13.66    0.53
   3  17  -4    1.37    0.18
  -3  17   4    1.28    0.18
   3  17  -4    1.32    0.18
  -3  17   4    1.59    0.19
   3 -17  -4    1.42    0.17
  -3 -17   4    1.26    0.16
  -3 -17   4    1.54    0.16
  -3  17   3   15.84    0.55
   3  17  -3   16.74    0.55
  -3  17   3   15.92    0.56
   3  17  -3   16.52    0.55
  -3 -17   3   16.54    0.52
   3 -17  -3   16.19    0.54
  -3 -17   3   16.04    0.51
   3  17  -2    2.61    0.22
  -3  17   2    2.66    0.22
   3  17  -2    2.34    0.19
  -3  17   2    2.63    0.21
   3 -17  -2    2.47    0.21
  -3 -17   2    2.34    0.18
  -3 -17   2    2.53    0.19
   3  17  -1   15.39    0.48
  -3  17   1   16.21    0.52
  -3  17   1   15.83    0.54
   3  17  -1   15.65    0.54
  -3 -17   1   16.10    0.48
  -3 -17   1   16.33    0.52
   3 -17  -1   15.63    0.53
   3  17   0   41.82    0.98
   3  17   0   42.10    1.09
  -3  17   0   41.85    1.09
  -3  17   0   45.12    1.04
  -3 -17   0   43.19    0.99
   3 -17   0   43.63    1.08
  -3 -17   0   43.03    1.05
   3  17   1    9.19    0.30
  -3  17  -1    8.98    0.33
  -3  17  -1    8.92    0.40
   3  17   1    9.29    0.41
  -3 -17  -1    8.72    0.32
  -3 -17  -1    8.90    0.38
   3 -17   1    8.98    0.39
  -3  17  -2    0.00    0.08
   3  17   2    0.12    0.10
   3 -17   2    0.10    0.10
   3 -17   2    0.08    0.07
  -3 -17  -2    0.12    0.08
  -3 -17  -2    0.10    0.10
  -3  17  -3    0.12    0.12
   3  17   3    0.08    0.09
  -3 -17  -3    0.13    0.10
   3 -17   3   -0.05    0.09
   3 -17   3    0.07    0.08
  -3 -17  -3    0.10    0.08
   3  17   4    3.17    0.26
   3  17   4    3.41    0.21
  -3  17  -4    2.80    0.25
   3 -17   4    3.31    0.23
  -3 -17  -4    3.44    0.27
   3 -17   4    3.20    0.26
  -3  17  -5    0.08    0.10
   3  17   5    0.05    0.11
   3 -17   5    0.16    0.11
  -3 -17  -5    0.29    0.14
   3 -17   5    0.12    0.10
   3  17   6   33.04    1.00
  -3  17  -6   34.83    1.05
   3 -17   6   34.12    0.95
  -3 -17  -6   32.11    0.97
   3 -17   6   32.83    0.97
  -3  17  -7    0.28    0.15
   3  17   7    0.47    0.16
   3 -17   7    0.52    0.16
  -3 -17  -7    0.65    0.19
   3 -17   7    0.39    0.15
  -3  17  -8    1.52    0.24
   3  17   8    1.52    0.24
   3 -17   8    0.84    0.20
  -3 -17  -8    1.50    0.26
   3 -17   8    1.12    0.21
  -3  17  -9   -0.06    0.13
   3  17   9    0.07    0.13
  -3 -17  -9    0.03    0.16
   3 -17   9    0.11    0.14
   3 -17   9   -0.07    0.13
   3  17  10    1.79    0.27
  -3  17 -10    1.61    0.30
   3 -17  10    1.91    0.27
   3 -17  10    1.59    0.25
  -3 -17 -10    1.11    0.25
  -3  18  11    0.87    0.24
   3  18 -11    0.83    0.27
   3 -18 -11    0.79    0.25
  -3 -18  11    1.07    0.26
   3  18 -10    0.75    0.22
  -3  18  10    0.28    0.17
  -3 -18  10    0.44    0.17
   3 -18 -10    0.61    0.21
   3  18  -9    0.24    0.17
  -3  18   9    0.28    0.17
  -3 -18   9    0.49    0.17
   3 -18  -9    0.57    0.20
   3  18  -8    4.63    0.38
  -3  18   8    4.71    0.36
   3 -18  -8    5.03    0.37
  -3 -18   8    4.43    0.34
   3 -18  -8    4.70    0.32
   3  18  -7   -0.02    0.13
  -3  18   7    0.08    0.12
   3 -18  -7   -0.04    0.11
  -3 -18   7    0.09    0.12
   3 -18  -7    0.07    0.12
   3  18  -6    2.94    0.29
  -3  18   6    2.71    0.26
  -3 -18   6    2.95    0.26
   3 -18  -6    2.94    0.27
   3 -18  -6    3.03    0.25
   3  18  -5    1.64    0.19
   3  18  -5    2.07    0.23
  -3  18   5    1.50    0.19
   3 -18  -5    1.35    0.19
   3 -18  -5    1.48    0.21
  -3 -18   5    1.78    0.20
  -3 -18   5    1.83    0.18
   3  18  -4    0.24    0.12
  -3  18   4    0.29    0.13
  -3  18   4    0.36    0.14
   3  18  -4    0.12    0.10
  -3 -18   4    0.26    0.11
  -3 -18   4    0.42    0.11
   3 -18  -4    0.17    0.11
  -3  18   3    1.85    0.19
   3  18  -3    2.06    0.20
  -3  18   3    1.92    0.20
   3  18  -3    1.95    0.20
  -3 -18   3    2.17    0.19
   3 -18  -3    2.11    0.20
  -3 -18   3    2.12    0.18
   3  18  -2   10.89    0.44
  -3  18   2   10.69    0.44
   3  18  -2   11.48    0.42
  -3  18   2   11.20    0.44
  -3 -18   2   11.29    0.42
  -3 -18   2   11.41    0.40
   3 -18  -2   10.23    0.43
   3  18  -1    5.26    0.26
  -3  18   1    4.57    0.26
  -3  18   1    4.00    0.27
   3  18  -1    5.09    0.30
  -3 -18   1    5.66    0.26
  -3 -18   1    5.30    0.28
   3 -18  -1    4.59    0.28
  -3  18   0   12.73    0.49
   3  18   0   13.13    0.50
  -3  18   0   12.78    0.45
   3  18   0   13.20    0.41
   3 -18   0   12.67    0.49
  -3 -18   0   13.92    0.43
  -3 -18   0   14.37    0.49
  -3  18  -1   13.87    0.53
  -3  18  -1   14.67    0.46
   3  18   1   13.54    0.53
  -3 -18  -1   14.16    0.51
   3 -18   1   14.50    0.53
  -3 -18  -1   14.37    0.44
   3  18   2   54.32    1.38
  -3  18  -2   55.00    1.39
  -3 -18  -2   56.26    1.34
  -3 -18  -2   57.37    1.23
   3 -18   2   56.58    1.36
  -3  18  -3    4.05    0.29
   3  18   3    4.48    0.30
   3 -18   3    3.93    0.23
   3 -18   3    3.60    0.27
  -3 -18  -3    4.37    0.23
  -3 -18  -3    4.44    0.30
  -3  18  -4   18.64    0.68
   3  18   4   18.66    0.67
   3 -18   4   18.84    0.58
  -3 -18  -4   18.57    0.65
   3 -18   4   19.04    0.65
   3  18   5    0.61    0.16
  -3  18  -5    1.05    0.22
   3 -18   5    0.74    0.15
  -3 -18  -5    0.35    0.14
   3 -18   5    0.45    0.15
  -3  18  -6    0.22    0.14
   3  18   6    0.59    0.17
   3 -18   6    0.58    0.16
  -3 -18  -6    0.57    0.17
   3 -18   6    0.50    0.15
   3  18   7    0.34    0.15
  -3  18  -7   -0.04    0.13
   3 -18   7    0.32    0.13
   3 -18   7    0.05    0.12
  -3 -18  -7    0.18    0.14
  -3  18  -8    7.76    0.49
   3  18   8    7.98    0.47
   3 -18   8    8.38    0.46
   3 -18   8    8.67    0.47
  -3 -18  -8    8.24    0.48
  -3  18  -9    0.26    0.17
   3  18   9    0.07    0.13
   3 -18   9    0.12    0.13
  -3 -18  -9    0.11    0.17
   3 -18   9    0.03    0.13
   3  18  10   11.83    0.60
  -3  18 -10   10.93    0.63
  -3 -18 -10   11.48    0.60
   3 -18  10   11.17    0.60
   3 -18  10   11.98    0.58
   3  19 -11    0.85    0.26
  -3  19  11    0.99    0.24
  -3 -19  11    0.94    0.25
  -3  19  10    0.34    0.17
   3  19 -10    0.40    0.21
  -3 -19  10    0.71    0.20
   3 -19 -10    0.32    0.17
   3  19  -9    0.11    0.15
  -3  19   9    0.02    0.14
  -3 -19   9    0.23    0.16
   3 -19  -9    0.15    0.17
  -3  19   8    0.32    0.15
   3  19  -8    0.22    0.17
   3 -19  -8    0.44    0.18
   3 -19  -8    0.14    0.13
  -3 -19   8    0.34    0.15
  -3  19   7   29.30    0.95
   3  19  -7   30.52    0.98
  -3 -19   7   29.77    0.91
   3 -19  -7   29.12    0.88
   3 -19  -7   30.62    0.94
  -3  19   6   40.40    1.16
   3  19  -6   39.25    1.16
   3 -19  -6   43.18    1.12
   3 -19  -6   44.00    1.16
  -3 -19   6   41.44    1.11
   3  19  -5    0.76    0.16
   3  19  -5    0.54    0.15
  -3  19   5    0.57    0.17
  -3 -19   5    0.63    0.13
   3 -19  -5    0.60    0.16
   3 -19  -5    0.59    0.15
  -3 -19   5    0.41    0.13
   3  19  -4    1.92    0.21
  -3  19   4    1.95    0.22
   3  19  -4    1.95    0.22
  -3  19   4    2.43    0.24
   3 -19  -4    2.10    0.20
  -3 -19   4    1.99    0.20
  -3 -19   4    2.08    0.19
  -3  19   3    8.05    0.39
   3  19  -3    8.08    0.37
  -3  19   3    7.88    0.38
   3  19  -3    7.30    0.36
  -3 -19   3    8.12    0.35
   3 -19  -3    8.47    0.39
  -3 -19   3    7.22    0.33
  -3  19   2   42.79    1.10
   3  19  -2   43.48    1.11
   3  19  -2   44.71    1.08
  -3  19   2   43.06    1.12
   3 -19  -2   42.16    1.10
  -3 -19   2   43.83    1.04
  -3 -19   2   42.62    1.06
  -3  19   1    0.29    0.12
   3  19  -1   -0.01    0.07
  -3  19   1    0.08    0.09
   3  19  -1    0.03    0.09
  -3 -19   1    0.19    0.09
  -3 -19   1   -0.09    0.07
   3 -19  -1    0.07    0.10
   3  19   0    0.24    0.09
  -3  19   0    0.05    0.09
  -3  19   0    0.12    0.10
   3  19   0    0.23    0.12
   3 -19   0    0.09    0.11
  -3 -19   0    0.22    0.11
  -3 -19   0    0.27    0.09
   3  19   1    1.19    0.19
  -3  19  -1    0.79    0.16
  -3  19  -1    1.13    0.14
  -3 -19  -1    0.94    0.14
   3 -19   1    1.16    0.18
  -3 -19  -1    1.37    0.18
   3  19   2   20.25    0.67
  -3  19  -2   17.32    0.63
  -3 -19  -2   18.16    0.52
   3 -19   2   17.26    0.62
  -3 -19  -2   17.30    0.61
  -3  19  -3   10.10    0.46
   3  19   3   10.07    0.46
  -3 -19  -3    9.58    0.45
   3 -19   3    9.98    0.45
   3  19   4    3.26    0.28
  -3  19  -4    3.71    0.30
   3 -19   4    3.65    0.29
   3 -19   4    3.77    0.24
  -3 -19  -4    3.82    0.30
   3  19   5   15.74    0.63
  -3  19  -5   15.09    0.63
  -3 -19  -5   14.95    0.60
   3 -19   5   15.78    0.61
   3 -19   5   15.97    0.56
  -3  19  -6    4.27    0.35
   3  19   6    4.87    0.35
  -3 -19  -6    4.30    0.33
   3 -19   6    3.81    0.29
   3 -19   6    4.06    0.32
  -3  19  -7    0.76    0.22
   3  19   7    1.04    0.22
   3 -19   7    0.72    0.18
   3 -19   7    0.62    0.17
  -3 -19  -7    0.74    0.20
  -3  19  -8    0.55    0.20
   3  19   8    0.30    0.17
  -3 -19  -8    0.53    0.20
   3 -19   8    0.21    0.15
   3 -19   8    0.57    0.18
  -3  19  -9    0.36    0.19
   3  19   9    0.52    0.18
   3 -19   9    0.64    0.19
   3 -19   9    0.66    0.19
  -3 -19  -9    0.39    0.19
   3  19  10    0.26    0.18
  -3  19 -10    0.13    0.17
  -3 -19 -10    0.21    0.19
   3 -19  10    0.48    0.21
   3 -19  10    0.33    0.17
   3  20 -10    0.85    0.25
  -3  20  10    1.32    0.27
  -3 -20  10    1.55    0.26
   3 -20 -10    1.31    0.27
  -3  20   9    7.88    0.49
   3  20  -9    7.54    0.51
   3 -20  -9    8.39    0.48
  -3 -20   9    7.33    0.47
   3  20  -8   11.25    0.58
  -3  20   8   10.66    0.55
  -3 -20   8   11.54    0.54
   3 -20  -8   11.39    0.52
   3 -20  -8   12.12    0.56
   3  20  -7    6.02    0.42
  -3  20   7    6.70    0.41
   3 -20  -7    7.44    0.42
  -3 -20   7    6.68    0.39
   3 -20  -7    7.27    0.40
   3  20  -6   14.15    0.59
  -3  20   6   12.16    0.56
   3 -20  -6   13.74    0.57
  -3 -20   6   13.77    0.55
   3 -20  -6   13.29    0.54
  -3  20   5    2.14    0.23
   3  20  -5    1.90    0.23
   3 -20  -5    2.28    0.25
  -3 -20   5    1.93    0.20
   3 -20  -5    2.23    0.23
  -3 -20   5    2.11    0.22
  -3  20   4    0.06    0.10
  -3  20   4    0.11    0.11
   3  20  -4    0.11    0.11
   3  20  -4   -0.04    0.09
  -3 -20   4    0.06    0.09
   3 -20  -4    0.21    0.12
  -3 -20   4    0.10    0.10
   3  20  -3    0.21    0.12
   3  20  -3    0.14    0.11
  -3  20   3    0.14    0.11
  -3  20   3    0.21    0.11
   3 -20  -3    0.25    0.11
  -3 -20   3    0.36    0.12
  -3 -20   3    0.24    0.11
  -3  20   2    6.71    0.35
   3  20  -2    5.84    0.34
  -3  20   2    6.00    0.34
   3  20  -2    6.08    0.32
  -3 -20   2    6.45    0.31
   3 -20  -2    6.45    0.35
  -3 -20   2    6.29    0.32
  -3  20   1    1.35    0.18
   3  20  -1    1.05    0.15
   3  20  -1    0.76    0.16
  -3  20   1    1.12    0.16
  -3 -20   1    0.87    0.16
  -3 -20   1    0.84    0.13
   3 -20  -1    0.98    0.16
  -3  20   0   65.45    1.48
  -3  20   0   64.33    1.56
   3  20   0   66.06    1.50
   3  20   0   65.85    1.56
  -3 -20   0   64.39    1.51
   3 -20   0   62.75    1.53
  -3 -20   0   65.53    1.41
  -3  20  -1    0.00    0.10
  -3  20  -1    0.07    0.08
   3  20   1    0.06    0.10
  -3 -20  -1   -0.04    0.07
  -3 -20  -1    0.06    0.09
   3 -20   1    0.05    0.09
  -3  20  -2   13.55    0.55
   3  20   2   13.39    0.55
   3 -20   2   12.96    0.53
  -3 -20  -2   13.75    0.54
  -3  20  -3    0.09    0.12
   3  20   3    0.08    0.11
  -3 -20  -3   -0.05    0.09
   3 -20   3   -0.03    0.11
  -3  20  -4    3.96    0.32
   3  20   4    3.62    0.31
   3 -20   4    4.80    0.33
  -3 -20  -4    3.40    0.28
  -3  20  -5    4.43    0.35
   3  20   5    3.96    0.33
   3 -20   5    3.57    0.26
  -3 -20  -5    3.65    0.31
   3 -20   5    3.94    0.31
  -3  20  -6    0.18    0.14
   3  20   6    0.61    0.18
   3 -20   6    1.18    0.22
  -3 -20  -6    0.52    0.17
   3 -20   6    0.49    0.14
  -3  20  -7    7.24    0.46
   3  20   7    7.62    0.46
  -3 -20  -7    7.90    0.46
   3 -20   7    7.33    0.42
   3 -20   7    7.46    0.44
  -3  20  -8    3.30    0.35
   3  20   8    3.47    0.34
  -3 -20  -8    3.95    0.36
   3 -20   8    3.10    0.30
   3 -20   8    2.66    0.30
  -3  20  -9    8.63    0.55
   3  20   9    8.63    0.52
   3 -20   9    7.41    0.47
   3 -20   9    8.01    0.48
  -3 -20  -9    7.54    0.49
[truncated: 614,283 more chars]
