# Supplementary material for: Crystal structure of (1S,2R,6R,7R,8S,12S)-4,10,17-triphenyl-15-thia-4,10-diaza­penta­cyclo[5.5.5.01,16.02,6.08,12]hepta­deca-13,16-diene-3,5,9,11-tetrone p-xylene hemisolvate
Source: Acta Crystallogr Sect E Struct Rep Online. 2014 Nov 21;70(Pt 12):550–4. doi: 10.1107/S1600536814025094 (PMC4257460; doi:10.1107/S1600536814025094)
Supplement: Supplementary file 2 [file e-70-00550-Isup2.hkl]

#
# h,k,l, Fc-squared, Fo-squared, sigma(Fo-squared), status flag
#
data_I
_shelx_title ' 14156a in P2(1)/c KJT-3-91 from para-xylene at -150'
_shelx_refln_list_code          4
_shelx_F_calc_maximum      221.96
_exptl_crystal_F_000      1220.00
_reflns_d_resolution_high  0.7720

loop_
 _space_group_symop_operation_xyz
 'x, y, z'
 '-x, y+1/2, -z+1/2'
 '-x, -y, -z'
 'x, -y-1/2, z-1/2'

_cell_length_a    10.5944
_cell_length_b    26.5289
_cell_length_c    10.4286
_cell_angle_alpha  90.000
_cell_angle_beta   99.675
_cell_angle_gamma  90.000

_shelx_F_squared_multiplier     1.000

loop_
 _refln_index_h
 _refln_index_k
 _refln_index_l
 _refln_F_squared_calc
 _refln_F_squared_meas
 _refln_F_squared_sigma
 _refln_observed_status
   1   0   0       2379.13       2607.97        39.31 o
   2   0   0        984.27        933.55        11.66 o
   3   0   0       1503.45       1648.05        20.10 o
   4   0   0        141.37        194.98         4.20 o
   5   0   0       8683.48       9107.03        87.99 o
   6   0   0       1039.08       1354.07        23.52 o
   7   0   0       5114.54       5105.87        52.76 o
   8   0   0          1.70          3.40         2.15 o
   9   0   0        358.40        302.20         9.46 o
  10   0   0       1693.62       1619.71        26.79 o
  11   0   0        184.06        143.63        13.30 o
  12   0   0         33.92         27.84         6.97 o
  13   0   0         78.12         65.03        13.30 o
   1   1   0       2755.58       2908.59        20.96 o
   2   1   0        147.63        168.43         6.15 o
   3   1   0       3609.22       3625.49        29.33 o
   4   1   0       5519.18       5825.29        43.01 o
   5   1   0        778.56        885.60        13.60 o
   6   1   0         60.11         68.42         3.79 o
   7   1   0         64.87         66.26         2.73 o
   8   1   0        971.17        970.95        11.17 o
   9   1   0        391.39        413.46         7.80 o
  10   1   0        299.58        254.74         6.95 o
  11   1   0        188.42        199.42         8.00 o
  12   1   0          3.28         -0.46         3.46 o
  13   1   0         49.64         45.45         8.16 o
   1   2   0       8645.49       8523.69        60.62 o
   2   2   0       6641.90       7098.63        47.41 o
   3   2   0        449.70        433.69         4.33 o
   4   2   0         68.18         63.07         2.19 o
   5   2   0       1022.77       1112.04         9.88 o
   6   2   0       2415.67       2335.69        19.85 o
   7   2   0       2753.89       2730.47        21.73 o
   8   2   0        165.66        159.03         4.64 o
   9   2   0        191.08        179.16         5.24 o
  10   2   0        263.59        270.37         6.82 o
  11   2   0          5.03          5.49         3.24 o
  12   2   0         35.61         34.19         4.88 o
  13   2   0        118.03        132.86         9.72 o
   1   3   0       8799.99       8759.89        63.65 o
   2   3   0       8965.11       9128.18        60.84 o
   3   3   0        474.10        505.17         4.89 o
   4   3   0       2517.57       2609.52        19.28 o
   5   3   0        522.10        494.50         6.36 o
   6   3   0        436.13        412.36        10.08 o
   7   3   0         35.76         57.60         2.62 o
   8   3   0        941.26        890.12        10.67 o
   9   3   0         98.29         94.20         4.17 o
  10   3   0         44.36         46.86         3.85 o
  11   3   0        274.08        253.20         8.91 o
  12   3   0          8.80         -0.26         4.17 o
  13   3   0        527.60        506.28        16.11 o
   0   4   0        822.17        844.23        17.49 o
   1   4   0       1452.22       1374.50        12.42 o
   2   4   0       5145.99       5322.56        37.33 o
   3   4   0      11188.42      11707.98        84.78 o
   4   4   0         23.35         26.15         1.41 o
   5   4   0       1991.91       2143.11        16.85 o
   6   4   0        294.28        319.70         4.62 o
   7   4   0        515.63        582.80         8.46 o
   8   4   0          2.19          0.70         1.59 o
   9   4   0         21.37         18.42         2.38 o
  10   4   0        241.31        238.70         6.44 o
  11   4   0         76.74         73.94         5.63 o
  12   4   0         28.80         35.04         7.77 o
  13   4   0         38.29         17.34         5.56 o
   1   5   0      11062.82      10647.31        71.00 o
   2   5   0       9510.47       9665.96        65.66 o
   3   5   0       4595.12       4767.32        33.04 o
   4   5   0        544.80        611.03         6.96 o
   5   5   0       6040.18       6219.74        54.66 o
   6   5   0        259.21        358.37         4.94 o
   7   5   0        605.41        682.21         8.66 o
   8   5   0        152.20        147.04         4.56 o
   9   5   0       2360.04       2328.92        25.40 o
  10   5   0        791.73        737.57        11.54 o
  11   5   0        312.21        324.52        11.80 o
  12   5   0        531.38        612.98        17.06 o
  13   5   0        161.90        137.49        16.26 o
   0   6   0       9565.74       9467.02       140.45 o
   1   6   0        950.99        905.88        12.39 o
   2   6   0      35441.06      35185.79       237.56 o
   3   6   0       2125.69       2232.01        17.87 o
   4   6   0       8564.46       9146.13        62.19 o
   5   6   0       1625.77       1739.51        14.27 o
   6   6   0        112.04        108.21         2.77 o
   7   6   0         88.57        106.01         3.41 o
   8   6   0         23.59         25.13         2.37 o
   9   6   0        282.50        256.43         6.35 o
  10   6   0        159.28        162.61         5.61 o
  11   6   0        201.69        166.71         7.82 o
  12   6   0        152.97        124.11        10.27 o
  13   6   0         30.91         18.70         5.52 o
   1   7   0       1119.86       1195.75         9.36 o
   2   7   0        464.39        381.33         9.45 o
   3   7   0        208.17        280.00         5.36 o
   4   7   0        303.05        409.22         5.13 o
   5   7   0        373.30        361.65         6.59 o
   6   7   0         33.85         27.65         2.64 o
   7   7   0         68.85         84.73         3.62 o
   8   7   0          3.55          3.91         1.87 o
   9   7   0        102.54        114.18         4.57 o
  10   7   0          0.41          1.35         2.43 o
  11   7   0        318.12        316.11        11.66 o
  12   7   0         41.52         39.99         6.04 o
  13   7   0         46.26         50.33         8.84 o
   0   8   0      17298.00      17160.84       162.49 o
   1   8   0       2901.67       2870.56        21.09 o
   2   8   0       4598.43       4411.70        30.87 o
   3   8   0       3593.17       4103.38        29.13 o
   4   8   0       1642.14       1704.67        13.75 o
   5   8   0        276.54        321.18         5.77 o
   6   8   0         84.49         57.21         2.61 o
   7   8   0       1600.73       1536.61        15.38 o
   8   8   0       2259.16       2161.30        20.52 o
   9   8   0        166.70        188.91         5.64 o
  10   8   0          8.21         14.42         3.09 o
  11   8   0        228.93        212.44         8.41 o
  12   8   0          0.01          4.51         5.39 o
  13   8   0        155.64        141.29        12.56 o
   1   9   0       5279.37       5020.57        34.79 o
   2   9   0      12110.32      12896.83        86.28 o
   3   9   0        147.10        196.90         3.08 o
   4   9   0          0.33         -0.75         0.93 o
   5   9   0       2088.08       2100.08        18.00 o
   6   9   0        134.24        141.96         3.71 o
   7   9   0         15.83         20.18         2.39 o
   8   9   0          1.53          5.70         2.10 o
   9   9   0        185.55        165.76         4.93 o
  10   9   0          4.99          1.66         2.55 o
  11   9   0        148.25        150.29         7.36 o
  12   9   0         38.75         28.84         7.48 o
  13   9   0          5.78         -0.99         8.38 o
   0  10   0       7735.98       7967.69       111.69 o
   1  10   0       5658.59       5671.88        39.23 o
   2  10   0         36.65         73.40         2.38 o
   3  10   0        738.07        785.92         7.53 o
   4  10   0        749.77        781.78         7.69 o
   5  10   0        189.88        187.88         3.31 o
   6  10   0         98.37         72.93         2.90 o
   7  10   0         48.72         52.52         3.11 o
   8  10   0         78.27         94.65         4.34 o
   9  10   0        755.75        689.13        10.02 o
  10  10   0          2.70          1.99         2.81 o
  11  10   0         13.13         12.33         5.74 o
  12  10   0         32.39         53.60         9.23 o
   1  11   0        572.45        497.52         5.39 o
   2  11   0       1494.52       1444.17        12.74 o
   3  11   0         60.82         93.18         3.45 o
   4  11   0        105.01        188.07         3.30 o
   5  11   0        384.59        441.93         6.32 o
   6  11   0        320.79        339.61         5.77 o
   7  11   0        124.60        108.57         3.74 o
   8  11   0        598.17        624.26         9.11 o
   9  11   0        196.49        171.70         6.54 o
  10  11   0          0.14         -2.66         2.68 o
  11  11   0        215.66        191.37         9.69 o
  12  11   0        832.13        830.28        26.12 o
   0  12   0         19.61         27.59         2.00 o
   1  12   0         82.69        120.47         2.68 o
   2  12   0       1171.76       1150.23        11.22 o
   3  12   0          9.10         16.39         1.34 o
   4  12   0        763.74        860.73         8.51 o
   5  12   0        390.68        443.14         6.44 o
   6  12   0        268.69        250.58         7.26 o
   7  12   0        722.02        632.13        12.67 o
   8  12   0        182.64        148.31         4.98 o
   9  12   0        188.78        203.36         6.81 o
  10  12   0        104.87         97.12         6.14 o
  11  12   0          2.07          0.97         3.74 o
  12  12   0         34.72         53.90         9.39 o
   1  13   0        124.71        108.62         2.43 o
   2  13   0       5381.42       5342.53        45.30 o
   3  13   0       3678.03       3815.89        28.16 o
   4  13   0       2104.27       2264.52        18.25 o
   5  13   0        428.87        379.10         5.99 o
   6  13   0         39.28         39.59         2.57 o
   7  13   0        414.24        383.54         7.48 o
   8  13   0        516.85        435.53         8.36 o
   9  13   0        749.29        718.30        12.86 o
  10  13   0        299.01        289.90         9.78 o
  11  13   0         36.90         43.02         5.40 o
  12  13   0         43.66         58.34         9.39 o
   0  14   0        162.58        108.58         3.52 o
   1  14   0       5199.22       5191.85        36.98 o
   2  14   0          0.67         13.45         2.33 o
   3  14   0       2743.87       2624.83        20.52 o
   4  14   0        814.68        888.69         8.98 o
   5  14   0         20.59         27.43         3.86 o
   6  14   0         21.13         31.17         2.97 o
   7  14   0          5.59         13.94         2.42 o
   8  14   0        203.93        192.70         6.50 o
   9  14   0        530.50        456.73        10.17 o
  10  14   0          0.01          0.69         2.83 o
  11  14   0         49.32         50.32         5.82 o
  12  14   0         38.05         30.22         7.79 o
   1  15   0        858.38        878.33         8.61 o
   2  15   0        638.85        630.08         9.24 o
   3  15   0        360.35        349.46         6.14 o
   4  15   0        417.37        421.54         6.30 o
   5  15   0        426.43        415.77         8.05 o
   6  15   0        540.14        557.28         9.04 o
   7  15   0         11.12         18.23         2.70 o
   8  15   0        603.66        570.99        11.14 o
   9  15   0        476.89        455.96        10.27 o
  10  15   0         33.04         29.22         4.45 o
  11  15   0          5.50          0.58         3.41 o
  12  15   0          5.36          4.19         6.27 o
   0  16   0       3361.71       3043.23        32.95 o
   1  16   0         60.71         58.15         2.03 o
   2  16   0        156.99        165.12         5.41 o
   3  16   0        846.95        865.96        13.17 o
   4  16   0        496.67        535.68         8.36 o
   5  16   0        266.43        263.86         6.21 o
   6  16   0       1213.40       1159.41        14.47 o
   7  16   0       2823.93       2677.91        30.05 o
   8  16   0        156.02        171.14         6.40 o
   9  16   0         37.51         50.03         4.57 o
  10  16   0          7.35         20.40         4.16 o
  11  16   0         36.97         40.40         7.75 o
   1  17   0        150.29        151.05         3.21 o
   2  17   0          7.30          8.96         1.59 o
   3  17   0       2137.18       2118.10        19.42 o
   4  17   0          2.06          2.86         1.76 o
   5  17   0         58.63         63.13         3.50 o
   6  17   0         19.67         16.51         2.55 o
   7  17   0        130.71        121.90         5.79 o
   8  17   0        129.95        112.56         5.63 o
   9  17   0        411.94        392.63        11.17 o
  10  17   0         13.28         10.31         4.35 o
  11  17   0         53.07         49.71         5.94 o
   0  18   0        241.21        260.22         5.93 o
   1  18   0       2597.86       2539.49        22.34 o
   2  18   0         27.54         18.50         1.93 o
   3  18   0        625.38        654.99        10.53 o
   4  18   0         19.84         29.51         2.64 o
   5  18   0          0.37          1.50         1.89 o
   6  18   0          0.37          0.26         2.07 o
   7  18   0       2142.27       1968.13        26.32 o
   8  18   0         69.51         65.50         5.00 o
   9  18   0         63.53         55.66         5.33 o
  10  18   0         20.19         13.26         6.46 o
  11  18   0         44.42         51.47         6.21 o
   1  19   0       1362.61       1409.95        14.33 o
   2  19   0          6.54         18.94         2.09 o
   3  19   0          1.10          8.57         1.86 o
   4  19   0       2394.13       2304.70        23.48 o
   5  19   0          1.28          1.81         1.80 o
   6  19   0        859.85        844.68        13.71 o
   7  19   0          0.04          5.08         2.57 o
   8  19   0        715.02        646.38        12.65 o
   9  19   0          4.58         -2.11         2.95 o
  10  19   0          0.06          1.07         3.56 o
  11  19   0          0.72          3.10         4.11 o
   0  20   0        291.21        237.96         7.95 o
   1  20   0        314.81        329.93         6.69 o
   2  20   0       1599.85       1502.88        15.39 o
   3  20   0       3421.87       3199.88        28.02 o
   4  20   0         63.05         63.48         3.61 o
   5  20   0        129.31        145.95         5.13 o
   6  20   0        158.67        170.65         6.31 o
   7  20   0        108.83        106.04         5.54 o
   8  20   0         19.86         19.26         3.45 o
   9  20   0          4.09         -2.67         3.56 o
  10  20   0          3.47          4.28         3.91 o
  11  20   0          2.07          9.36         8.87 o
   1  21   0        295.41        306.97         6.68 o
   2  21   0       1718.38       1624.58        18.21 o
   3  21   0        394.29        394.74         7.71 o
   4  21   0        134.58        130.60         4.80 o
   5  21   0       1293.90       1213.14        17.34 o
   6  21   0        433.80        410.94         9.60 o
   7  21   0         16.67          9.98         2.94 o
   8  21   0         27.35         29.00         3.99 o
   9  21   0        150.52        164.19         8.35 o
  10  21   0         51.84         66.27         9.18 o
   0  22   0        232.67        230.72         8.43 o
   1  22   0        256.15        272.92         6.46 o
   2  22   0       1219.12       1259.40        15.52 o
   3  22   0        372.54        363.89         8.48 o
   4  22   0        649.78        651.75        10.55 o
   5  22   0        215.64        182.20         6.35 o
   6  22   0         33.27         37.95         4.39 o
   7  22   0        243.50        228.32         7.72 o
   8  22   0        169.94        196.73         7.58 o
   9  22   0        212.19        231.68         9.65 o
  10  22   0          5.11          6.50         4.28 o
   1  23   0        665.98        673.51        10.61 o
   2  23   0         60.72         69.55         3.93 o
   3  23   0         22.18         31.77         3.50 o
   4  23   0        115.89         99.22         5.82 o
   5  23   0         71.63         88.08         5.99 o
   6  23   0         34.26         40.89         4.17 o
   7  23   0          0.00          3.45         2.86 o
   8  23   0         17.19         20.62         3.96 o
   9  23   0        229.93        231.57        12.09 o
  10  23   0         19.33         12.68         5.60 o
   0  24   0         15.68         31.99         4.62 o
   1  24   0        286.59        294.51         6.96 o
   2  24   0         33.91         32.37         3.25 o
   3  24   0          0.58          2.67         2.47 o
   4  24   0         18.62         31.43         5.80 o
   5  24   0          2.77          5.26         3.19 o
   6  24   0        519.13        479.30        14.01 o
   7  24   0        368.16        347.68         9.69 o
   8  24   0        115.67         96.00         6.25 o
   9  24   0         14.09          5.18         3.84 o
   1  25   0         49.02         57.07         3.85 o
   2  25   0         82.55         78.48         5.60 o
   3  25   0          0.65          3.17         2.57 o
   4  25   0        241.56        264.51         9.17 o
   5  25   0         62.19         57.24         5.57 o
   6  25   0          5.17          5.73         3.62 o
   7  25   0        139.03        169.68         8.32 o
   8  25   0          2.16          6.92         4.33 o
   9  25   0         54.36         53.30         8.89 o
   0  26   0         31.45         30.84         5.41 o
   1  26   0        134.69        135.33         5.31 o
   2  26   0         72.16         84.95         8.94 o
   3  26   0         13.34         10.81         3.84 o
   4  26   0          0.02          4.15         3.19 o
   5  26   0        721.99        762.80        16.31 o
   6  26   0        107.42        111.56         7.18 o
   7  26   0        656.98        692.58        16.28 o
   8  26   0          0.43         10.24         6.71 o
   1  27   0         15.79         17.34         2.94 o
   2  27   0       1000.84        975.71        15.98 o
   3  27   0          4.49          5.90         3.05 o
   4  27   0        214.24        216.25         8.68 o
   5  27   0        208.40        242.07         9.53 o
   6  27   0        258.32        276.06        10.32 o
   7  27   0        119.69        114.86         7.87 o
   8  27   0         15.27          9.68         5.19 o
   0  28   0       1121.98       1089.45        22.08 o
   1  28   0         50.81         68.59         4.98 o
   2  28   0         23.20         38.60         4.81 o
   3  28   0        150.05        151.76         9.10 o
   4  28   0         34.08         39.24         5.11 o
   5  28   0         13.26         21.02         4.40 o
   6  28   0         27.84         26.39         4.95 o
   7  28   0         53.96         64.15         9.17 o
   1  29   0          7.40          8.08         3.06 o
   2  29   0        196.14        184.86         8.24 o
   3  29   0        148.84        158.07         7.94 o
   4  29   0        143.62        157.71         8.31 o
   5  29   0        956.69        992.86        20.01 o
   6  29   0         66.44         85.62        12.87 o
   7  29   0         16.99         13.68         5.62 o
   0  30   0       1010.09        962.43        21.13 o
   1  30   0        240.03        249.86        12.44 o
   2  30   0         42.05         36.97         4.93 o
   3  30   0          5.86         18.00         4.14 o
   4  30   0          2.72          0.41         3.49 o
   5  30   0         72.11         90.59         7.96 o
   6  30   0         20.47         14.45         4.76 o
   1  31   0        228.38        226.76         9.39 o
   2  31   0        541.89        580.17        14.66 o
   3  31   0        536.47        540.54        14.34 o
   4  31   0        128.93        134.46         8.31 o
   5  31   0        499.29        555.12        15.26 o
   0  32   0        536.49        506.96        27.59 o
   1  32   0         50.78         51.87         5.96 o
   2  32   0          5.86         16.82         4.48 o
   3  32   0          5.03         11.67         3.99 o
   4  32   0          8.19         12.07         4.46 o
   1  33   0         49.29         48.34         5.96 o
   2  33   0          7.19         12.34         4.23 o
   3  33   0         91.96        101.84         7.75 o
   0  34   0        380.13        403.01        26.60 o
   1  34   0         27.73         37.62         8.18 o
 -13   1   1         39.95         35.49         5.60 o
 -12   1   1          4.52         11.91         3.99 o
 -11   1   1         95.77        107.55         6.38 o
 -10   1   1        365.87        373.35         9.97 o
  -9   1   1        860.11        847.87        11.65 o
  -8   1   1        108.03        128.62         3.51 o
  -7   1   1        133.44        132.57         3.45 o
  -6   1   1       1298.39       1293.97        11.51 o
  -5   1   1        228.52        217.18         3.57 o
  -4   1   1       1955.55       1912.28        14.61 o
  -3   1   1       1450.15       1561.23        15.43 o
  -2   1   1       6268.61       6064.62        48.68 o
  -1   1   1       1510.78       1415.04        12.93 o
   0   1   1       7195.08       7280.73        56.17 o
   1   1   1        664.29        579.06         5.01 o
   2   1   1       5201.03       5187.36        42.47 o
   3   1   1      11400.59      11194.83        74.87 o
   4   1   1       6848.08       6813.14        46.79 o
   5   1   1        744.36        720.71         7.70 o
   6   1   1        822.67        922.65         9.09 o
   7   1   1        341.38        367.27         5.40 o
   8   1   1        113.60        132.33         4.38 o
   9   1   1        377.54        390.13         7.77 o
  10   1   1        800.24        827.85        12.50 o
  11   1   1        181.23        189.11         6.46 o
  12   1   1        206.69        195.65        12.53 o
  13   1   1         10.15          8.38         8.38 o
 -13   2   1          0.23          0.68         3.76 o
 -12   2   1       1070.80       1066.72        19.70 o
 -11   2   1         11.74         13.17         3.68 o
 -10   2   1          0.01         -1.99         2.69 o
  -9   2   1        538.59        548.92         8.25 o
  -8   2   1       1178.31       1189.15        12.54 o
  -7   2   1         33.49         46.20         2.22 o
  -6   2   1       1582.18       1640.56        14.40 o
  -5   2   1         13.12         33.74         2.57 o
  -4   2   1       2776.20       2775.02        20.32 o
  -3   2   1       3881.94       3960.09        32.58 o
  -2   2   1       3319.27       3189.54        26.47 o
  -1   2   1      43438.58      43159.88       385.75 o
   0   2   1      15628.00      15766.23       113.21 o
   1   2   1       6397.86       6275.05        44.76 o
   2   2   1        465.68        357.35         7.19 o
   3   2   1         87.15         72.85         1.69 o
   4   2   1        371.76        459.09        11.55 o
   5   2   1         10.16         10.74         1.72 o
   6   2   1        201.77        176.50         3.79 o
   7   2   1          0.74          2.63         1.44 o
   8   2   1        112.11        110.20         3.76 o
   9   2   1        765.20        729.77        10.98 o
  10   2   1       2019.68       1969.20        22.05 o
  11   2   1         19.39          7.67         3.13 o
  12   2   1         36.83         37.77        11.58 o
  13   2   1        813.53        810.45        36.95 o
 -13   3   1        226.35        210.18        11.11 o
 -12   3   1        297.79        291.79        10.27 o
 -11   3   1         11.20         10.66         3.46 o
 -10   3   1        863.52        780.97        14.89 o
  -9   3   1         21.07         26.50         2.52 o
  -8   3   1        193.45        189.72         4.81 o
  -7   3   1         30.67         48.49         2.43 o
  -6   3   1        297.58        285.84         4.34 o
  -5   3   1        141.18        108.07         2.45 o
  -4   3   1         17.46         31.29         1.42 o
  -3   3   1          0.79          0.58         0.76 o
  -2   3   1      14857.46      15178.90       123.67 o
  -1   3   1         94.00         91.80         1.57 o
   0   3   1        737.11        838.83        15.39 o
   1   3   1        493.76        622.34         5.02 o
   2   3   1       3870.60       4345.78        31.97 o
   3   3   1        618.51        668.31         6.44 o
   4   3   1        592.51        662.50         7.87 o
   5   3   1        201.19        227.98         3.54 o
   6   3   1         53.71         42.78         1.99 o
   7   3   1       1052.83       1124.20        15.94 o
   8   3   1         46.84         58.56         3.47 o
   9   3   1        123.15         95.76         4.35 o
  10   3   1         17.89         21.97         3.01 o
  11   3   1        710.88        701.47        13.16 o
  12   3   1        435.22        447.10        17.76 o
  13   3   1          7.58         14.04         5.92 o
 -13   4   1          0.34         -3.90         3.90 o
 -12   4   1        116.12        119.90         7.31 o
 -11   4   1         84.56         87.62         6.02 o
 -10   4   1         32.95         30.10         3.99 o
  -9   4   1        113.12         89.22         4.05 o
  -8   4   1        919.65        924.58        10.84 o
  -7   4   1       1379.65       1370.21        12.59 o
  -6   4   1       1524.87       1552.33        14.07 o
  -5   4   1       1057.91        932.97         8.70 o
  -4   4   1          0.18          3.00         1.21 o
  -3   4   1       6874.32       7183.07        48.66 o
  -2   4   1       6546.92       6708.81        45.16 o
  -1   4   1        849.80       1009.79        10.50 o
   0   4   1       3720.79       4164.83        30.26 o
   1   4   1       7036.14       7119.88        47.58 o
   2   4   1       4134.86       4144.79        30.69 o
   3   4   1      16833.38      17300.18       122.73 o
   4   4   1          7.51          8.46         0.99 o
   5   4   1       1361.26       1503.55        12.63 o
   6   4   1       1543.45       1565.29        13.51 o
   7   4   1          0.29          2.19         1.47 o
   8   4   1        216.12        197.41         4.80 o
   9   4   1        133.15        132.95         4.91 o
  10   4   1        181.47        175.49         5.84 o
  11   4   1        605.44        589.95        21.83 o
  12   4   1         44.34         64.82         7.23 o
  13   4   1        151.39        149.20        12.02 o
 -13   5   1         49.27         47.00         9.59 o
 -12   5   1         37.76         40.03         5.07 o
 -11   5   1         63.05         67.37         9.06 o
 -10   5   1         21.85         28.62         4.06 o
  -9   5   1        902.18        867.58        11.19 o
  -8   5   1        284.35        278.19         5.97 o
  -7   5   1       1644.65       1700.82        14.93 o
  -6   5   1        280.57        349.72         4.93 o
  -5   5   1        230.26        313.13         4.26 o
  -4   5   1        115.49        147.19         3.00 o
  -3   5   1       1384.22       1499.82        14.57 o
  -2   5   1      14580.95      14405.93        95.77 o
  -1   5   1        289.50        190.92         5.82 o
   0   5   1      15716.88      15399.10       157.23 o
   1   5   1      10931.58      11206.69        78.65 o
   2   5   1       5176.14       5141.17        37.76 o
   3   5   1        720.84        799.18         7.88 o
   4   5   1        870.58        940.59         9.35 o
   5   5   1        318.87        291.81         4.17 o
   6   5   1         74.42         78.07         3.14 o
   7   5   1       1734.54       1761.76        16.93 o
   8   5   1        979.06        961.42        11.50 o
   9   5   1        156.56        147.00         5.49 o
  10   5   1        235.11        230.01         8.12 o
  11   5   1        119.95        125.11         6.19 o
  12   5   1        468.17        470.84        14.97 o
  13   5   1        105.16        111.15         9.27 o
 -13   6   1         19.56         12.59         6.94 o
 -12   6   1         42.89         42.59         5.24 o
 -11   6   1        217.75        189.25         7.98 o
 -10   6   1        309.03        313.33         9.85 o
  -9   6   1        977.13        981.22        14.46 o
  -8   6   1        837.06        805.16        10.07 o
  -7   6   1        184.90        191.47         4.30 o
  -6   6   1        248.33        194.13         3.60 o
  -5   6   1         80.35        133.93         2.78 o
  -4   6   1      11874.16      12750.36        94.78 o
  -3   6   1       2555.34       2829.05        20.56 o
  -2   6   1      10380.62      10166.64        83.27 o
  -1   6   1       3454.08       3471.76        26.11 o
   0   6   1       1698.41       1444.18        11.54 o
   1   6   1       5258.54       5051.46        55.57 o
   2   6   1        367.22        369.64         4.08 o
   3   6   1       3273.21       3383.49        26.19 o
   4   6   1       2869.62       3098.32        24.73 o
   5   6   1        430.55        485.58         9.84 o
   6   6   1         58.92         81.02         2.88 o
   7   6   1          7.68         16.50         2.55 o
   8   6   1        628.63        587.71         9.26 o
   9   6   1         20.11         26.01         2.97 o
  10   6   1        250.40        238.92         7.39 o
  11   6   1          1.30          2.25         3.32 o
  12   6   1          3.62          1.81         4.72 o
  13   6   1        452.29        434.15        24.18 o
 -13   7   1         41.47         54.81         9.54 o
 -12   7   1         35.14         45.59         6.29 o
 -11   7   1        859.41        859.22        16.65 o
 -10   7   1        596.34        632.77        12.35 o
  -9   7   1         13.43         13.96         2.67 o
  -8   7   1         58.02         85.31         3.67 o
  -7   7   1         21.33         18.40         2.83 o
  -6   7   1         69.99         75.51         2.64 o
  -5   7   1       1361.87       1559.30        13.15 o
  -4   7   1        514.47        511.15         5.61 o
  -3   7   1       5073.22       5085.99        42.54 o
  -2   7   1        117.86         56.53         1.76 o
  -1   7   1        547.02        538.28         7.66 o
   0   7   1      14676.64      14636.28       110.53 o
   1   7   1        215.42        122.58         2.23 o
   2   7   1        142.49        188.83         2.75 o
   3   7   1        193.94        223.92         3.61 o
   4   7   1      10047.37      10720.75        77.87 o
   5   7   1       3599.22       3645.33        29.30 o
   6   7   1        820.84        732.44         8.89 o
   7   7   1        293.22        287.20         6.06 o
   8   7   1         83.69         98.86         3.84 o
   9   7   1         22.61         19.12         2.52 o
  10   7   1         54.31         42.24         4.17 o
  11   7   1        481.30        489.17        12.56 o
  12   7   1         41.20         56.01         7.08 o
  13   7   1        260.62        284.94        21.18 o
 -13   8   1         46.60         63.99        10.08 o
 -12   8   1        300.98        295.02        16.50 o
 -11   8   1        571.03        511.60        14.63 o
 -10   8   1        266.03        240.86         8.21 o
  -9   8   1         12.65         20.29         2.74 o
  -8   8   1         97.65         96.82         4.02 o
  -7   8   1         98.32         97.67         3.64 o
  -6   8   1        289.57        317.08         4.77 o
  -5   8   1        603.08        624.15         6.79 o
  -4   8   1       1575.83       1676.44        13.61 o
  -3   8   1        275.59        354.22         4.21 o
  -2   8   1         45.24         61.53         2.29 o
  -1   8   1       3728.92       3881.63        29.44 o
   0   8   1        131.11        140.22         4.28 o
   1   8   1       7667.31       7795.71        62.49 o
   2   8   1         99.21        132.41         2.36 o
   3   8   1        211.37        239.94         3.18 o
   4   8   1          2.57          2.96         1.10 o
   5   8   1        175.44        158.20         4.46 o
   6   8   1        305.07        314.85         5.48 o
   7   8   1         93.63         75.29         3.34 o
   8   8   1         79.91         65.36         3.68 o
   9   8   1         58.79         41.81         3.50 o
  10   8   1         94.56         86.95         5.16 o
  11   8   1          0.04          1.16         3.12 o
  12   8   1         78.65         78.55        10.52 o
 -13   9   1         42.13         56.44         9.89 o
 -12   9   1        243.57        217.83        13.38 o
 -11   9   1        555.02        538.76        32.76 o
 -10   9   1        276.35        267.05         7.59 o
  -9   9   1         46.68         44.84         3.59 o
  -8   9   1        142.01        133.07         4.16 o
  -7   9   1        126.28        123.09         3.70 o
  -6   9   1          0.03          1.92         1.15 o
  -5   9   1       1142.38       1172.60        10.71 o
  -4   9   1       1762.71       1744.08        15.08 o
  -3   9   1         55.53         44.46         1.56 o
  -2   9   1        496.40        440.63         4.64 o
  -1   9   1        428.49        446.66         5.28 o
   0   9   1        734.78        743.50         6.74 o
   1   9   1        560.92        470.37         6.93 o
   2   9   1          1.10          5.36         1.25 o
   3   9   1          0.69         19.05         1.70 o
   4   9   1         36.87         80.32         2.57 o
   5   9   1        258.52        226.61         4.31 o
   6   9   1         13.28         22.73         2.15 o
   7   9   1        978.83        924.03        10.98 o
   8   9   1        133.67        101.38         3.98 o
   9   9   1        769.68        744.28        11.56 o
  10   9   1        248.88        282.01         8.13 o
  11   9   1        356.86        345.69        12.23 o
  12   9   1       1280.61       1312.38        27.09 o
 -13  10   1         61.57         55.18        13.79 o
 -12  10   1         36.84         24.42         7.14 o
 -11  10   1          1.36          7.00         4.09 o
 -10  10   1         33.76         46.33         4.24 o
  -9  10   1       1150.77       1089.57        16.56 o
  -8  10   1        812.07        762.61        10.07 o
  -7  10   1        175.89        156.87         4.84 o
  -6  10   1         64.73         73.36         2.85 o
  -5  10   1         40.57         58.90         2.63 o
  -4  10   1       7162.64       7930.55        54.87 o
  -3  10   1        385.92        439.70         5.35 o
  -2  10   1        122.27        137.10         3.05 o
  -1  10   1          5.69         11.67         1.25 o
   0  10   1        778.84        811.31         7.29 o
   1  10   1        802.18        858.17         7.75 o
   2  10   1        229.21        257.94         3.61 o
   3  10   1       4140.75       4277.10        30.74 o
   4  10   1         14.91         10.34         1.49 o
   5  10   1         41.86         45.05         2.34 o
   6  10   1        557.73        621.39         8.26 o
   7  10   1        194.55        174.54         4.96 o
   8  10   1          4.58         10.43         2.46 o
   9  10   1          5.08          4.17         2.27 o
  10  10   1        225.56        229.02         6.79 o
  11  10   1          0.48          4.58         3.96 o
  12  10   1         54.38         57.29         7.20 o
 -12  11   1         40.82         41.67         8.18 o
 -11  11   1         55.60         37.75         7.32 o
 -10  11   1        761.84        684.57        12.75 o
  -9  11   1        182.66        195.73         6.53 o
  -8  11   1       1440.82       1424.15        16.75 o
  -7  11   1        257.17        284.94         6.15 o
  -6  11   1        912.98        977.88        12.03 o
  -5  11   1        296.85        306.50         4.58 o
  -4  11   1       2090.19       2382.08        19.81 o
  -3  11   1        856.21        897.93         8.42 o
  -2  11   1       2025.34       1892.60        16.35 o
  -1  11   1       1676.35       1912.23        16.29 o
   0  11   1          0.56          0.05         0.75 o
   1  11   1        943.28        969.08         8.65 o
   2  11   1        134.61        149.06         2.74 o
   3  11   1      11107.90      11548.35        78.33 o
   4  11   1        134.34        157.91         5.28 o
   5  11   1        757.37        822.70         9.49 o
   6  11   1        566.26        504.48         7.34 o
   7  11   1         68.65         59.71         4.60 o
   8  11   1       1454.89       1419.02        17.01 o
   9  11   1         17.60         16.89         2.83 o
  10  11   1          2.37          2.81         2.81 o
  11  11   1          0.61          4.34         4.05 o
  12  11   1          4.83          2.84         5.80 o
 -12  12   1          5.46          5.19         5.54 o
 -11  12   1         47.75         46.57         7.48 o
 -10  12   1        460.24        425.37        12.53 o
  -9  12   1        606.48        559.06        11.02 o
  -8  12   1        307.71        318.02         6.96 o
  -7  12   1        792.54        780.34        10.95 o
  -6  12   1       1963.17       1931.87        18.03 o
  -5  12   1        511.53        458.42         7.56 o
  -4  12   1        471.28        590.56         6.61 o
  -3  12   1        751.23        839.40         8.05 o
  -2  12   1         12.58         10.21         1.35 o
  -1  12   1        468.48        479.79         5.47 o
   0  12   1        498.84        524.53         5.63 o
   1  12   1       1621.18       1555.36        14.55 o
   2  12   1        365.29        341.45         5.00 o
   3  12   1       1415.73       1437.53        18.95 o
   4  12   1       1928.76       1816.22        15.08 o
   5  12   1         67.45        100.30         3.24 o
   6  12   1        563.31        513.49        10.25 o
   7  12   1        264.66        250.77         6.58 o
   8  12   1        704.34        639.30        11.37 o
   9  12   1        256.01        258.14         8.61 o
  10  12   1        418.41        393.09        11.00 o
  11  12   1         23.71         12.54         6.03 o
  12  12   1         50.84         52.69         7.30 o
 -12  13   1         10.78         43.10         8.34 o
 -11  13   1          1.81          5.07         4.15 o
 -10  13   1          8.01          7.58         3.27 o
  -9  13   1        142.29        115.99         5.57 o
  -8  13   1          5.79          0.58         2.03 o
  -7  13   1        218.84        197.57         5.43 o
  -6  13   1         89.90         90.58         4.69 o
  -5  13   1        388.97        388.98         5.45 o
  -4  13   1         40.98         75.08         2.35 o
  -3  13   1         94.55         98.37         2.36 o
  -2  13   1       1646.13       1779.28        15.94 o
  -1  13   1         30.57         15.83         1.94 o
   0  13   1       1105.75       1238.73        10.76 o
   1  13   1          3.96         10.20         1.24 o
   2  13   1       7643.46       8022.47        55.51 o
   3  13   1       1205.36       1492.54        12.87 o
   4  13   1         10.80          5.28         1.40 o
   5  13   1          6.00         15.85         1.84 o
   6  13   1          0.01         -1.54         1.54 o
   7  13   1        637.02        616.41        10.65 o
   8  13   1        289.79        304.89         8.05 o
   9  13   1         12.62         11.95         2.95 o
  10  13   1         69.56         59.81         4.93 o
  11  13   1         13.98         14.82         4.85 o
  12  13   1          6.64          1.04         4.19 o
 -12  14   1         48.03         72.10        16.50 o
 -11  14   1         43.77         53.58         7.17 o
 -10  14   1        383.47        331.04        10.35 o
  -9  14   1         82.49         47.84         4.30 o
  -8  14   1         50.42         44.12         3.49 o
  -7  14   1        635.12        640.37        10.01 o
  -6  14   1        173.92        138.59         4.52 o
  -5  14   1        156.26        159.01         5.64 o
  -4  14   1        684.93        686.66         8.45 o
  -3  14   1       1463.30       1603.72        15.14 o
  -2  14   1       2367.73       2622.21        22.17 o
  -1  14   1       3687.49       3930.39        28.72 o
   0  14   1       2937.44       2918.67        22.09 o
   1  14   1         15.67         37.72         1.77 o
   2  14   1        156.75        233.90         4.98 o
   3  14   1        997.62        873.79         8.73 o
   4  14   1        117.98        138.84         3.58 o
   5  14   1        413.33        390.80         6.29 o
   6  14   1       1366.35       1290.41        15.21 o
   7  14   1        420.21        429.90         9.23 o
   8  14   1         72.68         53.09         4.35 o
   9  14   1        104.78        118.79         5.77 o
  10  14   1        245.83        247.39         8.12 o
  11  14   1         63.60         54.24         6.91 o
  12  14   1         19.99         17.47         5.54 o
 -12  15   1         25.25         14.78         6.73 o
 -11  15   1        291.05        301.93        20.57 o
 -10  15   1        491.62        477.05        12.52 o
  -9  15   1        220.61        195.46         7.95 o
  -8  15   1         48.69         67.09         4.26 o
  -7  15   1          7.17          4.12         2.07 o
  -6  15   1        475.66        449.33         7.97 o
  -5  15   1        369.69        340.48         6.59 o
  -4  15   1       1501.95       1403.48        14.11 o
  -3  15   1       6284.96       6235.45        48.08 o
  -2  15   1        298.64        342.90         5.47 o
  -1  15   1         55.28         87.19         2.18 o
   0  15   1         11.37         29.19         1.77 o
   1  15   1       1007.59       1012.43         9.64 o
   2  15   1        382.60        419.79         5.42 o
   3  15   1       1640.09       1571.99        14.76 o
   4  15   1       2181.01       2120.74        21.13 o
   5  15   1        302.62        255.67         5.13 o
   6  15   1         14.94         23.78         3.06 o
   7  15   1       1260.75       1156.08        16.63 o
   8  15   1         79.04         88.80         5.08 o
   9  15   1        149.54        145.35         6.75 o
  10  15   1        503.62        478.67        11.29 o
  11  15   1        304.14        336.29        11.07 o
 -12  16   1          0.13         -9.71        13.55 o
 -11  16   1          0.70         -2.83         3.88 o
 -10  16   1         27.81         21.52         4.36 o
  -9  16   1         53.18         52.61         5.16 o
  -8  16   1        810.85        663.31        16.44 o
  -7  16   1         59.50         57.16         3.80 o
  -6  16   1         84.25         84.72         3.84 o
  -5  16   1         23.13         19.22         2.37 o
  -4  16   1         37.97         46.12         3.90 o
  -3  16   1        515.52        621.72         8.11 o
  -2  16   1         15.15         11.27         1.65 o
  -1  16   1          0.14         11.21         2.10 o
   0  16   1          5.11          7.49         1.18 o
   1  16   1         71.06         62.92         2.21 o
   2  16   1        917.76       1021.47         9.95 o
   3  16   1        495.14        556.47         6.72 o
   4  16   1        663.90        644.23        15.94 o
   5  16   1         26.66         36.65         2.90 o
   6  16   1        218.43        206.34         6.91 o
   7  16   1        410.13        390.18         9.02 o
   8  16   1         54.49         61.40         4.63 o
   9  16   1         50.18         50.41         4.66 o
  10  16   1         23.26         29.73         4.75 o
  11  16   1         37.65         38.00         5.27 o
 -11  17   1         31.77         29.11         7.07 o
 -10  17   1        117.53        121.36         7.29 o
  -9  17   1        132.72        124.68         7.04 o
  -8  17   1        139.85        110.68         5.57 o
  -7  17   1        153.88        138.64         6.17 o
  -6  17   1         86.97         73.34         3.91 o
  -5  17   1         26.61         20.55         2.61 o
  -4  17   1        201.82        156.86         4.15 o
  -3  17   1        813.13        782.44         9.57 o
  -2  17   1       2424.16       2416.28        21.44 o
  -1  17   1        716.94        711.05         8.71 o
   0  17   1        201.78        236.39         4.01 o
   1  17   1        534.13        585.50         6.84 o
   2  17   1        434.85        391.89         5.49 o
   3  17   1        528.91        443.22         6.60 o
   4  17   1        960.27        859.50        13.37 o
   5  17   1       2748.77       2652.47        29.09 o
   6  17   1        110.37         81.41         4.61 o
   7  17   1        468.33        402.90         9.28 o
   8  17   1        264.85        283.33         9.60 o
   9  17   1          0.13          4.54         2.94 o
  10  17   1         10.72          9.73         4.04 o
  11  17   1          6.54          2.82         3.89 o
 -11  18   1          2.90          4.47         4.67 o
 -10  18   1         45.95         61.56         6.05 o
  -9  18   1        117.50        102.33         6.56 o
  -8  18   1        255.90        232.18         8.48 o
  -7  18   1        618.56        566.79        10.00 o
  -6  18   1       1752.65       1664.11        18.99 o
  -5  18   1        679.47        663.63        10.19 o
  -4  18   1          0.29          2.06         1.54 o
  -3  18   1        237.34        245.59         9.09 o
  -2  18   1         16.50         20.17         3.10 o
  -1  18   1        110.41        123.55         3.55 o
   0  18   1        121.71        114.86         3.88 o
   1  18   1        312.46        272.88         4.48 o
   2  18   1        197.04        203.69         4.41 o
   3  18   1        739.55        701.07         9.97 o
   4  18   1         34.93         38.69         3.03 o
   5  18   1        188.38        155.02         5.65 o
   6  18   1       2322.08       2245.12        26.45 o
   7  18   1       1209.29       1175.06        17.38 o
   8  18   1        243.77        212.87         7.48 o
   9  18   1         66.58         75.40         5.61 o
  10  18   1         14.19         17.82         4.31 o
  11  18   1         25.79         30.84         5.12 o
 -11  19   1        338.26        348.11        28.28 o
 -10  19   1        151.19        163.80         8.37 o
  -9  19   1        174.95        138.81         7.37 o
  -8  19   1          0.46          0.04         2.98 o
  -7  19   1         33.58         39.23         3.66 o
  -6  19   1         33.70         56.29         4.70 o
  -5  19   1        952.42        927.29        12.74 o
  -4  19   1        948.89        885.84        12.13 o
  -3  19   1          0.07          3.08         1.83 o
  -2  19   1       1417.75       1419.81        14.65 o
  -1  19   1        141.45        146.52         3.91 o
   0  19   1        992.13        978.26        11.07 o
   1  19   1         29.92         26.03         2.64 o
   2  19   1        308.02        335.23         5.89 o
   3  19   1         54.91         54.40         3.35 o
   4  19   1         97.78        101.50         4.67 o
   5  19   1        474.81        477.57         9.75 o
   6  19   1         31.71         17.37         3.25 o
   7  19   1         31.83         48.12         4.39 o
   8  19   1        233.14        235.08         7.85 o
   9  19   1        201.46        207.21         7.83 o
  10  19   1        206.46        210.84         9.35 o
  11  19   1         14.12         15.55         4.61 o
 -11  20   1        126.40        120.43         9.87 o
 -10  20   1          0.70          4.28         3.74 o
  -9  20   1         44.02         30.78         4.78 o
  -8  20   1        121.87        114.17         6.73 o
  -7  20   1          0.10         -0.18         2.34 o
  -6  20   1         67.84         62.94         4.05 o
  -5  20   1        225.61        247.82         6.65 o
  -4  20   1        256.92        246.72         6.14 o
  -3  20   1         49.18         49.60         3.09 o
  -2  20   1        171.42        166.70         4.42 o
  -1  20   1       2262.20       2095.10        19.66 o
   0  20   1        498.37        504.50         8.43 o
   1  20   1       1500.17       1489.38        16.84 o
   2  20   1        508.52        528.26        13.79 o
   3  20   1          1.30          1.52         1.73 o
   4  20   1       1050.93       1030.44        15.11 o
   5  20   1         49.80         53.21         4.28 o
   6  20   1        366.11        364.02         9.00 o
   7  20   1         14.81         16.27         3.32 o
   8  20   1        289.79        290.58         9.84 o
   9  20   1        228.86        238.77         8.29 o
  10  20   1         58.87         55.64         6.47 o
 -10  21   1        139.19        156.31         8.54 o
  -9  21   1        210.63        193.82         8.80 o
  -8  21   1         31.47         42.22         5.14 o
  -7  21   1          6.25          6.95         2.95 o
  -6  21   1        135.95        113.48         4.94 o
  -5  21   1        717.18        773.06        12.52 o
  -4  21   1        448.93        455.74         8.46 o
  -3  21   1        594.86        562.81         8.49 o
  -2  21   1        719.53        681.83         9.38 o
  -1  21   1        226.77        233.40         5.79 o
   0  21   1        523.49        507.42        10.94 o
   1  21   1        188.86        164.65         4.96 o
   2  21   1        354.35        303.50         7.75 o
   3  21   1       1170.52       1068.45        20.48 o
   4  21   1        241.90        265.65         7.19 o
   5  21   1        378.51        369.79         8.86 o
   6  21   1        293.73        289.51         8.15 o
   7  21   1        142.85        135.46         6.80 o
   8  21   1          0.05         -1.15         2.82 o
   9  21   1         50.64         44.83         4.76 o
  10  21   1         19.11         21.48         4.92 o
 -10  22   1          1.07          9.43         6.26 o
  -9  22   1        598.45        612.47        15.11 o
  -8  22   1        591.37        588.33        15.15 o
  -7  22   1         93.22        101.82         5.51 o
  -6  22   1        324.02        287.31         8.02 o
  -5  22   1         13.77         20.26         2.92 o
  -4  22   1       1825.12       1702.12        19.52 o
  -3  22   1          5.22          6.34         1.97 o
  -2  22   1        381.32        392.19         7.82 o
  -1  22   1        236.01        244.49         6.13 o
   0  22   1         80.34         87.74         4.04 o
   1  22   1        553.10        518.78         8.99 o
   2  22   1         10.36         12.93         2.62 o
   3  22   1        663.44        655.93        14.01 o
   4  22   1        292.53        249.62         8.60 o
   5  22   1       1404.50       1270.84        18.62 o
   6  22   1        113.39        102.08         5.49 o
   7  22   1        121.77        111.26         5.89 o
   8  22   1         87.29         96.72         6.07 o
   9  22   1         86.91         67.12         5.77 o
  10  22   1        294.05        342.73        12.80 o
 -10  23   1        437.22        448.03        16.13 o
  -9  23   1        163.04        200.69        11.45 o
  -8  23   1          3.38         13.69         5.48 o
  -7  23   1          4.82         -0.38         2.61 o
  -6  23   1        137.52        128.29         5.97 o
  -5  23   1         30.20         29.97         3.22 o
  -4  23   1       1331.56       1246.91        16.38 o
  -3  23   1        775.17        728.47        12.68 o
  -2  23   1         29.29         27.67         2.97 o
  -1  23   1       1625.29       1559.62        18.30 o
   0  23   1        277.95        321.02         7.16 o
   1  23   1         20.55         30.62         3.04 o
   2  23   1         64.91         60.12         4.19 o
   3  23   1        140.28        134.86         8.07 o
   4  23   1         49.04         76.07         5.47 o
   5  23   1        359.61        379.06        10.87 o
   6  23   1         25.40         34.98         4.76 o
   7  23   1         83.14         85.47         5.71 o
   8  23   1         96.83         90.38         6.09 o
   9  23   1         64.74         74.19         6.09 o
  -9  24   1         82.78         89.94         7.29 o
  -8  24   1        100.43        101.87         7.10 o
  -7  24   1         10.22          6.47         5.15 o
  -6  24   1         77.64         63.94         4.99 o
  -5  24   1         14.67         17.48         3.27 o
  -4  24   1         67.34         67.30         4.68 o
  -3  24   1        924.35        951.46        15.10 o
  -2  24   1        100.75        126.65         5.01 o
  -1  24   1        633.95        614.10        10.35 o
   0  24   1         46.16         68.52         3.97 o
   1  24   1        102.16        105.40         4.62 o
   2  24   1         11.69          9.86         3.21 o
   3  24   1       1111.03       1044.34        18.53 o
   4  24   1         60.62         53.24         6.04 o
   5  24   1         16.25         23.51         4.42 o
   6  24   1         15.56         14.20         3.90 o
   7  24   1        211.99        186.77         8.71 o
   8  24   1          5.92          2.32         3.55 o
   9  24   1          2.85          6.84         4.26 o
  -9  25   1        133.76        148.38         9.55 o
  -8  25   1          1.08          0.39         3.42 o
  -7  25   1        533.23        501.87        13.67 o
  -6  25   1        386.69        408.29        11.63 o
  -5  25   1         17.95         16.11         4.06 o
  -4  25   1        187.28        182.03         6.76 o
  -3  25   1       1857.50       1812.18        23.43 o
  -2  25   1       1388.15       1326.58        17.64 o
  -1  25   1          0.90         16.89         2.70 o
   0  25   1        469.21        463.62         9.03 o
   1  25   1        105.04        117.22         4.95 o
   2  25   1        259.60        236.02        10.31 o
   3  25   1        264.66        297.58         9.59 o
   4  25   1       1060.57       1034.05        19.02 o
   5  25   1        417.01        431.07        13.30 o
   6  25   1         19.46         18.43         4.31 o
   7  25   1         58.37         52.24         5.78 o
   8  25   1        103.69        113.76         7.98 o
   9  25   1        117.72        124.14        22.66 o
  -8  26   1         91.96         85.84         8.81 o
  -7  26   1        318.33        333.52        17.76 o
  -6  26   1         15.84         19.15         4.24 o
  -5  26   1          1.17         -0.33         2.98 o
  -4  26   1         34.93         27.80         3.71 o
  -3  26   1        516.35        499.96        10.91 o
  -2  26   1        703.89        672.93        11.52 o
  -1  26   1        472.00        467.19         9.58 o
   0  26   1        390.63        429.91         8.84 o
   1  26   1         73.16         78.47         5.06 o
   2  26   1          8.12          8.90         3.29 o
   3  26   1       1448.91       1386.10        24.32 o
   4  26   1         80.47         81.32         7.11 o
   5  26   1        313.42        317.84        10.58 o
   6  26   1        121.33        101.79         8.39 o
   7  26   1          0.04         -2.63         3.72 o
   8  26   1         55.37         61.22         7.01 o
  -8  27   1          1.23          2.26         4.53 o
  -7  27   1          3.00          1.85         7.64 o
  -6  27   1          0.02          0.22         3.41 o
  -5  27   1          9.44         11.95         4.91 o
  -4  27   1        423.29        413.12        11.69 o
  -3  27   1        176.98        206.88         7.33 o
  -2  27   1         21.14         20.64         3.49 o
  -1  27   1        177.94        183.93         7.07 o
   0  27   1        137.75        154.31         5.81 o
   1  27   1        399.25        413.76        11.80 o
   2  27   1        320.02        327.47        10.27 o
   3  27   1         15.64         24.18         4.18 o
   4  27   1          0.25          1.39         3.19 o
   5  27   1        121.72        114.93         7.32 o
   6  27   1         33.05         28.05         4.85 o
   7  27   1          3.93          7.80         4.01 o
   8  27   1         32.72         23.77         6.24 o
  -7  28   1         29.30         32.89         6.35 o
  -6  28   1        248.51        248.08        14.36 o
  -5  28   1        123.06        132.47         9.88 o
  -4  28   1         46.74         58.92         5.78 o
  -3  28   1        148.77        150.84         6.72 o
  -2  28   1          0.55          0.01         2.57 o
  -1  28   1       1006.43        995.24        14.81 o
   0  28   1        126.24        129.88         5.60 o
   1  28   1        434.75        425.36        11.75 o
   2  28   1         67.20         85.82         6.26 o
   3  28   1         17.53         18.13         4.35 o
   4  28   1          2.94         -0.81         3.45 o
   5  28   1         42.94         61.33         6.38 o
   6  28   1        415.39        436.29        13.22 o
   7  28   1         25.20         35.10         5.52 o
  -7  29   1          7.85          5.56         4.47 o
  -6  29   1         13.66         12.36         4.14 o
  -5  29   1          7.66          9.40         4.27 o
  -4  29   1          0.07          4.20         3.50 o
  -3  29   1         19.13         17.42         4.18 o
  -2  29   1          8.84         10.52         3.33 o
  -1  29   1        508.63        556.63        10.88 o
   0  29   1        174.42        161.03         6.87 o
   1  29   1         21.12         22.82         4.31 o
   2  29   1        399.67        396.37        11.82 o
   3  29   1          0.01         -1.18         2.88 o
   4  29   1        129.50        131.60         7.96 o
   5  29   1         42.32         57.68         7.48 o
   6  29   1          1.72          9.49         4.35 o
   7  29   1         25.94         21.18         9.85 o
  -6  30   1          2.72         -0.69         3.66 o
  -5  30   1        157.37        141.67         8.18 o
  -4  30   1        309.82        289.94        10.59 o
  -3  30   1         25.18         30.28         4.78 o
  -2  30   1        114.46        124.68        11.04 o
  -1  30   1        333.74        342.01        12.13 o
   0  30   1         74.69         75.29         6.34 o
   1  30   1        204.00        223.39        11.38 o
   2  30   1         14.15         20.36         4.21 o
   3  30   1          2.85          4.34         3.68 o
   4  30   1         84.39         81.79         6.96 o
   5  30   1        693.80        783.77        18.15 o
   6  30   1        473.80        542.91        15.25 o
  -5  31   1         64.48         67.89         6.72 o
  -4  31   1        141.42        145.34         8.31 o
  -3  31   1        356.25        397.65        12.12 o
  -2  31   1         90.39         96.83         6.95 o
  -1  31   1        199.79        216.47         9.32 o
   0  31   1          3.73          1.28         3.41 o
   1  31   1          0.08          0.76         3.31 o
   2  31   1          3.66          5.32         3.74 o
   3  31   1        401.72        422.25        12.92 o
   4  31   1        647.68        706.22        16.99 o
   5  31   1        314.43        306.42        13.57 o
  -4  32   1          0.00          0.06         3.73 o
  -3  32   1         23.96         37.71         5.26 o
  -2  32   1        135.06        134.33         9.38 o
  -1  32   1          0.09         12.80         4.05 o
   0  32   1        131.57        141.61         8.06 o
   1  32   1         12.13          9.97         4.55 o
   2  32   1         41.12         53.30         6.36 o
   3  32   1        112.47        113.59         7.94 o
   4  32   1        116.63        149.21        12.37 o
  -3  33   1        832.65        884.71        19.20 o
  -2  33   1        228.81        253.62        12.03 o
  -1  33   1        539.79        584.52        21.77 o
   0  33   1          2.25          3.36         4.51 o
   1  33   1         36.00         43.19         6.04 o
   2  33   1        206.16        233.02        10.16 o
   3  33   1        175.12        167.11         9.04 o
  -1  34   1        134.57        158.94        13.38 o
   0  34   1          1.77          5.33         4.67 o
   1  34   1         11.17         16.42         5.82 o
 -13   0   2       1367.61       1518.63        36.39 o
 -12   0   2       1054.31       1101.04        28.38 o
 -11   0   2        305.41        276.03        17.24 o
 -10   0   2          1.40         -1.97         3.48 o
  -9   0   2       2811.65       2819.26        38.93 o
  -8   0   2       1841.25       1870.59        34.16 o
  -7   0   2          9.54          3.04         1.73 o
  -6   0   2       1180.86       1251.18        15.82 o
  -5   0   2       5472.08       5601.03        59.73 o
  -4   0   2       1179.39       1257.91        14.50 o
  -3   0   2        236.16        289.61         5.76 o
  -2   0   2      12297.20      11885.92       157.78 o
  -1   0   2       9658.41      10074.92        94.63 o
   0   0   2      19465.64      18664.62       178.97 o
   1   0   2      49264.21      48116.00       654.44 o
   2   0   2         22.83         14.91         1.40 o
   3   0   2        109.29        103.62         4.84 o
   4   0   2        167.47        187.44         4.77 o
   5   0   2       1065.90        997.98        13.22 o
   6   0   2        116.40        144.80         4.50 o
   7   0   2          0.40         -1.15         2.63 o
   8   0   2        930.67        898.48        17.12 o
   9   0   2       2176.05       2057.60        35.84 o
  10   0   2        215.64        229.24         9.27 o
  11   0   2         32.38         30.05         9.36 o
  12   0   2        773.60        811.87        24.21 o
  13   0   2          7.28         16.75         9.36 o
 -13   1   2          0.06          1.89         3.84 o
 -12   1   2        233.33        241.61         9.29 o
 -11   1   2          6.83          5.05         3.48 o
 -10   1   2        309.43        298.42         9.04 o
  -9   1   2         54.40         71.53         4.32 o
  -8   1   2         21.39         33.07         2.51 o
  -7   1   2        398.10        468.72         6.89 o
  -6   1   2        290.61        338.12         4.68 o
  -5   1   2       1811.97       1894.95        15.92 o
  -4   1   2       1830.99       1899.93        14.53 o
  -3   1   2       7282.85       7726.15        53.93 o
  -2   1   2        958.09        970.51        12.34 o
  -1   1   2      11722.23      11385.58       136.10 o
   0   1   2         30.78         32.20         0.99 o
   1   1   2       1412.00       1321.17        10.05 o
   2   1   2       2993.05       3145.30        25.61 o
   3   1   2         57.51         56.82         1.76 o
   4   1   2        760.39        750.00         7.25 o
   5   1   2          2.36         19.32         1.95 o
   6   1   2         65.08         62.03         2.29 o
   7   1   2        135.63        139.77         3.81 o
   8   1   2        326.97        341.17         6.98 o
   9   1   2       1641.21       1615.32        23.96 o
  10   1   2        874.92        856.36        15.94 o
  11   1   2        559.32        595.17        18.12 o
  12   1   2          5.01          1.87         4.07 o
  13   1   2         27.09         30.19         7.29 o
 -13   2   2          1.23         13.31         4.53 o
 -12   2   2          0.56          1.04         3.24 o
 -11   2   2        250.52        220.74         8.23 o
 -10   2   2         59.91         72.90         6.68 o
  -9   2   2        459.13        430.97         8.87 o
  -8   2   2       2349.15       2294.90        19.28 o
  -7   2   2       1707.19       1701.05        14.77 o
  -6   2   2       3191.54       3241.80        25.97 o
  -5   2   2       4035.10       3915.09        30.13 o
  -4   2   2       1324.04       1480.68        13.68 o
  -3   2   2        244.09        275.93         3.58 o
  -2   2   2      13592.33      14301.63       109.55 o
  -1   2   2       1256.49       1224.46        11.12 o
   0   2   2        465.30        461.39         4.14 o
   1   2   2         51.01         75.41         2.70 o
   2   2   2       7546.06       7795.08        52.53 o
   3   2   2        320.45        338.22         3.98 o
   4   2   2          3.04          3.13         1.19 o
   5   2   2        107.88        160.87         3.10 o
   6   2   2       1298.09       1344.28        12.92 o
   7   2   2         18.15         17.71         2.11 o
   8   2   2          6.34          5.86         2.22 o
   9   2   2         55.56         60.31         4.34 o
  10   2   2        828.33        786.19        14.52 o
  11   2   2        300.91        305.99        10.10 o
  12   2   2          9.98         17.55         5.21 o
  13   2   2          0.15          5.91         5.92 o
 -13   3   2          0.32         -1.86         3.68 o
 -12   3   2         19.59         30.28         5.13 o
 -11   3   2         61.07         67.72         5.61 o
 -10   3   2        490.16        464.52        11.32 o
  -9   3   2         21.07         22.29         2.93 o
  -8   3   2        168.89        155.41         4.17 o
  -7   3   2         82.12         95.99         2.87 o
  -6   3   2        969.02       1076.39        10.03 o
  -5   3   2        617.57        599.09        17.12 o
  -4   3   2        122.63         85.94         2.03 o
  -3   3   2       6471.66       6413.88        52.34 o
  -2   3   2          3.93          4.10         1.05 o
  -1   3   2       7517.79       7892.40        52.69 o
   0   3   2       2921.94       2974.10        20.69 o
   1   3   2       5519.59       5345.24        39.02 o
   2   3   2       7348.49       7473.26        59.07 o
   3   3   2      17392.22      17713.35       118.02 o
   4   3   2       4105.53       3923.56        31.52 o
   5   3   2        434.72        405.26         6.05 o
   6   3   2        571.74        536.87        10.49 o
   7   3   2       2011.97       2092.03        19.38 o
   8   3   2         18.25         21.75         2.62 o
   9   3   2        689.65        697.01        11.64 o
  10   3   2          0.11          3.93         2.52 o
  11   3   2        109.81        104.03         5.90 o
  12   3   2        233.47        262.81        11.27 o
 -13   4   2         40.88         35.05         5.62 o
 -12   4   2        688.80        674.33        15.18 o
 -11   4   2        205.79        186.44         7.80 o
 -10   4   2          5.51          7.25         2.78 o
  -9   4   2        340.57        334.13         7.86 o
  -8   4   2         68.08         76.01         3.23 o
  -7   4   2         99.06         92.05         2.88 o
  -6   4   2       1644.26       1776.88        14.86 o
  -5   4   2        871.53        928.11         8.69 o
  -4   4   2        769.52        734.40         9.80 o
  -3   4   2          3.14          9.89         1.19 o
  -2   4   2       7389.24       7472.28        50.29 o
  -1   4   2      17678.47      17578.03       117.83 o
   0   4   2        474.24        490.41         5.21 o
   1   4   2       1556.00       1645.97        14.46 o
   2   4   2       4765.19       5013.79        34.52 o
   3   4   2       1271.42       1417.15        11.33 o
   4   4   2          0.16          0.15         1.20 o
   5   4   2         20.14         29.68         2.08 o
   6   4   2       1360.21       1469.86        15.40 o
   7   4   2        396.96        424.07         6.77 o
   8   4   2          8.30          2.89         1.84 o
   9   4   2         33.83         29.22         3.55 o
  10   4   2        167.06        179.82         6.69 o
  11   4   2        193.66        205.63         7.66 o
  12   4   2          0.82          1.24         3.62 o
 -13   5   2          7.05         -0.48         3.59 o
 -12   5   2          4.16          2.38         3.40 o
 -11   5   2        703.56        740.80        23.96 o
 -10   5   2          7.14          8.43         2.88 o
  -9   5   2         31.64         29.65         3.33 o
  -8   5   2        656.94        658.48        13.59 o
  -7   5   2          8.60         14.20         1.91 o
  -6   5   2        653.13        659.67         7.26 o
  -5   5   2          0.67          9.06         2.07 o
  -4   5   2       8008.38       8010.79        54.74 o
  -3   5   2         98.77        139.04         2.36 o
  -2   5   2         18.87         31.91         1.47 o
  -1   5   2      10428.00      10448.53        69.76 o
   0   5   2       6597.59       6703.46        45.25 o
   1   5   2      12542.26      12224.53        94.03 o
   2   5   2          3.21         34.47         2.21 o
   3   5   2       1300.09       1214.15        12.23 o
   4   5   2         60.39         52.01         2.07 o
   5   5   2         56.82         51.10         2.32 o
   6   5   2        339.02        341.63         5.67 o
   7   5   2         33.03         43.18         2.79 o
   8   5   2        247.95        233.48         5.39 o
   9   5   2        129.89        137.02         7.19 o
  10   5   2        825.36        834.26        15.90 o
  11   5   2        336.32        339.39         9.43 o
  12   5   2          0.70         -3.02         4.25 o
 -13   6   2          2.62         -3.45         3.98 o
 -12   6   2         13.43         20.67         4.53 o
 -11   6   2        251.44        227.51         9.81 o
 -10   6   2          7.15          9.19         2.78 o
  -9   6   2        141.71        131.98         5.30 o
  -8   6   2          3.51          1.84         2.12 o
  -7   6   2       2225.27       2295.12        18.93 o
  -6   6   2       1454.29       1374.19        13.02 o
  -5   6   2        676.69        811.76         8.00 o
  -4   6   2        364.75        380.32         5.45 o
  -3   6   2       1152.72       1013.82         9.21 o
  -2   6   2       2779.87       2824.08        20.32 o
  -1   6   2         25.19         73.98         2.72 o
   0   6   2       4465.67       4408.15        43.63 o
   1   6   2       4789.11       4580.18        34.00 o
   2   6   2         12.60         37.99         1.77 o
   3   6   2        113.10        122.91         2.78 o
   4   6   2       1722.22       1672.20        14.96 o
   5   6   2         30.38         42.81         2.25 o
   6   6   2         64.30         80.34         3.01 o
   7   6   2       1117.75       1091.99        12.19 o
   8   6   2       2125.55       2105.83        22.14 o
   9   6   2        605.78        596.06        11.27 o
  10   6   2         58.18         59.25         4.86 o
  11   6   2        158.26        143.52         6.72 o
  12   6   2          1.85         -3.30         3.60 o
 -13   7   2        132.00        149.16        16.81 o
 -12   7   2        171.30        185.01         9.96 o
 -11   7   2        317.10        305.11         9.75 o
 -10   7   2        173.76        184.47         6.47 o
  -9   7   2        350.93        357.23         7.37 o
  -8   7   2        178.89        209.22         5.42 o
  -7   7   2        104.83        112.76         4.08 o
  -6   7   2        450.98        489.66         9.70 o
  -5   7   2        790.88        818.71         8.15 o
  -4   7   2        304.35        284.43         3.90 o
  -3   7   2       1165.80       1261.02        10.45 o
  -2   7   2       1186.83       1020.10         8.58 o
  -1   7   2       5078.98       5221.46        35.98 o
   0   7   2        940.26        988.63        11.66 o
   1   7   2       1438.63       1468.83        11.51 o
   2   7   2       2093.71       2226.15        16.68 o
   3   7   2         89.13         75.80         2.17 o
   4   7   2       3372.70       3236.73        26.09 o
   5   7   2        478.12        474.21         9.40 o
   6   7   2       1527.09       1619.88        15.71 o
   7   7   2        230.91        275.33         7.79 o
   8   7   2        196.90        222.48         5.98 o
   9   7   2          0.38          2.68         2.44 o
  10   7   2         53.08         50.55         4.57 o
  11   7   2          0.56          1.63         2.95 o
  12   7   2        253.07        255.11         9.96 o
 -13   8   2         17.23         33.12         7.83 o
 -12   8   2         24.87         28.21         7.14 o
 -11   8   2        207.90        227.92         8.75 o
 -10   8   2        373.95        361.47         8.85 o
  -9   8   2        386.51        405.45         8.00 o
  -8   8   2          1.50          3.34         2.08 o
  -7   8   2        766.07        654.83         7.81 o
  -6   8   2        504.97        443.19         5.84 o
  -5   8   2       8962.88       9404.93        64.71 o
  -4   8   2       2201.78       2459.08        18.89 o
  -3   8   2        120.67        158.81         2.69 o
  -2   8   2        576.02        604.70         7.86 o
  -1   8   2        379.60        430.83         4.49 o
   0   8   2        182.72        208.50         3.89 o
   1   8   2       7106.72       6826.85        46.73 o
   2   8   2          1.77          4.35         0.83 o
   3   8   2        656.23        739.10         7.88 o
   4   8   2         91.22         91.03         2.69 o
   5   8   2         33.66         46.00         2.29 o
   6   8   2       4485.23       4514.30        39.55 o
   7   8   2         65.70         75.74         3.73 o
   8   8   2         21.94         19.35         2.88 o
   9   8   2       1236.04       1170.23        15.68 o
  10   8   2         51.22         46.44         4.54 o
  11   8   2        311.26        324.24         9.37 o
  12   8   2        182.11        145.77         8.12 o
 -13   9   2         18.14         17.24         7.32 o
 -12   9   2        242.20        231.10        13.92 o
 -11   9   2          2.48          3.84         3.35 o
 -10   9   2          1.88          1.66         2.87 o
  -9   9   2       1252.74       1153.35        14.79 o
  -8   9   2         81.04         94.37         3.95 o
  -7   9   2        164.55        142.19         5.36 o
  -6   9   2        358.49        368.53         5.30 o
  -5   9   2        795.57        818.66         8.34 o
  -4   9   2       4191.93       4355.49        31.45 o
  -3   9   2         85.76         91.62         2.26 o
  -2   9   2        260.24        285.18         4.22 o
  -1   9   2          8.47          7.09         1.04 o
   0   9   2        573.82        594.88        11.56 o
   1   9   2          9.15          9.00         2.14 o
   2   9   2       5954.88       6016.89        44.71 o
   3   9   2        390.40        398.69         4.61 o
   4   9   2        244.74        217.29         4.04 o
   5   9   2         99.87        119.70         3.32 o
   6   9   2       1564.88       1609.78        15.83 o
   7   9   2        276.48        267.41        10.14 o
   8   9   2         25.37         22.94         2.80 o
   9   9   2         79.45         76.38         4.55 o
  10   9   2         56.47         43.27         4.34 o
  11   9   2          3.24          2.58         3.09 o
  12   9   2         12.13          7.48         4.14 o
 -13  10   2        355.37        444.06        21.22 o
 -12  10   2        103.18         90.59         7.96 o
 -11  10   2         20.40         13.04         3.91 o
 -10  10   2          5.32          3.66         3.91 o
  -9  10   2        112.36        114.93         5.99 o
  -8  10   2       1228.90       1152.19        14.32 o
  -7  10   2        859.55        785.99         9.64 o
  -6  10   2       1063.53       1003.12        10.07 o
  -5  10   2        567.48        635.47         7.07 o
  -4  10   2       2476.87       2543.88        19.69 o
  -3  10   2         10.17         30.70         1.37 o
  -2  10   2        363.57        464.40         6.83 o
  -1  10   2       1724.03       1896.28        17.41 o
   0  10   2       3146.58       3349.69        24.30 o
   1  10   2       4077.24       4042.86        28.97 o
   2  10   2       7868.27       7769.28        53.44 o
   3  10   2        689.45        751.27         7.40 o
   4  10   2       1387.48       1500.92        14.15 o
   5  10   2         27.82         16.53         1.82 o
   6  10   2        511.13        540.21         8.63 o
   7  10   2        834.99        792.07        12.41 o
   8  10   2         83.65         91.04         4.38 o
   9  10   2         52.97         57.14         4.06 o
  10  10   2         22.77         31.55         4.34 o
  11  10   2         21.36         17.24         3.75 o
  12  10   2         21.76         15.20         5.47 o
 -12  11   2         23.16         19.85         8.38 o
 -11  11   2          5.81          4.42         3.38 o
 -10  11   2          0.88          3.42         3.01 o
  -9  11   2          0.04          5.20         2.57 o
  -8  11   2         72.92         85.13         4.59 o
  -7  11   2          6.92         15.80         2.28 o
  -6  11   2        444.53        429.17         6.15 o
  -5  11   2       1917.42       1952.52        16.31 o
  -4  11   2       1522.58       1518.54        12.97 o
  -3  11   2         32.60         22.19         1.72 o
  -2  11   2       1336.18       1382.63        12.86 o
  -1  11   2       8048.71       8783.19        64.59 o
   0  11   2        505.90        500.04         6.05 o
   1  11   2          2.34          9.01         1.06 o
   2  11   2       1125.41       1239.58        15.43 o
   3  11   2       4159.82       3916.03        28.67 o
   4  11   2        271.51        327.74         6.24 o
   5  11   2       1105.27       1053.05        11.43 o
   6  11   2        550.17        488.74         8.26 o
   7  11   2         44.51         53.78         3.62 o
   8  11   2         21.90         15.50         2.69 o
   9  11   2          0.22         -0.38         2.35 o
  10  11   2        511.82        524.77        12.82 o
  11  11   2        248.26        251.84         9.72 o
  12  11   2         81.98         57.47         9.83 o
 -12  12   2        205.72        213.05        20.94 o
 -11  12   2         38.07         39.61         5.48 o
 -10  12   2          0.39         -3.22         3.22 o
  -9  12   2         35.95         28.82         3.56 o
  -8  12   2        738.23        678.42        11.81 o
  -7  12   2         80.59         68.53         3.53 o
  -6  12   2        384.86        362.56         6.08 o
  -5  12   2        116.90        118.67         3.42 o
  -4  12   2        106.33        107.46         2.52 o
  -3  12   2       2101.58       1959.13        17.41 o
  -2  12   2        421.49        535.65         6.74 o
  -1  12   2        886.36       1120.12        11.02 o
   0  12   2       1387.04       1542.60        13.99 o
   1  12   2       1088.46       1387.62        11.84 o
   2  12   2       1769.66       2046.95        16.38 o
   3  12   2          0.06          5.20         1.31 o
   4  12   2        229.31        280.57         4.91 o
   5  12   2       1469.07       1459.45        17.58 o
   6  12   2         12.49         17.42         2.38 o
   7  12   2       1341.83       1318.55        16.09 o
   8  12   2        321.53        337.07         7.55 o
   9  12   2         12.88         11.93         2.74 o
  10  12   2          3.02          4.50         3.54 o
  11  12   2         22.77         30.16         4.93 o
  12  12   2         79.21         56.46        17.74 o
 -12  13   2         44.77         47.97         6.68 o
 -11  13   2        173.47        181.68         9.81 o
 -10  13   2        220.22        235.09        10.38 o
  -9  13   2       1178.80       1106.52        16.68 o
  -8  13   2       1517.21       1352.86        18.33 o
  -7  13   2        127.40        119.69         4.44 o
  -6  13   2       1000.11        959.38        13.81 o
  -5  13   2        257.35        300.18         5.40 o
  -4  13   2        115.97        106.07         3.25 o
  -3  13   2        229.28        196.76         4.59 o
  -2  13   2          0.16         10.89         1.49 o
  -1  13   2          0.27          2.04         1.58 o
   0  13   2         16.80         28.80         1.57 o
   1  13   2          2.17          5.22         1.01 o
   2  13   2         11.48         19.12         1.70 o
   3  13   2       5338.32       5270.81        37.94 o
   4  13   2        962.45        982.40        10.78 o
   5  13   2        611.61        629.09         9.34 o
   6  13   2        697.06        620.37        10.60 o
   7  13   2        713.65        672.29        11.60 o
   8  13   2         48.07         27.13         3.22 o
   9  13   2        125.14        131.50         6.06 o
  10  13   2        228.87        221.09         8.73 o
  11  13   2          0.60         -3.34         3.76 o
  12  13   2         19.74         31.53        11.33 o
 -12  14   2        169.20        201.82        11.14 o
 -11  14   2          6.09         -0.06         3.75 o
 -10  14   2          1.74          4.67         3.45 o
  -9  14   2        130.45        101.77         5.35 o
  -8  14   2        551.23        517.13        10.36 o
  -7  14   2          0.79          2.48         1.84 o
  -6  14   2         22.36         36.35         2.82 o
  -5  14   2        322.44        329.58         5.76 o
  -4  14   2        152.77        193.52         4.28 o
  -3  14   2        153.26        193.47         4.45 o
  -2  14   2         80.52         66.48         2.58 o
  -1  14   2         41.96         74.04         2.63 o
   0  14   2       1426.58       1371.68        11.99 o
   1  14   2        935.20        925.39         8.99 o
   2  14   2          4.90         17.08         1.49 o
   3  14   2        493.62        549.29         6.46 o
   4  14   2        164.58        137.32         4.49 o
   5  14   2        310.66        345.40         6.76 o
   6  14   2       1440.61       1280.57        15.48 o
   7  14   2        237.40        187.02         5.60 o
   8  14   2        208.06        200.89         7.62 o
   9  14   2        155.42        164.06         7.47 o
  10  14   2        262.20        223.95         8.20 o
  11  14   2        103.61         89.47         7.14 o
 -12  15   2          1.23         -3.46         4.48 o
 -11  15   2         95.15        101.54        10.17 o
 -10  15   2        395.66        367.10        11.15 o
  -9  15   2         22.61         24.90         3.60 o
  -8  15   2          0.06         -0.46         2.36 o
  -7  15   2        381.85        318.14         7.14 o
  -6  15   2         89.91         98.11         3.96 o
  -5  15   2        105.63        101.92         3.48 o
  -4  15   2       1575.70       1501.21        14.95 o
  -3  15   2         33.63         49.80         2.55 o
  -2  15   2        159.07        158.81         3.76 o
  -1  15   2         92.69        121.24         3.27 o
   0  15   2        399.16        418.99         5.26 o
   1  15   2        298.72        265.32         4.45 o
   2  15   2       1865.51       1838.03        15.48 o
   3  15   2        285.32        274.26         4.93 o
   4  15   2         91.01         74.93         3.33 o
   5  15   2        260.49        250.96         5.88 o
   6  15   2        383.79        394.36         7.82 o
   7  15   2        154.35        180.59         8.04 o
   8  15   2          0.01         -1.33         2.30 o
   9  15   2         14.73         13.01         4.12 o
  10  15   2        781.38        787.33        14.83 o
  11  15   2          8.11         10.43         4.62 o
 -12  16   2         89.24         97.89         9.11 o
 -11  16   2          7.31         -1.75         5.04 o
 -10  16   2        155.97        129.87         8.62 o
  -9  16   2        109.30        104.44         5.64 o
  -8  16   2         79.71         66.27         4.70 o
  -7  16   2       1378.12       1336.68        18.26 o
  -6  16   2       2137.91       2008.65        21.27 o
  -5  16   2        577.17        507.06         7.67 o
  -4  16   2          8.79         12.79         1.90 o
  -3  16   2        709.00        745.58         9.27 o
  -2  16   2       2267.75       2409.15        25.05 o
  -1  16   2         17.81          6.53         1.53 o
   0  16   2        184.62        121.27         2.86 o
   1  16   2       1407.97       1319.43        12.04 o
   2  16   2         61.39         54.92         2.26 o
   3  16   2          8.57          8.52         1.54 o
   4  16   2        642.11        601.78         9.08 o
   5  16   2       4638.67       4559.79        40.73 o
   6  16   2         25.60         28.33         3.50 o
   7  16   2        789.05        723.95        12.85 o
   8  16   2        249.00        249.28         7.74 o
   9  16   2          0.15          6.45         3.06 o
  10  16   2         12.37         14.50         4.12 o
  11  16   2        285.46        289.14        14.07 o
 -11  17   2         10.50         -0.35         6.16 o
 -10  17   2         10.59          4.40         4.41 o
  -9  17   2        138.37        111.48         5.82 o
  -8  17   2          1.48          6.91         2.78 o
  -7  17   2        470.70        424.69         9.45 o
  -6  17   2        394.49        352.13         7.34 o
  -5  17   2         47.93         52.52         3.38 o
  -4  17   2        516.27        475.40         7.37 o
  -3  17   2        112.84        123.28         3.75 o
  -2  17   2         23.36         38.62         2.74 o
  -1  17   2         54.42         76.36         2.87 o
   0  17   2        156.28        150.32         3.78 o
   1  17   2        331.11        393.65         5.66 o
   2  17   2          2.49          1.25         1.17 o
   3  17   2          1.24          4.15         1.72 o
   4  17   2       1934.74       1901.76        20.23 o
   5  17   2          4.00         10.33         2.55 o
   6  17   2        110.97        115.88         5.30 o
   7  17   2          1.78          0.15         3.02 o
   8  17   2          0.17          4.77         2.79 o
   9  17   2         33.27         36.45         4.39 o
  10  17   2        320.45        289.31         9.29 o
  11  17   2          0.06          7.06         4.68 o
 -11  18   2          0.59          1.12         5.68 o
 -10  18   2         34.56         51.02         6.81 o
  -9  18   2         11.73         16.79         3.48 o
  -8  18   2        867.91        890.84        14.91 o
  -7  18   2        284.35        263.63         7.55 o
  -6  18   2        745.69        697.04        10.84 o
  -5  18   2         65.61         50.95         3.37 o
  -4  18   2        684.85        729.54         9.65 o
  -3  18   2        569.41        544.80         7.94 o
  -2  18   2        917.57        866.13        11.26 o
  -1  18   2         99.60         63.71         2.92 o
   0  18   2       2638.99       2558.78        22.61 o
   1  18   2       3260.88       3408.05        28.62 o
   2  18   2       2854.43       3032.60        24.03 o
   3  18   2       2866.35       2759.43        29.44 o
   4  18   2        121.77         84.31         4.42 o
   5  18   2        182.62        205.36         6.50 o
   6  18   2         32.78         30.10         3.72 o
   7  18   2          5.34          8.62         2.96 o
   8  18   2       1290.37       1279.61        19.27 o
   9  18   2        690.44        694.77        13.81 o
  10  18   2        115.41        112.33         6.67 o
  11  18   2         72.50         79.18        11.58 o
 -11  19   2         79.79         82.88         8.47 o
 -10  19   2         29.99         29.22         5.76 o
  -9  19   2        106.98        122.76         7.07 o
  -8  19   2        124.43        108.17         5.64 o
  -7  19   2       1126.99       1029.29        15.97 o
  -6  19   2         42.87         62.54         4.59 o
  -5  19   2       1000.11        981.53        13.19 o
  -4  19   2        176.20        155.25         4.52 o
  -3  19   2       2224.74       2131.38        20.23 o
  -2  19   2        467.61        458.30         8.36 o
  -1  19   2        206.84        176.94         4.45 o
   0  19   2         70.51         97.40         5.17 o
   1  19   2        537.25        515.54         7.63 o
   2  19   2       2408.05       2227.58        27.47 o
   3  19   2        990.58        890.16        22.65 o
   4  19   2        530.29        524.37        10.10 o
   5  19   2        456.54        432.62         9.47 o
   6  19   2        198.47        181.83         8.38 o
   7  19   2          6.36          7.65         3.01 o
   8  19   2          4.70          9.08         3.15 o
   9  19   2        106.57         96.16         6.19 o
  10  19   2         67.98         72.86         7.79 o
 -11  20   2        199.14        226.63        14.45 o
 -10  20   2        379.15        375.40        14.18 o
  -9  20   2         58.06         75.40         6.26 o
  -8  20   2         87.71        105.73         5.80 o
  -7  20   2          3.95          5.43         2.91 o
  -6  20   2        301.60        250.93         6.60 o
  -5  20   2        739.18        773.38        11.66 o
  -4  20   2        799.40        830.54        10.88 o
  -3  20   2        310.30        308.89         6.18 o
  -2  20   2        890.80        855.14        10.69 o
  -1  20   2          6.68          5.87         2.24 o
   0  20   2        478.44        489.05         7.45 o
   1  20   2        110.81        117.00         4.22 o
   2  20   2          0.19          2.84         2.50 o
   3  20   2        702.59        660.85        13.36 o
   4  20   2          0.96          4.56         2.36 o
   5  20   2        259.77        261.06         7.59 o
   6  20   2        752.69        727.84        13.18 o
   7  20   2         16.69         21.48         3.66 o
   8  20   2         13.58         14.88         3.56 o
   9  20   2          9.13          8.02         3.46 o
  10  20   2          1.48         -1.36         3.38 o
 -10  21   2         15.14         22.71         5.54 o
  -9  21   2         22.24         28.92         4.85 o
  -8  21   2          3.60          8.46         3.54 o
  -7  21   2        418.26        404.79        13.22 o
  -6  21   2        308.88        276.38         7.11 o
  -5  21   2        872.15        836.50        16.93 o
  -4  21   2       1886.88       1805.36        20.18 o
  -3  21   2          0.23          0.39         1.72 o
  -2  21   2        367.66        338.99         6.46 o
  -1  21   2       2878.41       2748.89        24.81 o
   0  21   2        116.73        120.18         4.48 o
   1  21   2          3.79          6.96         2.02 o
   2  21   2         22.12         25.99         3.60 o
   3  21   2        483.84        493.42        18.20 o
   4  21   2         22.24         16.93         3.52 o
   5  21   2        643.79        639.63        16.88 o
   6  21   2        940.07        913.55        15.27 o
   7  21   2         91.71        100.50         5.68 o
   8  21   2         47.21         53.53         5.54 o
   9  21   2         31.98         28.20         4.33 o
  10  21   2        237.84        231.58         9.07 o
 -10  22   2         26.24         37.25         6.81 o
  -9  22   2        135.30        131.75         7.68 o
  -8  22   2         31.41         29.73         4.74 o
  -7  22   2          0.20          0.40         2.62 o
  -6  22   2        282.02        302.70         7.49 o
  -5  22   2        290.77        296.35         7.21 o
  -4  22   2       1078.31       1029.70        13.98 o
  -3  22   2        298.27        305.21         6.39 o
  -2  22   2        797.10        770.38        10.39 o
  -1  22   2         51.93         65.08         4.67 o
   0  22   2        942.93        888.15        12.40 o
   1  22   2         31.21         39.23         3.28 o
   2  22   2        240.21        232.38         7.92 o
   3  22   2       1786.47       1734.08        25.24 o
   4  22   2        148.11        121.95         6.68 o
   5  22   2          7.55          4.01         5.35 o
   6  22   2        162.12        142.96         8.20 o
   7  22   2          6.37          7.57         3.15 o
   8  22   2        161.98        164.37         7.38 o
   9  22   2        339.80        309.51         9.90 o
 -10  23   2        353.41        376.72        18.51 o
  -9  23   2         19.86          8.71         4.36 o
  -8  23   2         39.16         36.30         5.83 o
  -7  23   2         27.17         17.46         3.42 o
  -6  23   2        181.08        147.77         5.68 o
  -5  23   2        358.16        388.45         8.41 o
  -4  23   2        629.73        546.59         9.77 o
  -3  23   2        152.20        154.90         4.96 o
  -2  23   2         37.63         29.10         3.07 o
  -1  23   2        109.64         95.10         4.45 o
   0  23   2        643.07        647.52        10.50 o
   1  23   2       1319.87       1288.27        17.87 o
   2  23   2        719.77        690.02        14.10 o
   3  23   2        590.76        585.23        13.23 o
   4  23   2        210.82        222.81         8.49 o
   5  23   2        347.52        327.03        14.89 o
   6  23   2         21.54         11.16         3.63 o
   7  23   2         17.93          9.58         3.93 o
   8  23   2         17.57         27.94         4.96 o
   9  23   2         18.51         22.18         4.32 o
  -9  24   2          2.61          7.07         4.18 o
  -8  24   2        166.04        156.24        13.58 o
  -7  24   2        215.85        217.57         8.82 o
  -6  24   2         17.26         22.29         3.30 o
  -5  24   2        104.78        129.75         5.37 o
  -4  24   2        494.66        438.80        10.56 o
  -3  24   2       1385.52       1337.54        19.93 o
  -2  24   2        775.15        763.29        11.86 o
  -1  24   2        167.13        146.92         5.30 o
   0  24   2        635.86        622.29        10.39 o
   1  24   2        355.39        366.47        10.16 o
   2  24   2       2529.87       2426.33        63.22 o
   3  24   2       1197.41       1188.38        20.38 o
   4  24   2         18.05         28.44         4.46 o
   5  24   2       1023.92        942.01        18.39 o
   6  24   2         28.27         47.07         5.54 o
   7  24   2       1328.69       1345.80        23.68 o
   8  24   2         91.70        110.27        10.83 o
   9  24   2        210.52        199.14        10.00 o
  -9  25   2          8.51          6.18         4.36 o
  -8  25   2         36.18         32.87         5.21 o
  -7  25   2         49.70         32.23         4.83 o
  -6  25   2        209.88        199.07         8.13 o
  -5  25   2          0.11          1.38         2.62 o
  -4  25   2         29.48         24.11         3.56 o
  -3  25   2        119.00        121.54         5.77 o
  -2  25   2        120.01        129.52         5.25 o
  -1  25   2        117.44        103.10         4.68 o
   0  25   2       1166.05       1148.88        17.63 o
   1  25   2        187.37        179.61         7.53 o
   2  25   2        209.06        217.18         8.24 o
   3  25   2        632.22        648.90        14.64 o
   4  25   2        725.08        718.39        15.69 o
   5  25   2        176.44        156.31         7.87 o
   6  25   2        155.00        138.59         7.75 o
   7  25   2         50.22         60.78         6.45 o
   8  25   2         89.01        116.12         9.46 o
  -8  26   2         10.67          8.59         4.23 o
  -7  26   2         10.35          4.16         6.68 o
  -6  26   2       1068.40       1027.12        24.36 o
  -5  26   2         52.32         39.89         4.29 o
  -4  26   2        214.59        232.52         7.74 o
  -3  26   2        265.95        265.22         7.97 o
  -2  26   2         81.82         79.10         4.64 o
  -1  26   2        108.54         97.82         4.88 o
   0  26   2        626.64        622.43        12.10 o
   1  26   2         67.69         67.05         5.90 o
   2  26   2        308.90        329.18        10.34 o
   3  26   2        230.83        234.53         9.05 o
   4  26   2          8.32          8.63         3.72 o
   5  26   2        233.68        229.17        13.01 o
   6  26   2        215.40        238.57        11.41 o
   7  26   2        330.10        365.25        12.19 o
   8  26   2        550.75        642.81        21.12 o
  -8  27   2         27.24         20.94         5.67 o
  -7  27   2         48.44         35.83         5.96 o
  -6  27   2         47.31         43.76         6.43 o
  -5  27   2         77.69         75.85         5.66 o
  -4  27   2        456.40        469.62        10.92 o
  -3  27   2        351.61        353.60         9.33 o
  -2  27   2         68.79         57.19         5.00 o
  -1  27   2         14.12         18.62         3.42 o
   0  27   2         93.42        107.80         6.35 o
   1  27   2          5.84          9.05         3.45 o
   2  27   2         51.13         58.60         7.17 o
   3  27   2        919.92        913.31        18.28 o
   4  27   2        286.20        276.16        10.14 o
   5  27   2        378.81        396.20        12.24 o
   6  27   2        115.31        133.15         8.71 o
   7  27   2        498.91        513.80        14.64 o
  -7  28   2         80.56         87.37         8.86 o
  -6  28   2         14.01         17.44         5.21 o
  -5  28   2         38.72         34.34         4.88 o
  -4  28   2          9.19          6.81         3.07 o
  -3  28   2          1.39          1.48         2.71 o
  -2  28   2        319.96        331.97         9.20 o
  -1  28   2        604.05        647.46        12.77 o
   0  28   2        291.72        300.13        14.44 o
   1  28   2        792.82        771.67        16.37 o
   2  28   2        578.82        561.12        23.61 o
   3  28   2        126.51        125.69         7.31 o
   4  28   2        374.21        381.08        12.05 o
   5  28   2         64.66         68.37         7.43 o
   6  28   2          3.19          4.59         3.79 o
   7  28   2          9.74          7.38         4.33 o
  -7  29   2        253.75        243.54        12.31 o
  -6  29   2         35.84         35.61         5.80 o
  -5  29   2         97.95        106.39         7.20 o
  -4  29   2        775.14        726.24        14.30 o
  -3  29   2        111.68        115.22         6.22 o
  -2  29   2        476.72        464.21        21.48 o
  -1  29   2        447.31        468.85        11.04 o
   0  29   2        612.99        641.87        21.05 o
   1  29   2         38.07         51.31         5.69 o
   2  29   2         62.07         67.04         6.61 o
   3  29   2          0.09          0.35         3.44 o
   4  29   2        227.37        221.37        11.59 o
   5  29   2         95.49        100.50         7.62 o
   6  29   2         13.66          5.95         4.08 o
  -6  30   2          1.66         -1.38         4.30 o
  -5  30   2        107.29        118.61         7.67 o
  -4  30   2         18.69         21.62         4.41 o
  -3  30   2          4.34          2.36         3.08 o
  -2  30   2         12.64         25.45         4.96 o
  -1  30   2        403.70        426.87        13.57 o
   0  30   2       1012.83        984.65        19.34 o
   1  30   2         31.79         31.70         7.28 o
   2  30   2        254.01        261.82        10.20 o
   3  30   2        405.06        407.84        12.68 o
   4  30   2         24.16         28.46         8.00 o
   5  30   2        258.73        256.94        10.89 o
  -5  31   2         56.85         48.65         5.88 o
  -4  31   2        114.38        111.62         7.57 o
  -3  31   2        262.59        274.07        10.38 o
  -2  31   2         37.30         33.77         5.01 o
  -1  31   2         33.73         43.62         5.31 o
   0  31   2          4.04         17.25         4.09 o
   1  31   2        602.31        638.48        15.63 o
   2  31   2        107.07        120.59         7.79 o
   3  31   2        134.99        142.26        11.88 o
   4  31   2        822.85        844.05        22.47 o
   5  31   2          8.24         26.62         6.23 o
  -4  32   2          0.85          2.81         3.74 o
  -3  32   2        110.51        140.71        13.19 o
  -2  32   2        114.79        115.94         9.22 o
  -1  32   2         22.71         28.05         5.67 o
   0  32   2         92.21        103.04         7.36 o
   1  32   2        265.16        311.11        11.27 o
   2  32   2        111.49        127.91         8.18 o
   3  32   2         40.82         38.08         6.19 o
   4  32   2        485.53        527.49        19.20 o
  -3  33   2         26.78         39.34         6.51 o
  -2  33   2          0.02          5.59         3.81 o
  -1  33   2        106.15         99.30         8.52 o
   0  33   2          1.79          4.95         3.88 o
   1  33   2        162.75        177.41         9.24 o
   2  33   2        190.57        183.49         9.41 o
 -13   1   3        620.40        721.23        16.69 o
 -12   1   3        359.31        360.68        11.18 o
 -11   1   3          0.07         -2.94         2.94 o
 -10   1   3       1081.55       1080.44        17.89 o
  -9   1   3          2.07          2.73         2.10 o
  -8   1   3       2699.87       2648.28        25.80 o
  -7   1   3         32.18         49.16         2.52 o
  -6   1   3       2583.05       2481.38        21.07 o
  -5   1   3         66.58         74.55         1.96 o
  -4   1   3         19.35         38.48         1.57 o
  -3   1   3       9478.60       9459.44        73.60 o
  -2   1   3        274.43        159.17         2.16 o
  -1   1   3       6350.20       6524.93        44.24 o
   0   1   3       2282.00       2138.98        15.73 o
   1   1   3       9486.54       9848.51        66.07 o
   2   1   3        628.74        715.13         6.67 o
   3   1   3        740.58        732.32         7.06 o
   4   1   3        803.87        695.35         7.11 o
   5   1   3       3603.60       3520.35        26.48 o
   6   1   3       1428.62       1332.15        13.65 o
   7   1   3         50.94         56.97         3.27 o
   8   1   3        815.00        772.27        11.26 o
   9   1   3         44.20         47.13         4.17 o
  10   1   3         15.63         13.15         4.38 o
  11   1   3          2.13          1.05         3.32 o
  12   1   3         12.26         10.58         4.42 o
 -13   2   3        454.52        519.57        14.10 o
 -12   2   3        114.37        106.96         6.94 o
 -11   2   3        110.71        100.12         6.38 o
 -10   2   3       1430.08       1450.18        19.61 o
  -9   2   3        342.41        304.82         7.05 o
  -8   2   3        257.67        270.45         6.56 o
  -7   2   3       1373.64       1281.09        14.46 o
  -6   2   3       2009.96       1968.57        18.68 o
  -5   2   3       2625.02       2882.70        21.57 o
  -4   2   3         11.05          7.34         1.10 o
  -3   2   3         73.59         67.57         1.89 o
  -2   2   3       8232.19       8622.89        62.29 o
  -1   2   3        100.82         53.58         1.47 o
   0   2   3       8182.91       8301.70        59.55 o
   1   2   3       1712.63       1626.28        12.52 o
   2   2   3      15977.75      16780.45       111.74 o
   3   2   3       1228.72       1506.69        12.27 o
   4   2   3        399.22        503.95         5.74 o
   5   2   3          1.19          5.63         1.17 o
   6   2   3         66.00         87.48         3.16 o
   7   2   3        622.83        608.13        10.51 o
   8   2   3        626.89        648.00        11.40 o
   9   2   3        346.03        322.96         8.34 o
  10   2   3          0.16          1.24         3.04 o
  11   2   3          0.94          1.23         3.45 o
  12   2   3        146.20        156.70         8.34 o
 -13   3   3        664.43        674.16        16.04 o
 -12   3   3        165.54        163.82         8.11 o
 -11   3   3        102.70        104.06         7.18 o
 -10   3   3         14.79         18.21         3.39 o
  -9   3   3        411.54        372.98         7.57 o
  -8   3   3       1289.29       1280.67        15.12 o
  -7   3   3          0.77          1.86         1.46 o
  -6   3   3         53.50         50.34         3.75 o
  -5   3   3       1322.61       1357.20        12.15 o
  -4   3   3         24.94         50.32         1.82 o
  -3   3   3        606.00        680.04         7.00 o
  -2   3   3       1536.70       1519.35        11.69 o
  -1   3   3       9333.50       9570.72        64.16 o
   0   3   3       8123.58       8183.95        55.22 o
   1   3   3       5805.71       6146.61        42.05 o
   2   3   3        193.58        159.85         3.58 o
   3   3   3       1150.19       1110.62         9.65 o
   4   3   3       1255.88       1371.90        11.79 o
   5   3   3       1512.98       1368.44        12.89 o
   6   3   3        255.50        249.50         5.27 o
   7   3   3        267.22        232.62         5.43 o
   8   3   3       1339.86       1310.30        19.76 o
   9   3   3        720.17        689.76        13.91 o
  10   3   3        343.16        340.67        10.27 o
  11   3   3          3.52         -0.14         3.05 o
  12   3   3        247.06        285.92        10.78 o
 -13   4   3         20.08         27.43         5.05 o
 -12   4   3        207.76        250.94        11.45 o
 -11   4   3         25.07         27.09         4.96 o
 -10   4   3        730.42        749.85        12.96 o
  -9   4   3        139.68        132.81         5.41 o
  -8   4   3       5604.66       5397.31        46.97 o
  -7   4   3       1664.89       1735.55        16.46 o
  -6   4   3        148.32        120.62         2.78 o
  -5   4   3        686.38        821.61         7.95 o
  -4   4   3       1317.42       1281.29        11.30 o
  -3   4   3        867.83        951.29         8.22 o
  -2   4   3        602.74        601.09         5.67 o
  -1   4   3      10681.73      10888.75        72.84 o
   0   4   3         47.01         38.84         1.31 o
   1   4   3        162.73        116.22         2.86 o
   2   4   3       1176.39       1189.08        10.89 o
   3   4   3       1066.43       1157.39        10.00 o
   4   4   3       1976.56       1988.64        16.34 o
   5   4   3       1632.06       1687.97        16.88 o
   6   4   3       3957.37       3954.49        32.36 o
   7   4   3       1357.87       1298.05        20.73 o
   8   4   3         95.04         96.27         4.92 o
   9   4   3        228.45        218.27        13.37 o
  10   4   3        250.64        253.51        10.67 o
  11   4   3         28.37         37.55         4.85 o
  12   4   3         23.60         19.59         4.67 o
 -13   5   3        388.77        453.68        15.62 o
 -12   5   3        127.49        120.05         7.38 o
 -11   5   3          0.86          1.13         3.16 o
 -10   5   3         15.01         23.05         3.34 o
  -9   5   3        287.49        284.15         7.90 o
  -8   5   3        274.08        257.63         5.90 o
  -7   5   3        718.94        751.46         9.18 o
  -6   5   3        113.75         89.69         2.53 o
  -5   5   3       1144.55       1195.21        12.22 o
  -4   5   3        913.50        929.19         8.43 o
  -3   5   3       4215.95       4523.58        36.40 o
  -2   5   3       3176.68       3503.11        26.68 o
  -1   5   3       1703.23       1810.10        16.15 o
   0   5   3        117.72        144.02         2.37 o
   1   5   3        196.44        218.75         3.49 o
   2   5   3        677.21        751.74         7.79 o
   3   5   3        114.66        113.07         2.26 o
   4   5   3        399.80        468.58         5.98 o
   5   5   3        228.30        280.58         5.10 o
   6   5   3        713.70        715.58         8.97 o
   7   5   3         39.77         48.79         3.46 o
   8   5   3        127.22        136.33         5.59 o
   9   5   3        622.38        582.26        11.44 o
  10   5   3        104.17        110.93         6.57 o
  11   5   3         22.26         27.18         4.61 o
  12   5   3         49.87         42.78         5.71 o
 -13   6   3         48.62         44.13        14.33 o
 -12   6   3         67.24         76.50        12.07 o
 -11   6   3        107.36        125.03         6.12 o
 -10   6   3         43.91         52.04         5.73 o
  -9   6   3         16.13         13.24         2.84 o
  -8   6   3       1157.43       1098.38        13.74 o
  -7   6   3        284.59        240.19         4.85 o
  -6   6   3         90.91         82.76         2.84 o
  -5   6   3       6211.31       6427.60        45.11 o
  -4   6   3        145.99        114.94         2.39 o
  -3   6   3          2.87          3.28         1.19 o
  -2   6   3       1335.55       1385.71        11.83 o
  -1   6   3       6885.66       6747.03        46.15 o
   0   6   3       5385.67       5636.59        38.88 o
   1   6   3       2648.34       2647.46        21.13 o
   2   6   3        247.32        231.23         3.78 o
   3   6   3        923.51        929.07         8.41 o
   4   6   3        116.84        109.61         2.27 o
   5   6   3        156.95        202.68         4.15 o
   6   6   3         42.70         55.27         3.19 o
   7   6   3        151.32        130.47         4.64 o
   8   6   3       1423.90       1346.60        16.51 o
   9   6   3       1528.31       1502.62        20.40 o
  10   6   3          9.61         11.64         3.62 o
  11   6   3         19.27         19.10         4.99 o
  12   6   3         39.25         24.66         7.18 o
 -13   7   3          5.44          7.16         4.77 o
 -12   7   3         56.24         76.86         7.94 o
 -11   7   3         20.40         21.11         4.28 o
 -10   7   3       1685.91       1632.48        21.54 o
  -9   7   3        237.10        245.42         9.40 o
  -8   7   3        748.80        739.47        12.66 o
  -7   7   3        149.95        177.91         4.27 o
  -6   7   3          2.76          5.65         1.31 o
  -5   7   3       3298.30       3689.89        27.36 o
  -4   7   3       1636.10       1884.84        15.05 o
  -3   7   3        315.79        458.51         5.13 o
  -2   7   3        213.28        164.14         2.76 o
  -1   7   3        173.55        156.16         2.63 o
   0   7   3       1015.88       1056.49        13.77 o
   1   7   3       1662.73       1688.46        14.50 o
   2   7   3        414.51        395.41         5.22 o
   3   7   3        184.86        172.62         4.99 o
   4   7   3       3913.33       3765.03        30.03 o
   5   7   3       4066.32       4079.89        32.84 o
   6   7   3       1458.20       1443.57        19.39 o
   7   7   3        934.43        876.59        12.06 o
   8   7   3          3.28          6.66         2.29 o
   9   7   3         21.88         21.35         3.56 o
  10   7   3         67.66         63.33         5.30 o
  11   7   3         25.21         45.89         5.35 o
  12   7   3         46.53         49.89         6.05 o
 -13   8   3          9.22         15.75         5.41 o
 -12   8   3        424.88        405.99        20.78 o
 -11   8   3         63.94         56.73         5.63 o
 -10   8   3         11.55         16.72         3.72 o
  -9   8   3        380.43        380.96         8.71 o
  -8   8   3        214.54        253.87         6.72 o
  -7   8   3          2.04          9.99         1.77 o
  -6   8   3         64.91         89.43         2.71 o
  -5   8   3          4.32          7.66         1.24 o
  -4   8   3          1.05          8.82         1.46 o
  -3   8   3        571.72        604.17         6.24 o
  -2   8   3       5452.82       5826.42        40.52 o
  -1   8   3        116.66        134.41         2.46 o
   0   8   3       1346.75       1460.27        12.51 o
   1   8   3       2849.60       3100.49        22.72 o
   2   8   3        643.62        663.84         7.77 o
   3   8   3         62.41         68.14         1.82 o
   4   8   3          0.78          5.25         1.43 o
   5   8   3        148.48        155.54         4.42 o
   6   8   3       2659.24       2625.06        25.64 o
   7   8   3          2.88          3.59         2.04 o
   8   8   3          0.33          2.41         2.12 o
   9   8   3        429.57        416.55         9.78 o
  10   8   3        140.23        133.43         6.33 o
  11   8   3          4.66          1.80         3.54 o
  12   8   3         10.46         10.04         5.30 o
 -13   9   3          0.71          5.55         5.80 o
 -12   9   3         81.13         93.14        11.61 o
 -11   9   3         11.30          5.37         3.68 o
 -10   9   3          1.31         -2.75         2.75 o
  -9   9   3        150.52        152.13         6.75 o
  -8   9   3        349.43        325.84         7.64 o
  -7   9   3        483.11        510.18         7.49 o
  -6   9   3        451.92        407.36         5.75 o
  -5   9   3       1212.73       1217.04        11.76 o
  -4   9   3       3053.60       3054.62        24.47 o
  -3   9   3      11841.28      11801.41        85.02 o
  -2   9   3       2231.13       2222.59        18.18 o
  -1   9   3       2577.28       2802.80        20.87 o
   0   9   3        782.73       1076.53         9.41 o
   1   9   3         11.58         24.03         1.39 o
   2   9   3       1792.89       2086.92        17.83 o
   3   9   3          1.20          1.49         0.86 o
   4   9   3       2593.27       2374.21        22.72 o
   5   9   3       1091.44       1028.24        12.63 o
   6   9   3       1276.80       1265.83        15.04 o
   7   9   3        389.60        403.15         7.90 o
   8   9   3          0.20          2.83         2.26 o
   9   9   3        186.35        184.00         6.86 o
  10   9   3        234.46        237.58         8.03 o
  11   9   3        528.98        582.04        14.36 o
  12   9   3         44.66         20.78         5.87 o
 -13  10   3        361.05        328.08        18.64 o
 -12  10   3          0.54         -2.74         3.63 o
 -11  10   3       1030.13       1020.57        19.24 o
 -10  10   3          0.33         -2.85         2.85 o
  -9  10   3         35.75         58.33         5.35 o
  -8  10   3        142.67        135.08         5.24 o
  -7  10   3          6.90         10.21         2.19 o
  -6  10   3         60.74         59.00         2.59 o
  -5  10   3        190.35        170.51         3.43 o
  -4  10   3         19.92         18.62         1.51 o
  -3  10   3        592.97        660.78         8.16 o
  -2  10   3          6.04          6.85         1.07 o
  -1  10   3         27.97         19.88         1.40 o
   0  10   3          8.05          3.99         0.93 o
   1  10   3       1277.06       1343.45        11.38 o
   2  10   3        938.93        988.71         9.67 o
   3  10   3        213.26        290.90         3.96 o
   4  10   3          8.56          8.44         1.79 o
   5  10   3        350.02        384.16        13.42 o
   6  10   3         26.54         25.72         2.77 o
   7  10   3        342.50        323.12         7.20 o
   8  10   3       1655.77       1566.81        18.80 o
   9  10   3        190.20        189.51         6.37 o
  10  10   3         34.29         34.40         4.31 o
  11  10   3         25.22         20.48         3.95 o
  12  10   3          4.71          1.87         4.85 o
 -12  11   3         61.64         57.43         6.14 o
 -11  11   3         21.71         34.25         4.79 o
 -10  11   3        303.20        310.79         9.89 o
  -9  11   3       2764.40       2615.01        34.04 o
  -8  11   3          3.81          4.14         2.44 o
  -7  11   3       1329.94       1364.52        19.57 o
  -6  11   3        760.48        730.98        12.46 o
  -5  11   3       3006.95       3142.02        24.49 o
  -4  11   3       3027.73       3402.42        25.66 o
  -3  11   3        700.16        571.59         6.18 o
  -2  11   3        277.55        303.66         4.85 o
  -1  11   3        880.68        792.68         7.71 o
   0  11   3       8381.59       8483.15        62.25 o
   1  11   3        582.62        595.94         6.35 o
   2  11   3       1316.23       1414.43        12.97 o
   3  11   3        277.92        297.77         4.15 o
   4  11   3        853.63        869.26        11.11 o
   5  11   3         11.03         30.92         2.67 o
   6  11   3         35.61         34.10         4.11 o
   7  11   3        120.72         93.21         4.37 o
   8  11   3         42.10         51.53         6.06 o
   9  11   3          6.50          9.90         2.77 o
  10  11   3          0.81          1.66         2.88 o
  11  11   3         40.93         31.80         5.45 o
 -12  12   3         80.54         94.57        13.08 o
 -11  12   3         57.94         60.08         5.96 o
 -10  12   3          0.43          3.87         3.29 o
  -9  12   3        854.85        841.70        21.12 o
  -8  12   3        901.35        864.63        15.20 o
  -7  12   3        204.43        210.49         6.25 o
  -6  12   3        497.59        441.82         8.44 o
  -5  12   3         38.63         47.04         3.00 o
  -4  12   3        456.41        458.79         6.56 o
  -3  12   3        226.47        250.50         5.48 o
  -2  12   3        726.57        864.59         9.48 o
  -1  12   3       5192.99       5266.34        37.47 o
   0  12   3       3359.34       3397.78        25.31 o
   1  12   3        356.59        370.33         4.80 o
   2  12   3       1228.30       1167.40        11.42 o
   3  12   3         53.57         43.03         2.88 o
   4  12   3        453.98        457.11         7.55 o
   5  12   3         10.52          5.32         1.93 o
   6  12   3       3797.10       3593.25        33.70 o
   7  12   3        831.10        845.68        12.39 o
   8  12   3        143.26        122.83         5.11 o
   9  12   3        122.61        116.68         5.28 o
  10  12   3         45.83         40.74         4.58 o
  11  12   3         43.84         41.35         5.59 o
 -12  13   3        405.34        385.56        12.46 o
 -11  13   3         31.03         36.83         5.10 o
 -10  13   3         71.02         64.05         5.66 o
  -9  13   3        131.52        139.10         6.88 o
  -8  13   3          6.00          0.64         2.89 o
  -7  13   3          1.88          7.86         2.50 o
  -6  13   3       1252.87       1309.13        15.31 o
  -5  13   3        177.89        206.61         4.61 o
  -4  13   3         59.47         56.94         2.66 o
  -3  13   3        264.07        331.10         5.43 o
  -2  13   3       1124.64       1267.07        12.67 o
  -1  13   3          4.12         29.86         1.42 o
   0  13   3        880.79       1035.52         9.71 o
   1  13   3          4.18          7.75         1.25 o
   2  13   3         41.77         86.05         2.43 o
   3  13   3        168.00        164.61         4.36 o
   4  13   3         20.73         21.05         2.51 o
   5  13   3       1130.69       1179.05        14.37 o
   6  13   3        318.45        287.59         6.74 o
   7  13   3        112.07         94.04         4.53 o
   8  13   3         77.59         73.68         4.44 o
   9  13   3        239.00        226.41         6.99 o
  10  13   3         46.70         36.92         4.95 o
  11  13   3         47.60         55.93         6.20 o
 -12  14   3          3.55          4.76         4.41 o
 -11  14   3        102.56         93.51         7.05 o
 -10  14   3         18.33         22.57         4.38 o
  -9  14   3          2.20         -1.20         3.19 o
  -8  14   3          0.63          0.39         2.41 o
  -7  14   3       2269.35       2175.44        25.43 o
  -6  14   3        756.45        731.25        10.65 o
  -5  14   3       2246.84       2183.42        20.87 o
  -4  14   3         60.44         67.09         2.89 o
  -3  14   3          4.03          8.28         1.58 o
  -2  14   3        755.69        811.80        11.08 o
  -1  14   3       2204.82       2208.62        19.52 o
   0  14   3        801.31       1020.14         9.71 o
   1  14   3        182.73        135.84         3.04 o
   2  14   3         13.78         23.00         2.07 o
   3  14   3         61.84         60.74         3.60 o
   4  14   3         65.99         60.63         3.32 o
   5  14   3         33.57         21.72         3.67 o
   6  14   3       1398.91       1376.40        18.11 o
   7  14   3          4.05          4.03         2.41 o
   8  14   3          6.89          2.98         2.79 o
   9  14   3        132.39        147.37         6.65 o
  10  14   3         68.53         56.01         6.00 o
  11  14   3          3.55          4.73         5.06 o
 -12  15   3          8.53          7.48         5.29 o
 -11  15   3        131.63        126.01         8.11 o
 -10  15   3        123.71        114.98         6.97 o
  -9  15   3        527.44        484.47        14.20 o
  -8  15   3        319.51        311.94         8.23 o
  -7  15   3       2037.82       1966.62        23.88 o
  -6  15   3        580.88        541.00        10.11 o
  -5  15   3        442.14        442.90         9.05 o
  -4  15   3        245.63        233.53         4.87 o
  -3  15   3       1302.16       1366.81        13.95 o
  -2  15   3       2960.90       2914.91        24.94 o
  -1  15   3       1315.27       1188.65        12.34 o
   0  15   3       1085.93        933.35         9.37 o
   1  15   3         85.50         83.00         2.50 o
   2  15   3        341.44        447.39         7.24 o
   3  15   3          7.72          5.14         1.72 o
   4  15   3       1611.79       1609.86        17.74 o
   5  15   3        202.46        174.27         6.26 o
   6  15   3        457.91        455.18         8.66 o
   7  15   3        460.56        463.48         9.11 o
   8  15   3        253.45        254.82         8.85 o
   9  15   3        162.24        159.49         8.53 o
  10  15   3          1.20          3.92         4.55 o
  11  15   3         38.86         36.49         5.63 o
 -12  16   3         34.48         34.70         7.20 o
 -11  16   3          0.10         12.80         4.23 o
 -10  16   3          7.85          4.15         3.60 o
  -9  16   3        567.24        558.62        22.74 o
  -8  16   3        334.42        352.87        10.14 o
  -7  16   3       1284.35       1220.00        18.22 o
  -6  16   3        364.94        413.74         8.96 o
  -5  16   3        412.92        421.34         6.98 o
  -4  16   3        379.27        349.79         6.20 o
  -3  16   3         90.23        105.12         3.50 o
  -2  16   3        388.92        438.05         6.74 o
  -1  16   3         34.67         68.94         2.83 o
   0  16   3        537.68        603.83         7.92 o
   1  16   3        905.86       1028.51        10.24 o
   2  16   3         35.46         36.33         2.61 o
   3  16   3         24.56         37.04         4.02 o
   4  16   3         12.80          9.71         2.35 o
   5  16   3          6.88          2.77         2.05 o
   6  16   3        779.71        761.62        11.69 o
   7  16   3          0.14         -0.23         2.78 o
   8  16   3         18.93         29.95         3.90 o
   9  16   3        206.27        168.82         7.14 o
  10  16   3         44.16         44.24         4.86 o
  11  16   3         51.06         66.21         9.39 o
 -11  17   3        794.90        858.66        21.78 o
 -10  17   3       1022.88       1051.23        20.04 o
  -9  17   3        396.42        446.64        12.60 o
  -8  17   3        768.70        774.36        13.67 o
  -7  17   3        245.83        252.24         9.06 o
  -6  17   3         85.64         79.75         4.80 o
  -5  17   3         21.00         15.39         2.19 o
  -4  17   3        340.70        297.13         6.09 o
  -3  17   3        815.94        801.24        10.04 o
  -2  17   3         41.17         56.46         2.82 o
  -1  17   3        855.17        753.18         9.38 o
   0  17   3        123.71        152.18         5.38 o
   1  17   3       1339.84       1340.81        13.75 o
   2  17   3        901.13        809.70         9.70 o
   3  17   3          0.86          3.58         1.82 o
   4  17   3       3244.53       2972.24        28.78 o
   5  17   3        773.05        698.34        10.81 o
   6  17   3        217.83        200.06         7.61 o
   7  17   3        184.14        155.00         6.51 o
   8  17   3          7.49          8.25         3.17 o
   9  17   3        269.39        253.07         8.70 o
  10  17   3         12.10         14.46         3.90 o
 -11  18   3        353.59        393.71        14.67 o
 -10  18   3         10.22         16.38         6.65 o
  -9  18   3         45.09         42.81         5.25 o
  -8  18   3        558.54        520.06        11.10 o
  -7  18   3        906.52        836.47        14.07 o
  -6  18   3         64.10         80.82         4.79 o
  -5  18   3         18.46         26.22         2.72 o
  -4  18   3        164.31        170.38         4.66 o
  -3  18   3         92.15        100.23         3.61 o
  -2  18   3         56.99         53.93         2.94 o
  -1  18   3        139.74        144.71         3.99 o
   0  18   3        541.47        511.23         7.50 o
   1  18   3        245.08        241.03         5.51 o
   2  18   3         15.18         22.73         2.81 o
   3  18   3        203.21        204.54         6.28 o
   4  18   3        107.48        100.37         4.37 o
   5  18   3        220.18        189.49         6.54 o
   6  18   3        240.97        190.60         6.75 o
   7  18   3         12.08          9.44         3.03 o
   8  18   3         13.74          8.70         3.27 o
   9  18   3         65.61         60.89         5.31 o
  10  18   3        303.28        330.34        10.17 o
 -11  19   3          0.01          4.78         5.18 o
 -10  19   3        299.33        293.97        26.28 o
  -9  19   3        133.84        138.22         7.38 o
  -8  19   3          1.67          6.52         2.88 o
  -7  19   3         33.19         37.67         4.16 o
  -6  19   3         42.51         48.45         4.21 o
  -5  19   3        109.18        110.42         4.47 o
  -4  19   3        138.33        132.28         4.27 o
  -3  19   3        415.52        387.40         7.15 o
  -2  19   3          0.03          2.18         2.02 o
  -1  19   3       1237.37       1217.53        13.37 o
   0  19   3        507.36        492.80        10.94 o
   1  19   3       1017.95       1000.58        13.37 o
   2  19   3          0.16          4.27         2.09 o
   3  19   3        522.32        489.40        11.21 o
   4  19   3        297.52        318.35         8.01 o
   5  19   3        508.63        518.92        10.68 o
   6  19   3       1953.29       1849.89        23.94 o
   7  19   3        265.90        269.74         8.37 o
   8  19   3        463.03        439.88        10.95 o
   9  19   3         68.37         79.82         6.03 o
  10  19   3         26.16         30.05         4.75 o
 -11  20   3        166.87        190.30        11.89 o
 -10  20   3         69.38         77.84         9.46 o
  -9  20   3         79.89         80.25        13.11 o
  -8  20   3        161.66        180.92         7.02 o
  -7  20   3        247.06        241.34         7.66 o
  -6  20   3        155.84        146.67         5.95 o
  -5  20   3          2.40          0.72         2.09 o
  -4  20   3        592.13        501.53         8.21 o
  -3  20   3         13.51         10.83         2.10 o
  -2  20   3         47.82         22.94         2.39 o
  -1  20   3        965.16        879.23        15.27 o
   0  20   3       1474.91       1410.77        14.95 o
   1  20   3          1.96          2.96         1.87 o
   2  20   3        110.65        110.90         6.19 o
   3  20   3          0.21          0.85         2.60 o
   4  20   3         67.00         64.64         5.21 o
   5  20   3         47.56         37.39         3.98 o
   6  20   3         17.97         17.80         3.37 o
   7  20   3        221.26        225.44         7.82 o
   8  20   3       1100.11       1081.73        18.09 o
   9  20   3        116.31        111.06         8.24 o
  10  20   3          9.58         11.39         4.02 o
 -10  21   3         60.88         77.23        23.65 o
  -9  21   3         50.74         46.63         5.55 o
  -8  21   3         99.12         99.72         7.46 o
  -7  21   3          0.96         -0.95         2.69 o
  -6  21   3         68.99         73.35         4.92 o
  -5  21   3         45.59         53.20         3.93 o
  -4  21   3       1597.15       1564.34        19.80 o
  -3  21   3       1694.06       1545.93        16.60 o
  -2  21   3         96.45        112.14         4.06 o
  -1  21   3         14.02         30.23         3.22 o
   0  21   3         78.29         67.08         4.76 o
   1  21   3          0.30         -1.73         1.73 o
   2  21   3          3.37          7.73         2.75 o
   3  21   3         34.02         32.76         4.23 o
   4  21   3         23.39         18.14         3.81 o
   5  21   3         22.24         44.58         6.61 o
   6  21   3        110.85         83.47         6.45 o
   7  21   3          0.29         -0.68         3.42 o
   8  21   3          9.73         15.99         3.78 o
   9  21   3         10.16         10.06         3.86 o
 -10  22   3         37.83         48.96        17.74 o
  -9  22   3          5.27          4.36         4.38 o
  -8  22   3        116.90        131.84         6.67 o
  -7  22   3        277.63        291.33         9.43 o
  -6  22   3         90.15        118.52         5.70 o
  -5  22   3        460.42        508.10         9.56 o
  -4  22   3        480.26        452.96        10.61 o
  -3  22   3         14.65         15.04         2.43 o
  -2  22   3        385.77        362.49         6.98 o
  -1  22   3       2844.24       2780.50        25.57 o
   0  22   3       1145.31       1112.20        16.10 o
   1  22   3       1319.20       1159.94        19.08 o
   2  22   3       1363.41       1318.05        21.04 o
   3  22   3        142.46        153.27         7.13 o
   4  22   3        615.81        607.76        13.73 o
   5  22   3        694.60        635.97        17.44 o
   6  22   3       1482.59       1427.35        23.82 o
   7  22   3         68.77         80.28         6.70 o
   8  22   3        136.95        138.06         7.16 o
   9  22   3        241.57        279.83        11.04 o
 -10  23   3        107.73        113.67        11.78 o
  -9  23   3         14.81         11.09         5.40 o
  -8  23   3         77.12         78.42         5.70 o
  -7  23   3         10.38          4.68         3.15 o
  -6  23   3         94.58         99.86         5.50 o
  -5  23   3        363.44        385.09         9.68 o
  -4  23   3        115.07         96.19         4.54 o
  -3  23   3        103.78         95.94         4.23 o
  -2  23   3       1544.27       1468.79        16.35 o
  -1  23   3        258.36        287.17         7.73 o
   0  23   3        158.37        189.27         6.66 o
   1  23   3          5.05          8.47         3.13 o
   2  23   3        110.17        122.42         6.40 o
   3  23   3        632.54        588.60        13.47 o
   4  23   3        367.85        329.00        10.28 o
   5  23   3        159.46        151.83         7.57 o
   6  23   3        596.95        554.43        17.49 o
   7  23   3        483.58        476.31        17.64 o
   8  23   3         46.47         44.67         7.82 o
   9  23   3        122.30        128.80         8.47 o
  -9  24   3          0.49         -4.15         4.15 o
  -8  24   3          0.17          1.41         3.06 o
  -7  24   3         61.39         58.94         5.13 o
  -6  24   3         12.95          8.29         3.74 o
  -5  24   3        246.43        224.68         6.85 o
  -4  24   3          6.64          8.83         2.53 o
  -3  24   3        451.33        450.70         9.22 o
  -2  24   3        655.41        613.99        10.56 o
  -1  24   3         49.39         40.06         3.87 o
   0  24   3          2.99          3.82         2.53 o
   1  24   3         39.31         30.81         4.20 o
   2  24   3        118.38        125.96         6.76 o
   3  24   3         55.31         56.19         5.47 o
   4  24   3        397.42        389.55        13.58 o
   5  24   3         76.06         78.77         7.75 o
   6  24   3        798.13        740.12        16.74 o
   7  24   3         22.22         15.05         4.61 o
   8  24   3         37.60         38.25         5.85 o
  -9  25   3        152.21        133.00         9.81 o
  -8  25   3         19.27          9.60         4.23 o
  -7  25   3          0.10          1.47         3.11 o
  -6  25   3          0.01          1.11         3.83 o
  -5  25   3        169.07        151.36         6.47 o
  -4  25   3          0.08          3.52         2.67 o
  -3  25   3        222.82        245.06         6.89 o
  -2  25   3        632.09        593.08        10.65 o
  -1  25   3        418.82        396.48        10.97 o
   0  25   3         38.58         35.87         3.87 o
   1  25   3         11.12          8.36         3.17 o
   2  25   3        965.15        893.37        17.49 o
   3  25   3        150.91        136.78         7.96 o
   4  25   3        598.84        638.23        18.92 o
   5  25   3        126.46        155.90         8.29 o
   6  25   3        265.30        272.61        10.52 o
   7  25   3         14.35         16.26         4.38 o
   8  25   3          3.18         -2.09         4.44 o
  -8  26   3          5.81          7.31         4.05 o
  -7  26   3        123.65        108.09         6.38 o
  -6  26   3         25.90         24.60         4.98 o
  -5  26   3        192.61        156.55         7.70 o
  -4  26   3         59.63         50.88         5.38 o
  -3  26   3        214.56        212.83         6.72 o
  -2  26   3         15.00         11.46         3.02 o
  -1  26   3         63.06         63.09         4.76 o
   0  26   3         72.92         84.21         6.54 o
   1  26   3        313.48        298.44         9.90 o
   2  26   3         31.65         33.84         4.85 o
   3  26   3        531.89        496.72        12.99 o
   4  26   3        183.85        159.68         8.37 o
   5  26   3        392.84        370.46        11.94 o
   6  26   3        378.37        414.07        12.92 o
   7  26   3        199.16        214.77        11.01 o
  -8  27   3         50.61         46.92         6.99 o
  -7  27   3          7.38          6.51         4.56 o
  -6  27   3          2.10         -1.12         3.38 o
  -5  27   3        216.81        225.96         9.05 o
  -4  27   3          1.23          3.05         2.92 o
  -3  27   3        587.37        557.01        11.85 o
  -2  27   3         92.03        104.66         5.54 o
  -1  27   3          2.67          6.53         2.85 o
   0  27   3         61.01         65.05         6.12 o
   1  27   3         34.17         28.88         5.33 o
   2  27   3        253.44        233.36         9.35 o
   3  27   3         18.80         14.77         4.00 o
   4  27   3         98.84         93.31         7.54 o
   5  27   3          1.57          1.20         3.74 o
   6  27   3          0.05         -3.40         3.54 o
   7  27   3          1.11          8.76         4.46 o
  -7  28   3         10.36          8.26         4.99 o
  -6  28   3         20.41         32.11         5.10 o
  -5  28   3        196.46        199.15         8.80 o
  -4  28   3         77.24         83.31         5.63 o
  -3  28   3         17.40          8.57         3.56 o
  -2  28   3         73.30         78.07         5.41 o
  -1  28   3        164.91        162.08         6.81 o
   0  28   3       1092.91       1083.38        20.14 o
   1  28   3        143.53        149.95         9.46 o
   2  28   3        101.92        101.67         7.02 o
   3  28   3        226.58        246.64        10.03 o
   4  28   3        252.16        324.55        11.45 o
   5  28   3        103.04         98.07        14.22 o
   6  28   3        120.05        143.66         8.67 o
  -7  29   3         36.89         41.05         7.01 o
  -6  29   3        118.83        112.39        13.14 o
  -5  29   3         39.37         28.04         4.75 o
  -4  29   3          5.96         12.81         3.51 o
  -3  29   3         22.02         28.01         4.61 o
  -2  29   3         27.92         29.88         4.19 o
  -1  29   3        290.45        303.85        10.34 o
   0  29   3        194.67        224.02        12.66 o
   1  29   3        395.66        388.25        11.93 o
   2  29   3          0.69          4.04         3.54 o
   3  29   3          2.35         -3.15         3.15 o
   4  29   3        110.67        123.55         7.74 o
   5  29   3        138.76        137.13        10.50 o
   6  29   3        172.46        179.83        19.21 o
  -6  30   3        208.22        236.95        11.95 o
  -5  30   3        109.26         94.88         7.20 o
  -4  30   3         78.18         93.05         6.70 o
  -3  30   3         79.98         82.36         6.60 o
  -2  30   3         76.94         72.10         6.68 o
  -1  30   3        150.50        153.13         8.00 o
   0  30   3        730.24        712.32        16.31 o
   1  30   3        282.83        295.79        10.93 o
   2  30   3         18.93         29.70         5.21 o
   3  30   3          8.58          9.93         4.20 o
   4  30   3        160.43        149.03         8.61 o
   5  30   3          7.30          4.20         6.40 o
  -5  31   3         13.08         12.57         6.09 o
  -4  31   3          1.60          4.61         4.27 o
  -3  31   3         18.59         14.19         4.24 o
  -2  31   3         21.11         22.83         7.82 o
  -1  31   3         55.91         52.51         5.87 o
   0  31   3          0.49          4.80         3.44 o
   1  31   3          3.47          6.57         5.12 o
   2  31   3        112.17        112.52         7.81 o
   3  31   3          4.97          3.47         4.11 o
   4  31   3         13.05          5.96         4.10 o
  -4  32   3         63.37         56.77         7.54 o
  -3  32   3        133.09        159.31         8.47 o
  -2  32   3        163.80        170.62        10.04 o
  -1  32   3         21.69         27.32         5.03 o
   0  32   3         34.31         34.22         5.25 o
   1  32   3        127.86        122.97         8.12 o
   2  32   3         79.59         96.07         7.63 o
   3  32   3         53.70         57.51         6.62 o
  -2  33   3        257.15        238.41        11.82 o
  -1  33   3        187.24        190.79        10.98 o
   0  33   3         67.52         82.71         7.38 o
   1  33   3         15.10         18.80         5.00 o
 -13   0   4         33.38         32.38         7.44 o
 -12   0   4         45.91         46.07         8.01 o
 -11   0   4        451.10        458.45        16.87 o
 -10   0   4       1387.28       1385.65        29.26 o
  -9   0   4         73.14         93.76         6.93 o
  -8   0   4          7.61         12.54         3.54 o
  -7   0   4        312.87        270.74        14.80 o
  -6   0   4       6199.41       6082.81        72.23 o
  -5   0   4       1622.74       1642.65        23.50 o
  -4   0   4       5751.42       6188.75        77.87 o
  -3   0   4       3073.75       3341.78        40.75 o
  -2   0   4       1000.70       1126.48        13.22 o
  -1   0   4        821.16        883.81        12.59 o
   0   0   4       5523.05       4923.12        50.56 o
   1   0   4        588.84        796.75        11.21 o
   2   0   4       1405.28       1698.74        38.19 o
   3   0   4      14013.75      15430.56       146.62 o
   4   0   4         20.39         15.37         2.13 o
   5   0   4         40.17         34.94         3.34 o
   6   0   4        601.30        631.36        13.04 o
   7   0   4        200.92        193.20         9.92 o
   8   0   4       1787.23       1794.32        46.07 o
   9   0   4       2012.22       2027.23        40.41 o
  10   0   4         75.08         89.71         8.88 o
  11   0   4         29.39         17.57         8.13 o
  12   0   4        141.92        166.79        12.89 o
 -13   1   4        101.94        122.63         7.80 o
 -12   1   4         11.09          9.33         3.98 o
 -11   1   4        816.70        714.56        15.18 o
 -10   1   4         60.73         62.50         4.28 o
  -9   1   4        433.93        456.68         9.24 o
  -8   1   4          2.44          3.74         2.16 o
  -7   1   4          2.03          9.42         1.91 o
  -6   1   4          1.74         17.42         2.12 o
  -5   1   4        190.94        226.16         6.81 o
  -4   1   4       3481.18       3764.45        40.65 o
  -3   1   4      11970.06      12194.80        93.26 o
  -2   1   4        869.77        890.21        13.30 o
  -1   1   4        729.14        719.97         7.18 o
   0   1   4        306.44        374.49         4.38 o
   1   1   4       3635.81       3684.22        26.50 o
   2   1   4       6220.59       6418.25        44.61 o
   3   1   4        769.08        771.44         9.12 o
   4   1   4        418.95        411.64         5.31 o
   5   1   4        305.50        333.71         4.99 o
   6   1   4        247.25        249.96         5.08 o
   7   1   4        313.64        318.52         7.54 o
   8   1   4        115.69        115.75         6.20 o
   9   1   4        150.50        155.41         8.46 o
  10   1   4          6.61          8.75         3.65 o
  11   1   4          0.66         -1.84         3.29 o
  12   1   4        121.76        136.07         8.48 o
 -13   2   4        114.03        135.18         8.36 o
 -12   2   4        411.12        470.68        12.76 o
 -11   2   4        394.22        418.86        13.14 o
 -10   2   4        329.04        300.95         8.71 o
  -9   2   4          0.54          3.56         2.57 o
  -8   2   4        329.23        293.58         6.46 o
  -7   2   4        781.26        748.11        10.34 o
  -6   2   4        136.15        149.55         4.15 o
  -5   2   4        457.77        385.59         6.05 o
  -4   2   4       1782.57       1868.99        16.06 o
  -3   2   4        392.20        442.49         5.37 o
  -2   2   4         16.72          7.14         0.85 o
  -1   2   4        373.95        350.10         4.22 o
   0   2   4        141.90         94.46         2.10 o
   1   2   4        960.29        895.25         9.75 o
   2   2   4       9331.42       9964.66        67.73 o
   3   2   4       2958.15       3265.69        24.34 o
   4   2   4        157.73        154.96         3.16 o
   5   2   4        130.98        151.94         3.31 o
   6   2   4         11.13          2.00         1.76 o
   7   2   4         24.62         18.76         3.00 o
   8   2   4        682.81        723.34        14.35 o
   9   2   4        144.41        129.91         6.94 o
  10   2   4         15.57         18.39         4.06 o
  11   2   4          1.62         -3.25         3.35 o
  12   2   4         85.01         86.85         7.43 o
 -13   3   4         51.13         43.23         6.54 o
 -12   3   4        199.00        190.84         8.70 o
 -11   3   4        479.41        520.08        14.48 o
 -10   3   4         19.14         22.84         3.37 o
  -9   3   4       1902.81       1864.78        20.69 o
  -8   3   4       1048.01       1117.48        15.28 o
  -7   3   4        489.50        439.34         7.56 o
  -6   3   4        284.30        297.53         4.92 o
  -5   3   4        345.63        369.03         6.61 o
  -4   3   4       6548.44       6873.25        51.34 o
  -3   3   4       1970.25       2027.23        18.90 o
  -2   3   4       2831.90       3005.66        22.26 o
  -1   3   4        625.71        731.97         6.90 o
   0   3   4        598.79        687.40         6.64 o
   1   3   4         35.58         65.98         1.97 o
   2   3   4        809.07        775.54         7.40 o
   3   3   4       2122.68       1885.36        15.61 o
   4   3   4       1580.80       1437.91        12.59 o
   5   3   4         74.42         66.18         2.78 o
   6   3   4         16.38         22.98         2.51 o
   7   3   4       1474.15       1374.74        18.08 o
   8   3   4        579.32        544.68        10.78 o
   9   3   4        355.32        347.12        10.22 o
  10   3   4        948.08        991.63        24.50 o
  11   3   4          2.19         15.96         4.24 o
  12   3   4          2.09         -5.33         5.33 o
 -13   4   4         19.35         11.73         5.14 o
 -12   4   4        411.51        438.26        14.26 o
 -11   4   4         54.60         47.55         4.63 o
 -10   4   4        131.37        127.52         5.70 o
  -9   4   4        172.37        176.49         6.30 o
  -8   4   4        236.26        217.00         6.72 o
  -7   4   4         43.88         43.33         3.29 o
  -6   4   4        398.21        424.45         8.15 o
  -5   4   4         17.97         33.41         1.93 o
  -4   4   4         33.10         43.48         2.12 o
  -3   4   4         10.39         18.08         1.63 o
  -2   4   4         39.16         48.21         1.89 o
  -1   4   4       5740.36       6002.63        41.58 o
   0   4   4       1339.77       1536.82        12.39 o
   1   4   4        153.04        157.73         2.80 o
   2   4   4          3.88         10.23         1.30 o
   3   4   4        617.62        742.37         9.09 o
   4   4   4          1.46          9.64         1.28 o
   5   4   4       1304.22       1342.61        14.97 o
   6   4   4       1895.47       1934.96        20.20 o
   7   4   4         46.48         27.21         3.56 o
   8   4   4       2274.73       2251.41        35.68 o
   9   4   4        160.14        152.89         8.25 o
  10   4   4         23.88         26.29         4.69 o
  11   4   4        121.88        137.49        12.87 o
  12   4   4        398.85        458.38        16.71 o
 -13   5   4        174.36        178.96        17.56 o
 -12   5   4          1.87          0.28         4.25 o
 -11   5   4        170.26        169.89         6.84 o
 -10   5   4         21.03         20.74         3.45 o
  -9   5   4       1494.44       1480.80        17.64 o
  -8   5   4          0.31         -1.28         1.95 o
  -7   5   4         30.58         25.51         2.48 o
  -6   5   4       1930.59       1990.07        19.46 o
  -5   5   4        166.20        147.23         4.87 o
  -4   5   4        122.04        216.20         3.89 o
  -3   5   4        214.84        142.38         2.55 o
  -2   5   4        939.35        886.71         8.11 o
  -1   5   4       1279.08       1118.18        12.85 o
   0   5   4       2894.81       2794.93        20.78 o
   1   5   4       1224.71       1187.20        11.21 o
   2   5   4        259.11        354.34         5.12 o
   3   5   4        543.14        559.80         6.66 o
   4   5   4       2332.32       2458.08        21.10 o
   5   5   4       1558.27       1546.78        16.72 o
   6   5   4          0.22          4.25         1.96 o
   7   5   4         50.13         58.13         4.48 o
   8   5   4       1305.04       1322.96        18.45 o
   9   5   4        858.14        826.61        16.38 o
  10   5   4         14.33         12.92         3.88 o
  11   5   4        402.42        461.73        13.17 o
  12   5   4        159.33        182.94        11.17 o
 -13   6   4         71.05         51.05        10.35 o
 -12   6   4          2.98          2.51         4.12 o
 -11   6   4         62.97         73.58         6.13 o
 -10   6   4        278.65        272.51         7.94 o
  -9   6   4        111.44        117.28         5.39 o
  -8   6   4       2897.73       2868.69        28.03 o
  -7   6   4        181.57        184.10         5.03 o
  -6   6   4        377.09        424.56         6.32 o
  -5   6   4       1403.75       1288.44        12.67 o
  -4   6   4        354.20        371.12         4.80 o
  -3   6   4         33.76         34.73         1.88 o
  -2   6   4          0.05          6.11         1.86 o
  -1   6   4       6705.83       6644.16        49.25 o
   0   6   4       1199.18       1277.75        10.78 o
   1   6   4        601.51        757.74         8.14 o
   2   6   4       5592.72       5836.67        44.28 o
   3   6   4       2596.18       2822.57        23.49 o
   4   6   4         78.55         82.19         3.38 o
   5   6   4       5598.81       5837.02        52.26 o
   6   6   4       3206.06       3055.64        29.19 o
   7   6   4        842.55        813.42        11.81 o
   8   6   4         70.83         92.41         7.47 o
   9   6   4       2764.95       2701.03        31.45 o
  10   6   4         90.80         75.23         7.92 o
  11   6   4        214.84        257.25        10.15 o
  12   6   4        191.24        199.49        11.35 o
 -13   7   4         12.15         10.27         6.38 o
 -12   7   4         40.67         46.27         6.97 o
 -11   7   4          0.10          0.43         3.35 o
 -10   7   4        161.73        154.71         8.04 o
  -9   7   4          0.28         -0.41         2.32 o
  -8   7   4        932.06        943.61        12.67 o
  -7   7   4        814.97        768.47        14.97 o
  -6   7   4        809.48        845.02         9.78 o
  -5   7   4        934.57        908.35        10.02 o
  -4   7   4         17.19         27.52         1.55 o
  -3   7   4        566.35        510.64         5.70 o
  -2   7   4       1465.24       1484.25        12.36 o
  -1   7   4        425.63        455.11         5.24 o
   0   7   4         62.20         80.44         2.16 o
   1   7   4       1713.71       1865.63        16.31 o
   2   7   4       1641.95       1737.03        15.61 o
   3   7   4       1294.99       1362.39        13.11 o
   4   7   4       1697.01       1615.69        16.99 o
   5   7   4       4765.11       4812.79        42.00 o
   6   7   4        215.97        248.80         6.69 o
   7   7   4       2281.04       2248.48        23.69 o
   8   7   4          2.21          3.03         2.75 o
   9   7   4         99.25        100.08         6.31 o
  10   7   4          0.25          0.92         3.35 o
  11   7   4         79.19        106.77         7.27 o
 -13   8   4         80.07         73.27        10.19 o
 -12   8   4          6.21          6.07         3.89 o
 -11   8   4        640.17        641.15        14.72 o
 -10   8   4         11.52         11.25         3.59 o
  -9   8   4        217.34        217.27         7.94 o
  -8   8   4         71.28         86.88         5.03 o
  -7   8   4        523.20        497.64         8.70 o
  -6   8   4        197.24        190.24         4.29 o
  -5   8   4        416.41        496.78         6.76 o
  -4   8   4       3082.88       3138.59        25.28 o
  -3   8   4         94.32        145.08         2.87 o
  -2   8   4       2250.04       2132.15        16.76 o
  -1   8   4        166.19        231.61         4.17 o
   0   8   4        549.73        424.56         5.06 o
   1   8   4         19.84          8.79         1.34 o
   2   8   4       4053.62       4062.88        32.08 o
   3   8   4        250.87        204.44         4.03 o
   4   8   4         24.69         35.94         2.71 o
   5   8   4        316.23        320.60         6.60 o
   6   8   4         48.83         42.84         3.45 o
   7   8   4        181.43        167.54         6.65 o
   8   8   4       2624.95       2568.31        29.70 o
   9   8   4         11.80         12.05         3.34 o
  10   8   4          0.85         -3.00         3.00 o
  11   8   4         31.21         30.00         4.95 o
 -13   9   4        398.89        489.69        21.22 o
 -12   9   4        189.21        222.64         9.46 o
 -11   9   4         53.23         55.27         5.69 o
 -10   9   4        529.16        547.40        13.11 o
  -9   9   4        616.56        575.34        12.85 o
  -8   9   4          7.01          6.32         2.51 o
  -7   9   4          1.60          2.79         1.76 o
  -6   9   4        773.95        842.32        12.29 o
  -5   9   4          4.85          3.80         1.36 o
  -4   9   4        961.51       1004.38        10.13 o
  -3   9   4        666.78        776.26         7.79 o
  -2   9   4         83.57         96.16         2.92 o
  -1   9   4        415.21        442.79         5.29 o
   0   9   4       1034.11       1019.55         9.38 o
   1   9   4          6.20         30.33         1.93 o
   2   9   4          5.36          8.28         1.64 o
   3   9   4         21.56         29.70         2.55 o
   4   9   4        538.13        587.62         8.84 o
   5   9   4       8110.80       7799.77        64.89 o
   6   9   4         47.91         56.63         3.68 o
   7   9   4        918.15        840.14        12.42 o
   8   9   4         12.73         16.16         2.86 o
   9   9   4         45.43         56.45         4.72 o
  10   9   4        169.18        171.97         7.30 o
  11   9   4          0.80         -3.54         3.54 o
 -12  10   4        565.67        669.13        16.10 o
 -11  10   4         13.55         13.13         4.18 o
 -10  10   4        599.55        587.15        15.11 o
  -9  10   4        831.12        781.22        15.50 o
  -8  10   4         38.27         42.62         4.33 o
  -7  10   4          3.69          6.11         2.17 o
  -6  10   4         72.15         78.11         3.50 o
  -5  10   4       3915.41       3813.36        32.67 o
  -4  10   4        203.31        238.28         3.89 o
  -3  10   4        315.94        348.23         5.00 o
  -2  10   4        410.01        397.75         5.04 o
  -1  10   4       2097.29       2072.17        16.57 o
   0  10   4        404.14        334.06         4.49 o
   1  10   4       2070.95       1933.17        15.66 o
   2  10   4        169.15        187.40         4.52 o
   3  10   4        274.13        237.50         5.18 o
   4  10   4        301.84        322.52         6.42 o
   5  10   4         71.98         80.66         3.97 o
   6  10   4        716.04        722.38        11.29 o
   7  10   4         46.56         48.34         6.02 o
   8  10   4          0.04          0.81         2.34 o
   9  10   4       1061.80       1100.10        19.12 o
  10  10   4        341.63        393.70        11.95 o
  11  10   4          3.28          7.44         4.21 o
 -12  11   4         56.80         79.25         7.32 o
 -11  11   4       1093.40       1139.52        21.13 o
 -10  11   4        102.67        103.46         6.46 o
  -9  11   4       1061.19        977.12        17.86 o
  -8  11   4          8.29          5.68         2.88 o
  -7  11   4       2169.59       2139.54        22.33 o
  -6  11   4        206.88        230.95         5.80 o
  -5  11   4         99.56        111.74         5.40 o
  -4  11   4       6430.25       6573.22        50.40 o
  -3  11   4       4678.53       4835.94        35.14 o
  -2  11   4        879.88        880.02         8.67 o
  -1  11   4         57.68         84.43         4.63 o
   0  11   4       5157.22       5576.43        39.73 o
   1  11   4        104.41        123.43         3.51 o
   2  11   4        202.14        260.11         4.73 o
   3  11   4         44.83         37.51         2.67 o
   4  11   4        262.31        208.08         5.25 o
   5  11   4        210.68        254.06         6.08 o
   6  11   4        217.40        220.38         6.55 o
   7  11   4       3836.49       3731.61        39.21 o
   8  11   4         85.82         74.23         5.04 o
   9  11   4        292.95        289.59        10.98 o
  10  11   4        479.32        566.84        12.64 o
  11  11   4        248.12        289.64        10.83 o
 -12  12   4         10.64          8.17         4.91 o
 -11  12   4         91.68         93.59         7.16 o
 -10  12   4         13.04         10.57         3.60 o
  -9  12   4         15.90         24.77         4.36 o
  -8  12   4        156.08        134.16         6.57 o
  -7  12   4       2379.94       2280.89        23.58 o
  -6  12   4       2177.25       2184.63        22.39 o
  -5  12   4       2566.81       2517.98        48.14 o
  -4  12   4          4.40          5.98         1.51 o
  -3  12   4          0.07          3.22         1.41 o
  -2  12   4         52.51         38.58         1.79 o
  -1  12   4         12.86         12.33         1.70 o
   0  12   4        224.36        360.20         4.90 o
   1  12   4       1934.38       2060.78        16.84 o
   2  12   4          0.36          2.25         1.40 o
   3  12   4         48.40         68.92         3.22 o
   4  12   4         56.04         67.99         3.43 o
   5  12   4        897.33        788.75        12.54 o
   6  12   4       1119.79       1128.23        16.25 o
   7  12   4        178.36        186.87         6.60 o
   8  12   4          8.97          5.27         4.45 o
   9  12   4        488.69        509.53        12.90 o
  10  12   4         54.89         63.40         5.56 o
  11  12   4         15.81          9.97         4.38 o
 -12  13   4         51.68         50.17         6.38 o
 -11  13   4         49.18         57.48         8.89 o
 -10  13   4        261.05        260.25         9.55 o
  -9  13   4        801.17        783.79        24.46 o
  -8  13   4         19.20         20.07         3.82 o
  -7  13   4          2.69         13.75         2.64 o
  -6  13   4        129.25        152.55         5.79 o
  -5  13   4        384.40        361.19         6.96 o
  -4  13   4        688.95        590.89         8.52 o
  -3  13   4        451.02        332.87         7.55 o
  -2  13   4       1153.52       1164.07        12.12 o
  -1  13   4        397.49        497.72         6.06 o
   0  13   4          1.42          1.92         1.08 o
   1  13   4        164.56        171.54         4.17 o
   2  13   4         50.03         32.64         2.61 o
   3  13   4       1153.05       1125.53        14.73 o
   4  13   4        125.27        129.42         6.57 o
   5  13   4        902.40        896.31        13.76 o
   6  13   4        294.31        296.88         7.87 o
   7  13   4         69.25         62.33         4.74 o
   8  13   4         88.25         78.37         5.35 o
   9  13   4          9.90         11.01         3.44 o
  10  13   4        140.54        145.89         7.29 o
  11  13   4          2.45          7.75         4.23 o
 -12  14   4        138.25        151.24         8.91 o
 -11  14   4         36.12         38.58         5.44 o
 -10  14   4         26.56         27.40         4.51 o
  -9  14   4         58.24         76.19         6.14 o
  -8  14   4        208.03        188.78         7.75 o
  -7  14   4          0.12          4.56         2.51 o
  -6  14   4       1694.96       1657.08        18.60 o
  -5  14   4       1433.08       1414.03        17.70 o
  -4  14   4         93.03         97.42         4.02 o
  -3  14   4        551.72        531.95         8.07 o
  -2  14   4        670.11        589.21         7.89 o
  -1  14   4         23.40         25.59         2.11 o
   0  14   4        324.31        372.64         5.22 o
   1  14   4        757.52        768.57         9.10 o
   2  14   4          1.24          1.71         1.31 o
   3  14   4        114.65         84.46         3.65 o
   4  14   4         52.32         54.04         3.61 o
   5  14   4         45.12         69.42         7.49 o
   6  14   4        119.19        122.55         5.55 o
   7  14   4       2477.65       2490.63        29.23 o
   8  14   4        225.46        215.64         7.40 o
   9  14   4        275.25        254.39         8.48 o
  10  14   4        457.40        466.06        13.24 o
  11  14   4         51.76         63.84         9.92 o
 -12  15   4          3.12          3.05         4.28 o
 -11  15   4          0.01         -1.24         4.55 o
 -10  15   4         91.13        108.46         7.04 o
  -9  15   4        232.85        224.63         8.65 o
  -8  15   4        106.09        104.41         6.26 o
  -7  15   4        370.75        331.36         8.34 o
  -6  15   4       1074.67       1058.73        15.16 o
  -5  15   4        180.86        167.98         5.53 o
  -4  15   4         88.54        106.06         3.86 o
  -3  15   4        851.66        846.86        10.96 o
  -2  15   4        101.20        137.34         4.13 o
  -1  15   4        168.19        147.73         3.85 o
   0  15   4          0.07          1.46         1.29 o
   1  15   4          0.27          0.60         1.33 o
   2  15   4        110.76         80.62         3.37 o
   3  15   4        795.73        733.73        10.50 o
   4  15   4        124.17        122.30         4.53 o
   5  15   4       1257.90       1222.28        19.15 o
   6  15   4          0.21         -2.58         2.58 o
   7  15   4          0.45          6.23         2.92 o
   8  15   4        184.78        205.86         7.47 o
   9  15   4         49.77         37.78         5.14 o
  10  15   4        239.77        265.77        14.80 o
 -11  16   4         59.31         59.42         6.44 o
 -10  16   4         78.48         76.65         7.11 o
  -9  16   4        357.15        368.32        11.20 o
  -8  16   4         97.02         91.87         6.31 o
  -7  16   4        355.99        362.39         8.91 o
  -6  16   4       2096.38       2069.28        24.37 o
  -5  16   4        760.90        766.41        12.28 o
  -4  16   4        191.92        195.36         4.81 o
  -3  16   4        607.75        551.27         8.00 o
  -2  16   4         74.73         42.55         2.90 o
  -1  16   4        141.05        133.17         4.08 o
   0  16   4       2178.83       2047.97        20.82 o
   1  16   4        399.93        326.48         6.41 o
   2  16   4        782.09        673.97        11.57 o
   3  16   4       1017.80        922.91        12.89 o
   4  16   4         63.19         69.92         3.92 o
   5  16   4         90.67        120.39         5.70 o
   6  16   4        479.53        461.96        10.16 o
   7  16   4         38.33         25.68         3.61 o
   8  16   4         40.28         57.90         6.91 o
   9  16   4        141.75        161.72         9.48 o
  10  16   4          0.09          2.90         4.27 o
 -11  17   4          3.24          6.91         4.03 o
 -10  17   4         41.20         39.94         5.25 o
  -9  17   4        259.84        261.01        13.08 o
  -8  17   4        468.77        480.07        12.31 o
  -7  17   4        239.32        232.05         7.98 o
  -6  17   4        977.17        987.11        19.19 o
  -5  17   4         23.11         18.22         2.67 o
  -4  17   4        154.07        130.26         4.10 o
  -3  17   4         68.86         69.22         3.23 o
  -2  17   4        952.41        913.63        10.96 o
  -1  17   4        123.86        126.60         4.09 o
   0  17   4        302.90        285.53         6.05 o
   1  17   4         65.95         74.46         3.52 o
   2  17   4        191.78        191.43         5.95 o
   3  17   4        164.29        159.94         4.91 o
   4  17   4        569.71        577.31        10.51 o
   5  17   4         55.20         69.25         4.62 o
   6  17   4         28.15         27.53         3.75 o
   7  17   4        176.49        210.93         7.55 o
   8  17   4         38.64         43.71         5.46 o
   9  17   4          3.72          0.52         3.55 o
  10  17   4        386.30        392.69        14.59 o
 -11  18   4          2.00          8.41         4.23 o
 -10  18   4         67.86         78.50         6.85 o
  -9  18   4        555.77        572.23        14.27 o
  -8  18   4        515.88        478.86        12.31 o
  -7  18   4        288.80        280.52         8.89 o
  -6  18   4        515.46        550.38        10.95 o
  -5  18   4        592.61        559.02         9.67 o
  -4  18   4        687.46        678.84         9.60 o
  -3  18   4          8.71         13.13         2.14 o
  -2  18   4         44.06         58.26         3.09 o
  -1  18   4         23.54         28.26         2.36 o
   0  18   4         93.24         67.89         3.93 o
   1  18   4        147.67        145.06         4.60 o
   2  18   4        663.53        635.67        11.14 o
   3  18   4       1013.77        924.20        14.17 o
   4  18   4       3735.21       3635.81        34.69 o
   5  18   4        158.41        118.05         5.61 o
   6  18   4         11.70          7.39         3.25 o
   7  18   4        265.09        273.34         8.50 o
   8  18   4         20.43         14.42         4.38 o
   9  18   4        146.94        137.48         8.05 o
  10  18   4        501.84        524.75        14.71 o
 -11  19   4        642.58        708.20        17.35 o
 -10  19   4        789.44        801.12        18.99 o
  -9  19   4         15.97         15.84         4.32 o
  -8  19   4        336.42        332.46        13.84 o
  -7  19   4         30.21         48.22         4.98 o
  -6  19   4         67.50         85.07         4.95 o
  -5  19   4        312.48        258.09         6.64 o
  -4  19   4       3834.78       3558.39        31.17 o
  -3  19   4        115.88        101.55         3.91 o
  -2  19   4        957.74        882.42        11.09 o
  -1  19   4         29.87         13.32         2.23 o
   0  19   4       1288.92       1216.92        16.48 o
   1  19   4          6.30          7.05         2.05 o
   2  19   4         58.02         79.45         5.09 o
   3  19   4        186.31        180.11         6.15 o
   4  19   4         88.40         84.74         5.85 o
   5  19   4          1.43          4.83         4.15 o
   6  19   4         73.79         81.06         9.04 o
   7  19   4          1.42          1.23         3.32 o
   8  19   4          1.93          3.26         3.57 o
   9  19   4         53.54         61.47         9.96 o
 -10  20   4        146.81        138.93         8.23 o
  -9  20   4         19.92         17.97         4.41 o
  -8  20   4         67.62         66.35         6.94 o
  -7  20   4         18.87         10.52         3.04 o
  -6  20   4        599.70        584.31        11.57 o
  -5  20   4        199.42        205.27         6.19 o
  -4  20   4        328.72        302.72         6.50 o
  -3  20   4          4.80          3.99         1.89 o
  -2  20   4        454.03        396.59         7.16 o
  -1  20   4         13.76         11.60         2.24 o
   0  20   4        150.42        151.52         5.53 o
   1  20   4          5.01          8.94         2.48 o
   2  20   4         67.27         76.17         5.09 o
   3  20   4        218.77        195.08        12.37 o
   4  20   4        134.94        117.02         9.60 o
   5  20   4        550.47        531.87        13.05 o
   6  20   4         76.68         83.97         6.38 o
   7  20   4          0.53          3.64         3.35 o
   8  20   4        222.82        240.93        10.45 o
   9  20   4         18.77         20.15         4.70 o
 -10  21   4        121.79        133.60         8.45 o
  -9  21   4         38.05         36.38         5.24 o
  -8  21   4          1.61          4.45         4.21 o
  -7  21   4         12.32         13.41         3.31 o
  -6  21   4        284.35        237.49         7.98 o
  -5  21   4         12.59         16.74         3.21 o
  -4  21   4        546.69        557.39         9.00 o
  -3  21   4         83.53         72.01         3.71 o
  -2  21   4        102.03        106.79         4.16 o
  -1  21   4        294.73        249.54         6.76 o
   0  21   4          6.76         11.11         2.72 o
   1  21   4         79.20         89.73         7.97 o
   2  21   4         28.98         31.32         4.15 o
   3  21   4       1584.44       1571.23        26.85 o
   4  21   4       1020.72        886.91        17.17 o
   5  21   4        761.99        730.41        15.81 o
   6  21   4         12.70         10.18         3.76 o
   7  21   4          4.69          1.82         3.56 o
   8  21   4         46.17         52.36         6.02 o
   9  21   4         41.32         34.73         5.51 o
 -10  22   4          2.96          2.88         4.27 o
  -9  22   4         11.81          5.70         3.79 o
  -8  22   4         23.27         29.48         5.75 o
  -7  22   4         23.26         17.09         4.27 o
  -6  22   4          0.49          0.74         2.98 o
  -5  22   4        467.84        420.76         9.77 o
  -4  22   4         22.86         31.96         3.39 o
  -3  22   4        152.14        144.25         4.76 o
  -2  22   4        292.90        295.49         7.05 o
  -1  22   4        438.70        409.47         8.18 o
   0  22   4          5.42          2.04         1.95 o
   1  22   4        556.40        516.85        12.12 o
   2  22   4        557.47        584.29        13.17 o
   3  22   4        164.77        174.02         7.63 o
   4  22   4          2.53          2.81         3.11 o
   5  22   4        280.59        247.40         9.46 o
   6  22   4          7.24         11.33         4.01 o
   7  22   4         25.37         27.24         5.76 o
   8  22   4        118.32        113.33         7.94 o
  -9  23   4         14.62         16.51         5.26 o
  -8  23   4         20.60         24.53         5.48 o
  -7  23   4         85.20        102.18         6.03 o
  -6  23   4        159.01        149.48         6.46 o
  -5  23   4         12.07         11.41         3.08 o
  -4  23   4        239.48        220.52         5.99 o
  -3  23   4        498.13        487.11         8.57 o
  -2  23   4        791.90        734.57        11.68 o
  -1  23   4          1.65          3.23         2.16 o
   0  23   4        101.68         92.19         4.88 o
   1  23   4         98.77         97.36        12.18 o
   2  23   4        326.59        316.47         9.96 o
   3  23   4         55.36         44.85         4.95 o
   4  23   4         37.57         51.91         6.19 o
   5  23   4        371.94        376.86        11.70 o
   6  23   4        235.44        239.53         9.65 o
   7  23   4         94.39         73.64         6.99 o
   8  23   4        131.54        141.10         8.51 o
  -9  24   4         16.71         13.57         5.11 o
  -8  24   4          0.93          0.06         4.17 o
  -7  24   4        197.41        219.32         8.12 o
  -6  24   4         33.41         26.93         4.71 o
  -5  24   4          9.66          8.22         3.13 o
  -4  24   4        431.40        418.52        10.32 o
  -3  24   4         86.46         77.53         4.44 o
  -2  24   4        764.85        739.18        13.16 o
  -1  24   4       1102.52       1069.05        17.05 o
   0  24   4        290.46        292.00         9.35 o
   1  24   4        550.16        544.06        13.03 o
   2  24   4        311.28        308.53        14.15 o
   3  24   4        221.02        198.81         8.55 o
   4  24   4        140.04        156.29        14.58 o
   5  24   4         75.56         91.86         6.94 o
   6  24   4        688.31        712.31        16.74 o
   7  24   4          5.52          3.96         3.86 o
   8  24   4       1076.92       1137.67        23.21 o
  -9  25   4          1.59          4.78         4.89 o
  -8  25   4         86.27         84.45        12.12 o
  -7  25   4          0.09          1.26         2.87 o
  -6  25   4         78.49         78.40         5.92 o
  -5  25   4         96.20        112.16         5.94 o
  -4  25   4        101.76         97.06         5.36 o
  -3  25   4         27.50         32.80         3.99 o
  -2  25   4        152.48        179.74         6.71 o
  -1  25   4        314.87        313.98        15.39 o
   0  25   4         15.04         15.30         3.65 o
   1  25   4        125.59         96.01         6.30 o
   2  25   4         25.27         16.67         4.01 o
   3  25   4          5.72         -0.46         3.15 o
   4  25   4        606.47        595.27        14.75 o
   5  25   4          6.75          2.37         3.59 o
   6  25   4         47.10         52.36         6.23 o
   7  25   4          3.23          1.81         4.05 o
  -8  26   4          6.57          7.12         4.73 o
  -7  26   4         22.64         20.72         4.05 o
  -6  26   4        105.01         96.46         5.94 o
  -5  26   4        503.51        499.10        11.72 o
  -4  26   4        139.49        129.54         8.25 o
  -3  26   4         73.17         78.84         5.28 o
  -2  26   4         10.38          7.84         3.21 o
  -1  26   4         30.40         36.77         4.02 o
   0  26   4          2.96          1.47         2.79 o
   1  26   4        235.91        251.31         9.36 o
   2  26   4        205.05        204.03         8.60 o
   3  26   4        979.00       1003.81        19.77 o
   4  26   4         54.23         64.98         6.44 o
   5  26   4        259.79        292.47        11.00 o
   6  26   4          0.11          6.08         4.11 o
   7  26   4          4.82         10.91         4.70 o
  -8  27   4        346.97        360.30        14.10 o
  -7  27   4         68.38         73.96         6.09 o
  -6  27   4          7.68          2.58         3.48 o
  -5  27   4          3.24          4.48         3.41 o
  -4  27   4         60.48         61.66         9.19 o
  -3  27   4        304.72        316.34        12.96 o
  -2  27   4        363.39        368.22         9.72 o
  -1  27   4        186.09        174.03         8.00 o
   0  27   4         48.06         41.17         5.16 o
   1  27   4        114.04        113.10         8.26 o
   2  27   4          7.55          7.62         3.73 o
   3  27   4        395.78        411.84        12.53 o
   4  27   4       1297.58       1407.51        29.44 o
   5  27   4        139.01        102.78         7.75 o
   6  27   4        284.91        311.24        11.88 o
  -7  28   4         12.20         12.82         4.76 o
  -6  28   4         81.18         75.19         6.96 o
  -5  28   4          0.01          1.04         3.76 o
  -4  28   4          8.93         11.46         4.41 o
  -3  28   4         58.64         48.82         5.34 o
  -2  28   4          0.26          0.83         2.89 o
  -1  28   4         49.00         43.83         6.68 o
   0  28   4        213.15        205.64         8.80 o
   1  28   4         13.96         17.19         4.11 o
   2  28   4        251.24        246.94         9.96 o
   3  28   4         79.27         85.29         7.04 o
   4  28   4          2.03          2.81         3.56 o
   5  28   4         21.21         17.19         4.59 o
   6  28   4         27.96         22.66        10.35 o
  -6  29   4        105.00         92.82         7.68 o
  -5  29   4         28.24         20.89         5.62 o
  -4  29   4        558.86        525.38        15.92 o
  -3  29   4        425.93        446.46        12.42 o
  -2  29   4        340.89        409.00        10.65 o
  -1  29   4         18.93         24.66         4.47 o
   0  29   4        278.26        280.13        11.59 o
   1  29   4        267.98        256.62        10.10 o
   2  29   4        367.95        362.02        12.00 o
   3  29   4        377.40        366.22        12.42 o
   4  29   4        272.83        282.27        11.32 o
   5  29   4          1.11          2.40         4.04 o
  -5  30   4         59.14         57.22         7.44 o
  -4  30   4          8.74         19.80         6.60 o
  -3  30   4         87.14         70.89         6.38 o
  -2  30   4        116.42        102.02         7.14 o
  -1  30   4         17.64         25.15         4.61 o
   0  30   4         80.65         83.71         6.88 o
   1  30   4        291.89        291.19        10.89 o
   2  30   4         68.85         91.54         7.57 o
   3  30   4        264.26        278.96        11.20 o
   4  30   4          3.27          5.30         4.35 o
  -4  31   4         14.37         16.88         5.25 o
  -3  31   4         48.85         45.76         6.58 o
  -2  31   4         92.72         88.40         7.22 o
  -1  31   4          4.50          4.43         3.58 o
   0  31   4          4.44          3.19         3.60 o
   1  31   4        224.75        246.03        12.09 o
   2  31   4        337.22        336.98        12.13 o
   3  31   4         32.69         54.47         6.54 o
  -3  32   4        269.22        293.45        12.70 o
  -2  32   4         25.30         29.45        12.63 o
  -1  32   4        117.61        117.66         7.93 o
   0  32   4        171.89        180.05         9.29 o
   1  32   4        296.53        325.22        12.18 o
   2  32   4        297.08        285.07        17.93 o
 -13   1   5         29.63         49.05         5.90 o
 -12   1   5        151.32        145.91         7.66 o
 -11   1   5        475.60        496.66        12.66 o
 -10   1   5        438.94        424.95         9.64 o
  -9   1   5        855.50        887.46        17.58 o
  -8   1   5         12.01         12.85         2.52 o
  -7   1   5         43.73         52.21         3.44 o
  -6   1   5         32.88         50.76         2.88 o
  -5   1   5        398.19        338.49         6.13 o
  -4   1   5       1628.04       1720.87        17.32 o
  -3   1   5       2667.97       2758.78        22.19 o
  -2   1   5       2179.91       2378.66        19.63 o
  -1   1   5         44.07         71.40         2.79 o
   0   1   5        619.91        476.34         6.98 o
   1   1   5       5615.90       5676.42        40.13 o
   2   1   5       3334.08       3476.12        26.66 o
   3   1   5         26.30         16.18         1.46 o
   4   1   5        213.17        176.00         4.46 o
   5   1   5        102.73         94.43         3.70 o
   6   1   5         23.09         27.61         3.81 o
   7   1   5        493.48        467.61        11.21 o
   8   1   5       1011.96        980.13        17.79 o
   9   1   5       1318.97       1364.56        22.72 o
  10   1   5         75.57         63.21         6.20 o
  11   1   5         20.94         24.77         4.95 o
 -13   2   5          0.67         -2.53         3.33 o
 -12   2   5        129.53        147.97        12.93 o
 -11   2   5          6.95         15.35         3.59 o
 -10   2   5        252.16        261.10         7.27 o
  -9   2   5       4330.18       4053.59        38.20 o
  -8   2   5        432.62        431.08         8.14 o
  -7   2   5         33.42         47.26         3.24 o
  -6   2   5       1350.22       1264.91        14.53 o
  -5   2   5        165.82        157.58         4.21 o
  -4   2   5        939.15       1044.61        10.46 o
  -3   2   5         10.40         27.47         1.43 o
  -2   2   5       1685.41       1966.35        15.57 o
  -1   2   5        681.78        705.07         7.12 o
   0   2   5       1860.63       1710.28        14.00 o
   1   2   5        295.19        271.96         5.42 o
   2   2   5        898.76        826.55         8.26 o
   3   2   5        383.18        420.32         6.59 o
   4   2   5        282.60        253.70         5.66 o
   5   2   5        312.78        342.38         6.54 o
   6   2   5        267.07        265.72         6.90 o
   7   2   5         26.32         28.16         4.76 o
   8   2   5         70.83         77.39         5.84 o
   9   2   5        907.97        898.54        17.66 o
  10   2   5         10.53          4.67         3.72 o
  11   2   5         23.58         20.25         4.85 o
 -13   3   5         69.27         74.82        10.90 o
 -12   3   5        209.03        234.76        10.83 o
 -11   3   5          6.25          5.08         2.88 o
 -10   3   5        676.79        618.93        10.89 o
  -9   3   5        468.43        462.60         9.65 o
  -8   3   5       2955.48       2742.86        29.77 o
  -7   3   5        498.21        522.63        11.46 o
  -6   3   5         32.52         40.78         2.90 o
  -5   3   5        240.53        197.51         4.64 o
  -4   3   5       1586.05       1463.14        16.93 o
  -3   3   5       1744.53       2057.68        16.16 o
  -2   3   5         49.51         45.77         1.76 o
  -1   3   5       2967.29       3143.88        23.43 o
   0   3   5        394.69        256.41         5.79 o
   1   3   5       6036.88       6926.78        48.29 o
   2   3   5        598.71        596.73         6.57 o
   3   3   5        176.49        245.01         3.91 o
   4   3   5       1340.12       1376.19        18.18 o
   5   3   5         69.71         66.67         3.28 o
   6   3   5        146.98        184.90         5.70 o
   7   3   5         41.67         46.72         4.62 o
   8   3   5        112.17        101.40         6.14 o
   9   3   5         63.35         56.71        11.73 o
  10   3   5         81.04         73.48         6.37 o
  11   3   5        247.83        289.29        10.88 o
 -13   4   5        525.29        524.19        17.06 o
 -12   4   5        105.01        102.29         8.43 o
 -11   4   5          0.11         -0.43         2.84 o
 -10   4   5         55.83         69.37         5.01 o
  -9   4   5         50.91         57.10         4.06 o
  -8   4   5        280.42        286.11         7.25 o
  -7   4   5       2455.19       2303.40        23.37 o
  -6   4   5        997.51        967.13        12.14 o
  -5   4   5       1440.32       1380.28        13.40 o
  -4   4   5        119.56        186.84         3.75 o
  -3   4   5       1641.69       1717.16        14.01 o
  -2   4   5        625.34        614.26         6.49 o
  -1   4   5       3694.35       4006.61        29.14 o
   0   4   5       5405.39       5581.85        39.51 o
   1   4   5       5033.87       5196.83        37.05 o
   2   4   5        109.30        109.84         2.82 o
   3   4   5        933.17        903.56        12.52 o
   4   4   5        992.97       1054.24        11.47 o
   5   4   5        234.40        246.17         5.92 o
   6   4   5         28.68         33.86         2.97 o
   7   4   5       1213.85       1198.46        19.40 o
   8   4   5        670.83        618.72        13.79 o
   9   4   5         47.46         54.16         5.53 o
  10   4   5         95.58         88.98         7.00 o
  11   4   5        150.04        167.90         8.79 o
 -13   5   5         91.01         84.64        11.82 o
 -12   5   5          0.37         -1.45         5.12 o
 -11   5   5         18.62         22.37         4.48 o
 -10   5   5        139.45        117.16         5.85 o
  -9   5   5         14.59         16.85         2.89 o
  -8   5   5        540.30        525.97         9.15 o
  -7   5   5        177.23        153.75         5.25 o
  -6   5   5        608.13        583.08        10.81 o
  -5   5   5        711.58        815.25         9.26 o
  -4   5   5       1510.99       1728.44        16.90 o
  -3   5   5        631.04        671.53         6.92 o
  -2   5   5        648.71        641.03         6.72 o
  -1   5   5         19.80         27.06         1.61 o
   0   5   5         76.11         88.68         3.61 o
   1   5   5       1638.13       1686.33        13.97 o
   2   5   5        317.06        302.16         5.00 o
   3   5   5          0.01          2.22         1.28 o
   4   5   5        140.77        137.70         4.14 o
   5   5   5       1345.47       1382.98        21.26 o
   6   5   5       2158.15       2063.99        21.84 o
   7   5   5         31.66         30.60         4.67 o
   8   5   5        195.17        182.89         7.82 o
   9   5   5        438.73        427.74        13.84 o
  10   5   5          0.01          4.09         3.34 o
  11   5   5          0.57          3.99         4.04 o
 -13   6   5          5.52          6.42         5.93 o
 -12   6   5        108.05        104.29         7.36 o
 -11   6   5        174.90        157.97         7.82 o
 -10   6   5        595.49        575.15        13.71 o
  -9   6   5        378.77        374.61         8.04 o
  -8   6   5         11.78          9.04         2.36 o
  -7   6   5        939.66        936.76        12.43 o
  -6   6   5       2577.25       2434.31        29.27 o
  -5   6   5         52.22         66.18         2.61 o
  -4   6   5        333.61        279.64         5.17 o
  -3   6   5        239.69        289.62         4.13 o
  -2   6   5        192.23        154.09         3.03 o
  -1   6   5        384.84        446.19         6.08 o
   0   6   5       2048.12       2026.39        16.29 o
   1   6   5       1243.83       1468.22        13.87 o
   2   6   5       1877.36       1652.87        15.43 o
   3   6   5        102.67         92.29         3.00 o
   4   6   5        311.64        332.21         6.49 o
   5   6   5         12.41         17.68         2.32 o
   6   6   5        762.50        719.57        22.99 o
   7   6   5       2594.85       2512.20        28.76 o
   8   6   5        311.84        339.03        10.14 o
   9   6   5         53.88         57.44         5.52 o
  10   6   5         29.74         27.46         6.90 o
  11   6   5         29.53         10.65         5.53 o
 -13   7   5         34.69         45.83         7.20 o
 -12   7   5         93.28         92.60         7.31 o
 -11   7   5        257.52        255.22        13.80 o
 -10   7   5        385.01        401.31        11.26 o
  -9   7   5        958.75        913.39        14.83 o
  -8   7   5        607.52        617.66        10.10 o
  -7   7   5       1978.39       1911.17        20.49 o
  -6   7   5          4.61         10.34         2.12 o
  -5   7   5          1.05          4.20         1.36 o
  -4   7   5         57.80         51.89         3.26 o
  -3   7   5        429.16        536.48         6.54 o
  -2   7   5        527.44        614.66         7.68 o
  -1   7   5       6458.47       6572.57        46.20 o
   0   7   5        971.17        972.09        14.25 o
   1   7   5          4.68         13.94         2.21 o
   2   7   5        669.42        671.42         8.26 o
   3   7   5          1.65          1.57         1.27 o
   4   7   5        899.21        931.24        11.99 o
   5   7   5        204.97        202.31         5.44 o
   6   7   5         12.61         18.40         3.05 o
   7   7   5       1477.28       1415.82        17.52 o
   8   7   5        172.49        168.16         6.61 o
   9   7   5        178.57        186.08         9.98 o
  10   7   5         64.69         70.74         6.58 o
  11   7   5        322.95        329.88        11.68 o
 -13   8   5        426.03        447.32        36.95 o
 -12   8   5         29.14         38.58         5.52 o
 -11   8   5        410.29        363.42        11.45 o
 -10   8   5         20.39         16.94         4.09 o
  -9   8   5        553.68        517.78        12.31 o
  -8   8   5        840.90        797.38        13.25 o
  -7   8   5       3002.21       2974.80        28.87 o
  -6   8   5          0.01          0.26         1.62 o
  -5   8   5          1.23          4.14         1.46 o
  -4   8   5        378.79        417.55         7.31 o
  -3   8   5       3032.58       3052.66        23.33 o
  -2   8   5          2.05          3.07         1.26 o
  -1   8   5        136.56        187.38         5.92 o
   0   8   5         24.89         27.93         1.72 o
   1   8   5        824.87        794.34         9.12 o
   2   8   5        143.18        108.63         3.24 o
   3   8   5        241.45        279.84         5.11 o
   4   8   5        822.19        839.99        13.66 o
   5   8   5         29.02         19.95         2.61 o
   6   8   5        232.99        249.84         6.39 o
   7   8   5        283.86        246.74         6.75 o
   8   8   5        186.80        196.93         7.08 o
   9   8   5        688.75        695.44        15.33 o
  10   8   5        269.20        280.78        14.87 o
  11   8   5        345.49        346.36        11.93 o
 -12   9   5         45.51         62.19         6.74 o
 -11   9   5        112.88        106.78         7.13 o
 -10   9   5         62.38         56.66         5.40 o
  -9   9   5         16.40         19.80         3.84 o
  -8   9   5        367.58        361.40         8.80 o
  -7   9   5         86.72        101.00         7.59 o
  -6   9   5         60.22         45.94         4.72 o
  -5   9   5        619.04        588.43         7.81 o
  -4   9   5        511.91        523.01         7.02 o
  -3   9   5        991.53       1038.76        11.28 o
  -2   9   5       2970.14       3072.60        23.55 o
  -1   9   5       3978.99       4040.36        29.84 o
   0   9   5        551.12        663.41         7.17 o
   1   9   5         42.31         57.52         2.50 o
   2   9   5        734.45        721.22         8.79 o
   3   9   5        557.96        507.20         8.10 o
   4   9   5          0.19         -0.77         1.55 o
   5   9   5       1211.92       1198.01        14.92 o
   6   9   5       3708.06       3599.86        34.32 o
   7   9   5        457.60        436.37        10.47 o
   8   9   5        153.11        151.88         7.87 o
   9   9   5        108.35        110.00         8.07 o
  10   9   5        179.70        173.07         8.65 o
  11   9   5         73.06         63.35         6.64 o
 -12  10   5        112.96        143.50        10.03 o
 -11  10   5         22.69         25.35         4.72 o
 -10  10   5        650.11        576.43        16.07 o
  -9  10   5        119.87        122.43         6.79 o
  -8  10   5          0.05          1.16         3.17 o
  -7  10   5          1.85          4.71         2.54 o
  -6  10   5        631.52        647.84        11.05 o
  -5  10   5        297.89        284.31         5.97 o
  -4  10   5        652.03        634.51         8.02 o
  -3  10   5         58.39         55.51         2.15 o
  -2  10   5         37.29         33.58         1.93 o
  -1  10   5        842.36        831.22         8.93 o
   0  10   5        286.64        271.71         4.48 o
   1  10   5        192.90        173.88         3.95 o
   2  10   5       1182.53       1149.74        12.18 o
   3  10   5        161.47        168.40         4.73 o
   4  10   5         77.41         84.72         3.81 o
   5  10   5        299.78        287.44         8.56 o
   6  10   5        109.34        108.11         4.72 o
   7  10   5         99.83         92.39         4.68 o
   8  10   5        321.46        340.71         9.16 o
   9  10   5        700.73        719.30        14.09 o
  10  10   5         23.95         25.08         4.75 o
  11  10   5          1.45         -0.87         4.17 o
 -12  11   5         30.94         29.69         5.46 o
 -11  11   5         36.54         38.02         5.29 o
 -10  11   5          0.58          3.99         3.62 o
  -9  11   5         38.74         44.02         5.03 o
  -8  11   5       2352.07       2238.48        27.00 o
  -7  11   5       1490.43       1449.80        19.33 o
  -6  11   5        231.82        182.53         5.21 o
  -5  11   5        302.92        253.68         6.10 o
  -4  11   5        118.06        103.28         4.97 o
  -3  11   5          6.89         12.51         1.67 o
  -2  11   5         42.33         26.56         1.79 o
  -1  11   5        477.14        470.18         7.15 o
   0  11   5         36.66         34.68         2.26 o
   1  11   5         18.64         31.51         2.25 o
   2  11   5         44.39         34.91         2.37 o
   3  11   5        119.45         90.06         4.65 o
   4  11   5         17.45         14.97         2.44 o
   5  11   5          2.41         -1.97         1.97 o
   6  11   5         28.18         30.47         3.21 o
   7  11   5        301.43        270.87         7.24 o
   8  11   5          4.13          6.84         2.71 o
   9  11   5         43.50         49.71         4.93 o
  10  11   5         71.48         82.36         6.73 o
 -12  12   5         99.51        101.87         7.86 o
 -11  12   5        263.53        280.19        10.48 o
 -10  12   5        546.11        536.21        15.50 o
  -9  12   5          6.29         19.30         6.68 o
  -8  12   5        125.66        139.51         6.78 o
  -7  12   5       1639.27       1483.19        19.78 o
  -6  12   5         84.67         84.45         4.10 o
  -5  12   5        547.27        553.25         8.90 o
  -4  12   5          1.51          2.86         1.78 o
  -3  12   5          5.34         11.41         1.65 o
  -2  12   5          2.44          4.03         1.44 o
  -1  12   5        111.27         91.00         2.68 o
   0  12   5       6360.27       6189.93        47.73 o
   1  12   5       2726.13       2565.79        29.37 o
   2  12   5        216.82        210.18         4.57 o
   3  12   5       2050.18       2023.14        21.03 o
   4  12   5         64.01         71.85         3.87 o
   5  12   5         79.96         92.52         4.37 o
   6  12   5        161.31        142.00         6.46 o
   7  12   5        270.88        236.07         6.90 o
   8  12   5        491.25        458.03         9.74 o
   9  12   5        422.67        403.87        10.66 o
  10  12   5        371.89        384.18        12.31 o
 -12  13   5        298.86        283.88        11.19 o
 -11  13   5        338.29        346.04        13.37 o
 -10  13   5         20.06         31.44         4.91 o
  -9  13   5        431.68        432.43        11.81 o
  -8  13   5       1224.52       1168.43        19.82 o
  -7  13   5        403.91        421.27         9.51 o
  -6  13   5       1889.89       1925.16        20.93 o
  -5  13   5        409.16        393.95         7.49 o
  -4  13   5          7.36          1.55         1.76 o
  -3  13   5        362.14        361.91         6.10 o
  -2  13   5        433.72        375.03         6.15 o
  -1  13   5         50.50         58.48         2.70 o
   0  13   5         24.20         33.02         2.30 o
   1  13   5          4.16          9.98         1.70 o
   2  13   5         75.30         74.91         3.67 o
   3  13   5         31.64         21.48         2.72 o
   4  13   5        350.77        340.98         7.24 o
   5  13   5       1091.11       1092.38        14.53 o
   6  13   5       1555.90       1501.39        18.43 o
   7  13   5         74.44         77.87         4.68 o
   8  13   5         32.10         25.17         3.52 o
   9  13   5        352.86        377.64        10.34 o
  10  13   5        768.51        786.94        17.60 o
 -12  14   5          0.16         -2.40         4.91 o
 -11  14   5          4.69          5.60         3.76 o
 -10  14   5        189.28        185.79        11.52 o
  -9  14   5        331.88        352.84        10.76 o
  -8  14   5        107.43        105.92         6.38 o
  -7  14   5       2551.65       2459.62        28.68 o
  -6  14   5       5350.08       5126.21        45.98 o
  -5  14   5          1.23          8.17         2.22 o
  -4  14   5         64.69         52.19         3.29 o
  -3  14   5         29.29         36.36         2.61 o
  -2  14   5        367.37        421.94         6.67 o
  -1  14   5        469.95        506.16         7.34 o
   0  14   5        741.64        687.71         9.81 o
   1  14   5         24.26         40.17         2.60 o
   2  14   5         47.34         64.00         3.37 o
   3  14   5        300.09        329.58         7.54 o
   4  14   5       1788.82       1754.98        19.71 o
   5  14   5        183.00        164.04         5.52 o
   6  14   5        446.40        456.56        10.36 o
   7  14   5        888.59        824.08        13.19 o
   8  14   5         40.80         62.16         4.70 o
   9  14   5        279.12        263.41         8.97 o
  10  14   5          8.65         12.16         4.81 o
 -11  15   5         14.89         31.53         5.49 o
 -10  15   5        282.49        332.25        11.12 o
  -9  15   5        481.33        494.30        12.97 o
  -8  15   5          1.10          8.72         3.91 o
  -7  15   5        293.11        302.94         8.36 o
  -6  15   5       2690.98       2710.21        27.58 o
  -5  15   5        885.29        879.72        13.18 o
  -4  15   5        275.91        287.45         6.53 o
  -3  15   5       1739.72       1653.41        16.58 o
  -2  15   5         99.43         81.26         3.53 o
  -1  15   5        765.16        808.77        15.97 o
   0  15   5        169.70        212.94         9.22 o
   1  15   5         71.93         81.76         3.63 o
   2  15   5         93.30         87.40         3.78 o
   3  15   5        272.00        264.17         6.33 o
   4  15   5       3256.64       3161.99        33.71 o
   5  15   5        117.47        106.08         4.90 o
   6  15   5        230.20        259.11         9.80 o
   7  15   5         66.99         70.97         4.64 o
   8  15   5         27.35         35.15         3.92 o
   9  15   5          1.61         -3.56         3.56 o
  10  15   5         31.37         32.89         5.60 o
 -11  16   5          1.35          1.38         4.18 o
 -10  16   5        220.34        230.74         9.72 o
  -9  16   5        107.02         91.64        10.10 o
  -8  16   5          5.32          0.15         3.11 o
  -7  16   5        924.60        901.50        16.87 o
  -6  16   5          5.07          3.80         2.32 o
  -5  16   5         37.53         43.61         3.63 o
  -4  16   5          0.65          0.65         1.88 o
  -3  16   5        240.07        237.93         5.31 o
  -2  16   5        787.84        821.76        10.33 o
  -1  16   5         21.67         30.84         2.73 o
   0  16   5          3.58          2.95         1.75 o
   1  16   5        216.16        229.52         6.62 o
   2  16   5        143.45        148.63         5.34 o
   3  16   5        197.47        175.41         5.33 o
   4  16   5       1874.31       1773.69        20.20 o
   5  16   5        184.01        192.50         5.93 o
   6  16   5         56.65         71.83         4.85 o
   7  16   5        333.98        365.76         9.50 o
   8  16   5         69.20         81.19         7.89 o
   9  16   5         20.00         29.68         5.72 o
  10  16   5         82.25         87.69         8.62 o
 -11  17   5          3.04          3.26         4.18 o
 -10  17   5        155.65        167.99         9.10 o
  -9  17   5       1031.70        980.59        19.33 o
  -8  17   5         88.17        115.29         6.86 o
  -7  17   5        387.24        402.06        11.07 o
  -6  17   5       1272.36       1226.33        15.99 o
  -5  17   5       2621.74       2573.22        31.18 o
  -4  17   5         22.33         17.10         2.69 o
  -3  17   5        770.05        702.94         9.66 o
  -2  17   5       1678.09       1461.06        17.86 o
  -1  17   5        108.29        103.28         4.16 o
   0  17   5         10.37         12.39         2.35 o
   1  17   5         74.72        113.71         4.41 o
   2  17   5        851.69        770.85        12.71 o
   3  17   5         16.20          6.50         2.41 o
   4  17   5        304.92        273.89         6.90 o
   5  17   5       1069.37        991.35        14.20 o
   6  17   5        424.60        389.21         8.82 o
   7  17   5          1.78          4.25         2.99 o
   8  17   5        225.78        250.86         8.67 o
   9  17   5          7.28          5.10         3.65 o
 -11  18   5        144.00        167.41         9.40 o
 -10  18   5         22.69         13.42         4.49 o
  -9  18   5        168.66        190.26         8.91 o
  -8  18   5         78.39         81.31         6.37 o
  -7  18   5         48.74         56.55         7.68 o
  -6  18   5        342.79        399.05         8.53 o
  -5  18   5        755.17        748.68        11.74 o
  -4  18   5        563.46        512.68         9.23 o
  -3  18   5        110.58         82.74         3.99 o
  -2  18   5        676.87        698.34        12.63 o
  -1  18   5       2780.49       2760.55        27.36 o
   0  18   5       1071.49       1038.16        13.61 o
   1  18   5       1874.31       1684.13        25.06 o
   2  18   5        663.30        637.69        11.58 o
   3  18   5         24.78         32.13         5.09 o
   4  18   5       1081.86       1022.97        15.95 o
   5  18   5          1.63          0.68         2.26 o
   6  18   5          3.82          6.75         2.94 o
   7  18   5          0.77          0.10         2.77 o
   8  18   5         17.58         10.70         3.71 o
   9  18   5         22.37         16.69         4.05 o
 -10  19   5         12.19          3.47         5.26 o
  -9  19   5        391.08        341.74        11.49 o
  -8  19   5         19.37         23.10         4.53 o
  -7  19   5          0.04         -0.33         3.06 o
  -6  19   5        154.65        160.31         7.90 o
  -5  19   5       1167.46       1113.58        22.95 o
  -4  19   5        327.73        307.19         7.20 o
  -3  19   5         26.20         29.28         2.75 o
  -2  19   5        142.30        144.00         5.00 o
  -1  19   5         22.61         26.61         2.90 o
   0  19   5        258.69        292.48         7.65 o
   1  19   5          5.44          5.34         2.38 o
   2  19   5        644.02        641.18        11.86 o
   3  19   5        795.49        765.24        13.31 o
   4  19   5        141.40        133.98         5.86 o
   5  19   5          4.04          8.48         3.55 o
   6  19   5        469.72        461.15        11.43 o
   7  19   5        236.91        238.69         8.32 o
   8  19   5         65.27         64.80         5.74 o
   9  19   5         63.88         60.74         5.71 o
 -10  20   5          0.15          3.33         3.90 o
  -9  20   5         14.97         12.84         4.25 o
  -8  20   5        387.94        353.54        15.72 o
  -7  20   5        312.80        286.33         9.78 o
  -6  20   5        120.47        115.21         5.77 o
  -5  20   5       1236.96       1224.56        16.26 o
  -4  20   5        217.98        215.34         6.35 o
  -3  20   5        114.60        103.21         4.53 o
  -2  20   5        160.55        174.70         5.48 o
  -1  20   5        103.86         78.58         4.22 o
   0  20   5          9.51          9.45         2.64 o
   1  20   5        818.45        829.98        13.65 o
   2  20   5        320.74        317.04         8.27 o
   3  20   5        205.28        191.19         6.77 o
   4  20   5        167.45        169.27         7.63 o
   5  20   5         96.33         80.66         6.22 o
   6  20   5         19.68         20.38         4.63 o
   7  20   5          6.32          6.58         6.26 o
   8  20   5        116.91         94.25         6.58 o
 -10  21   5          1.95          3.96         4.15 o
  -9  21   5        161.21        145.68         8.27 o
  -8  21   5        301.60        329.44        14.48 o
  -7  21   5          2.40          9.39         3.85 o
  -6  21   5        118.78        149.25         6.45 o
  -5  21   5        475.03        477.07        14.38 o
  -4  21   5        347.63        294.28         7.39 o
  -3  21   5          2.47          2.45         2.17 o
  -2  21   5        230.84        221.35         6.17 o
  -1  21   5         28.82         28.44         3.23 o
   0  21   5          0.04          1.47         2.08 o
   1  21   5          0.19          1.02         2.37 o
   2  21   5          1.53         -0.31         2.40 o
   3  21   5         40.41         44.57         4.90 o
   4  21   5        158.46        166.60         7.74 o
   5  21   5          0.39         -0.44         3.19 o
   6  21   5         19.11         25.69         4.93 o
   7  21   5          0.54          1.34         3.80 o
   8  21   5          3.43          6.36         4.35 o
  -9  22   5         37.87         35.08         7.07 o
  -8  22   5        180.30        170.87         8.49 o
  -7  22   5        366.21        360.30        12.87 o
  -6  22   5         34.80         28.71         4.50 o
  -5  22   5          8.48         10.52         2.91 o
  -4  22   5        824.36        804.74        12.95 o
  -3  22   5        528.00        508.48         9.60 o
  -2  22   5          0.07          1.44         2.17 o
  -1  22   5         91.24         99.03         4.71 o
   0  22   5        932.22        887.76        16.80 o
   1  22   5        144.77        177.60         6.55 o
   2  22   5        260.58        266.95         9.16 o
   3  22   5        528.63        506.94        12.86 o
   4  22   5        423.02        411.27        11.79 o
   5  22   5         49.30         31.77         5.01 o
   6  22   5         37.11         20.72         4.73 o
   7  22   5        418.45        474.23        13.92 o
   8  22   5        561.55        585.04        25.53 o
  -9  23   5          6.43         10.93         4.58 o
  -8  23   5        194.96        192.87        12.87 o
  -7  23   5         23.82         20.26         4.39 o
  -6  23   5          4.27          3.63         2.88 o
  -5  23   5         36.78         35.86         4.18 o
  -4  23   5         20.06         21.17         3.84 o
  -3  23   5        181.82        218.76         7.21 o
  -2  23   5        224.98        202.66         6.31 o
  -1  23   5        785.82        801.75        12.45 o
   0  23   5         13.93         21.85         3.39 o
   1  23   5         50.90         49.90         5.62 o
   2  23   5        631.03        643.84        14.58 o
   3  23   5        162.43        146.75         7.57 o
   4  23   5         65.14         61.47         6.19 o
   5  23   5        221.62        229.00         9.60 o
   6  23   5          3.07          4.55         3.72 o
   7  23   5         83.73         62.44         6.55 o
  -9  24   5         33.17         34.34         5.75 o
  -8  24   5         15.87         19.29         4.58 o
  -7  24   5        162.76        173.71         8.41 o
  -6  24   5         44.81         42.99         4.66 o
  -5  24   5        327.89        337.62         9.50 o
  -4  24   5          1.33          3.64         2.84 o
  -3  24   5         25.44         26.35         3.62 o
  -2  24   5        341.03        342.39         8.08 o
  -1  24   5        523.44        484.01        10.76 o
   0  24   5         72.74         63.25         5.58 o
   1  24   5        111.14         87.71         6.22 o
   2  24   5         38.40         39.94         4.94 o
   3  24   5        132.24        118.92        10.52 o
   4  24   5        133.22        148.31         7.93 o
   5  24   5          1.22         -0.20         3.42 o
   6  24   5        213.68        234.77        10.00 o
   7  24   5         60.93         57.36         6.62 o
  -8  25   5        914.39        929.99        19.63 o
  -7  25   5          0.03          0.62         3.63 o
  -6  25   5         31.21         27.08         4.12 o
  -5  25   5        232.56        239.22         9.22 o
  -4  25   5         55.92         62.09         5.81 o
  -3  25   5         97.05         99.72         5.83 o
  -2  25   5        137.08        139.29         6.29 o
  -1  25   5        852.92        805.28        16.37 o
   0  25   5         68.50         57.14         5.50 o
   1  25   5         34.30         21.70         4.04 o
   2  25   5          3.42          6.31         3.43 o
   3  25   5        154.76        185.80        10.10 o
   4  25   5        297.06        292.62        10.81 o
   5  25   5        103.21        110.96         7.57 o
   6  25   5        542.16        617.48        16.12 o
  -8  26   5        133.95        138.30         8.86 o
  -7  26   5          4.73         -1.24         3.73 o
  -6  26   5        241.92        227.07         9.28 o
  -5  26   5         34.73         36.75         4.86 o
  -4  26   5        259.65        265.40         8.63 o
  -3  26   5        148.88        140.76         7.82 o
  -2  26   5         17.69         11.11         3.30 o
  -1  26   5         92.59         80.54         6.21 o
   0  26   5          0.06          5.63         3.41 o
   1  26   5         77.90         75.30         6.20 o
   2  26   5         30.64         22.37         4.39 o
   3  26   5          8.71          9.14         3.76 o
   4  26   5          6.24         12.51         5.56 o
   5  26   5          3.02          5.37         3.76 o
   6  26   5        104.87        104.02         9.12 o
  -7  27   5          2.67          4.87         4.27 o
  -6  27   5         95.61         80.93         7.11 o
  -5  27   5         81.29         62.15         7.19 o
  -4  27   5        710.78        725.50        18.77 o
  -3  27   5         22.56         24.36         4.83 o
  -2  27   5        119.62        141.59         6.71 o
  -1  27   5         19.47         31.68         6.09 o
   0  27   5        120.76        117.79         8.02 o
   1  27   5        217.58        185.73         8.72 o
   2  27   5        133.18        130.14         7.80 o
   3  27   5        330.22        314.11        11.25 o
   4  27   5        136.12        156.26         8.60 o
   5  27   5          7.86          5.87         4.04 o
  -6  28   5        342.01        374.53        14.22 o
  -5  28   5        160.11        171.71        11.56 o
  -4  28   5        552.85        571.82        16.88 o
  -3  28   5        160.31        151.17        15.08 o
  -2  28   5         86.55         96.87         7.54 o
  -1  28   5         79.08         88.38         6.68 o
   0  28   5        387.81        379.86        13.23 o
   1  28   5        841.33        847.84        18.22 o
   2  28   5        492.46        512.18        15.49 o
   3  28   5         89.63         96.28         7.51 o
   4  28   5         52.18         54.56         6.36 o
   5  28   5        195.31        195.56        12.30 o
  -6  29   5        179.29        199.78        11.12 o
  -5  29   5         12.86         15.27         5.23 o
  -4  29   5         60.39         74.23         7.65 o
  -3  29   5         29.07         21.17         4.78 o
  -2  29   5         15.59         10.29         3.95 o
  -1  29   5         10.76         13.42         4.48 o
   0  29   5        145.19        139.91         7.85 o
   1  29   5        357.41        388.99        12.49 o
   2  29   5         35.10         34.44         5.47 o
   3  29   5        168.24        192.89        13.58 o
   4  29   5         40.54         30.91         5.74 o
  -5  30   5        155.62        127.22        18.03 o
  -4  30   5        613.22        635.29        28.85 o
  -3  30   5         64.96         64.30        13.29 o
  -2  30   5         19.39         11.07         4.82 o
  -1  30   5        367.08        348.62        11.80 o
   0  30   5        361.44        419.50        15.65 o
   1  30   5        269.60        290.95        11.19 o
   2  30   5         75.07         70.39         6.88 o
   3  30   5         15.45         15.42         5.09 o
  -3  31   5        636.44        694.92        24.04 o
  -2  31   5         58.04         95.35         9.58 o
  -1  31   5        182.17        206.00         9.57 o
   0  31   5         25.06         25.31         5.24 o
   1  31   5          1.10          3.92         3.86 o
   2  31   5        152.81        159.86        13.06 o
 -13   0   6          0.04         -3.45         5.23 o
 -12   0   6         99.51         97.61        10.24 o
 -11   0   6         22.58         18.60         4.82 o
 -10   0   6        136.65        108.64         7.72 o
  -9   0   6       1078.18       1003.54        19.99 o
  -8   0   6       2524.67       2465.44        36.20 o
  -7   0   6       1794.19       1756.78        32.61 o
  -6   0   6        421.88        407.58        10.49 o
  -5   0   6          3.50          1.48         2.34 o
  -4   0   6        273.04        399.35        12.26 o
  -3   0   6       1238.84       1102.51        14.33 o
  -2   0   6        137.60        147.69         5.33 o
  -1   0   6       1069.78       1038.96        14.01 o
   0   0   6         88.02         74.16         3.38 o
   1   0   6        827.22        866.34        12.54 o
   2   0   6          7.13          8.57         2.06 o
   3   0   6       1079.96       1008.30        14.41 o
   4   0   6          2.27          2.00         2.30 o
   5   0   6        618.59        518.70        24.88 o
   6   0   6       1673.94       1529.13        32.05 o
   7   0   6        461.51        381.66        14.80 o
   8   0   6        449.31        468.63        17.42 o
   9   0   6         21.67         24.72         6.24 o
  10   0   6       1342.89       1364.87        34.49 o
  11   0   6        686.52        780.40        36.95 o
 -13   1   6          1.79         -3.62         3.95 o
 -12   1   6         35.77         34.97         6.06 o
 -11   1   6          9.70         13.23         4.41 o
 -10   1   6        249.88        226.54         6.86 o
  -9   1   6          3.38          3.83         2.46 o
  -8   1   6        129.08        119.24         5.77 o
  -7   1   6        135.12        118.44         4.48 o
  -6   1   6          0.24          0.34         1.63 o
  -5   1   6         69.04         64.26         3.21 o
  -4   1   6          0.44          3.09         2.09 o
  -3   1   6        178.70        210.93         4.66 o
  -2   1   6        380.29        337.29         4.68 o
  -1   1   6        320.27        336.29         5.21 o
   0   1   6       2320.68       2521.57        19.97 o
   1   1   6         21.13         28.60         1.83 o
   2   1   6        107.99        124.74         3.80 o
   3   1   6         65.51         60.46         2.68 o
   4   1   6        752.97        728.11        11.53 o
   5   1   6         17.65         21.82         3.02 o
   6   1   6        275.50        245.45         8.12 o
   7   1   6         84.66         92.43         5.96 o
   8   1   6        317.77        324.40        10.27 o
   9   1   6        153.46        139.55         7.50 o
  10   1   6          0.03          3.47         4.12 o
  11   1   6        319.85        345.98        14.41 o
 -13   2   6        307.75        335.53        19.27 o
 -12   2   6        105.69        126.26         7.78 o
 -11   2   6        304.93        330.42         9.38 o
 -10   2   6          6.38         10.33         2.81 o
  -9   2   6        451.16        479.14         9.28 o
  -8   2   6         57.71         52.11         4.61 o
  -7   2   6          2.21          5.07         2.14 o
  -6   2   6         10.76         11.74         2.18 o
  -5   2   6        616.66        533.51         8.36 o
  -4   2   6        255.58        192.93         4.68 o
  -3   2   6         30.97         31.05         2.51 o
  -2   2   6         72.59        135.69         2.98 o
  -1   2   6        765.43        677.40         7.33 o
   0   2   6       4414.55       4639.87        33.88 o
   1   2   6          7.15         28.30         1.81 o
   2   2   6          3.79         19.17         1.97 o
   3   2   6        796.60        734.25         9.11 o
   4   2   6       1119.88        990.77        11.32 o
   5   2   6        225.19        211.24         6.27 o
   6   2   6         91.92         87.03        10.31 o
   7   2   6         89.38         77.73         7.18 o
   8   2   6        304.68        309.61        17.78 o
   9   2   6        250.06        244.29         9.59 o
  10   2   6        216.57        220.76         9.72 o
  11   2   6          0.25          0.36         4.99 o
 -13   3   6         43.62         67.00        13.79 o
 -12   3   6         13.09         20.24         5.43 o
 -11   3   6          0.09          3.32         3.09 o
 -10   3   6        153.80        179.28         6.72 o
  -9   3   6         43.71         51.12         4.07 o
  -8   3   6       1333.94       1365.72        16.74 o
  -7   3   6        564.67        510.16         8.83 o
  -6   3   6        395.37        399.24         7.39 o
  -5   3   6          1.19          1.19         1.56 o
  -4   3   6        144.03        176.48         4.52 o
  -3   3   6       1325.85       1324.65        15.22 o
  -2   3   6       1323.97       1176.76        10.82 o
  -1   3   6          6.33         13.24         1.41 o
   0   3   6        878.82       1043.83        10.02 o
   1   3   6       1403.91       1473.88        13.01 o
   2   3   6         61.15         66.78         2.80 o
   3   3   6        499.69        485.44         7.12 o
   4   3   6        379.38        369.13         7.75 o
   5   3   6       1790.23       1709.44        23.32 o
   6   3   6       1055.43       1024.35        17.56 o
   7   3   6         59.57         56.19         5.21 o
   8   3   6        104.13        106.93         6.70 o
   9   3   6          0.17         -0.99         3.19 o
  10   3   6          0.34         -3.74         3.74 o
  11   3   6        103.17        110.56         9.29 o
 -13   4   6         50.54         47.30        12.32 o
 -12   4   6         24.62         19.36         4.61 o
 -11   4   6        188.48        170.36         8.23 o
 -10   4   6        189.16        189.25         6.38 o
  -9   4   6        619.21        647.23        16.10 o
  -8   4   6        867.52        833.69        18.03 o
  -7   4   6         70.33         78.14         5.99 o
  -6   4   6          0.40         -0.36         1.68 o
  -5   4   6       1315.80       1323.87        15.05 o
  -4   4   6        660.84        647.07         8.03 o
  -3   4   6        301.09        310.61         5.08 o
  -2   4   6        506.37        628.59         6.98 o
  -1   4   6        861.56        788.96         8.20 o
   0   4   6       2719.95       2620.62        20.68 o
   1   4   6       2651.04       2613.32        20.66 o
   2   4   6         27.17         29.93         2.17 o
   3   4   6        307.28        328.82         6.56 o
   4   4   6        190.05        214.67         7.40 o
   5   4   6         83.85        118.77         4.46 o
   6   4   6        358.31        336.46         9.54 o
   7   4   6        406.32        412.82        13.71 o
   8   4   6        109.91        112.78         7.68 o
   9   4   6        203.78        240.09         9.67 o
  10   4   6         24.18         31.11         5.44 o
 -12   5   6        158.86        150.14         8.18 o
 -11   5   6         40.71         42.36         5.38 o
 -10   5   6       1358.04       1319.72        19.64 o
  -9   5   6          7.89          9.13         2.62 o
  -8   5   6        313.81        309.31         7.83 o
  -7   5   6        307.95        315.67         7.47 o
  -6   5   6          4.47         10.31         2.08 o
  -5   5   6        824.77        834.13        14.48 o
  -4   5   6       1218.23       1124.78        11.75 o
  -3   5   6        864.12        783.96         9.05 o
  -2   5   6       1999.27       1799.16        15.14 o
  -1   5   6        833.93        862.01         8.75 o
   0   5   6       1449.54       1416.69        12.63 o
   1   5   6         40.12         51.34         2.55 o
   2   5   6         13.16         13.30         2.04 o
   3   5   6        175.85        190.14         4.86 o
   4   5   6         31.72         32.47         2.81 o
   5   5   6        538.14        519.96        11.05 o
   6   5   6        290.99        322.62         8.16 o
   7   5   6         89.46         73.58         6.95 o
   8   5   6          0.18          0.89         3.22 o
   9   5   6          4.28          6.87         4.34 o
  10   5   6        206.27        263.93        10.56 o
 -12   6   6         23.63         23.15         4.86 o
 -11   6   6        119.16        100.04         6.81 o
 -10   6   6         27.13         43.13         5.16 o
  -9   6   6         99.10         80.33         5.20 o
  -8   6   6        135.95        146.32         5.32 o
  -7   6   6       1357.46       1324.40        17.56 o
  -6   6   6        632.89        583.68         9.22 o
  -5   6   6        597.11        624.72         9.24 o
  -4   6   6        840.20        854.81        15.06 o
  -3   6   6        306.40        287.37         5.02 o
  -2   6   6        126.29        144.80         3.19 o
  -1   6   6         19.23         19.33         1.65 o
   0   6   6        827.44        835.33         8.61 o
   1   6   6         48.25         52.92         4.37 o
   2   6   6          7.90         30.98         2.35 o
   3   6   6        384.10        413.99         6.63 o
   4   6   6         33.21         37.22         4.37 o
   5   6   6        678.98        651.32        10.27 o
   6   6   6        155.25        166.47         5.48 o
   7   6   6        411.59        413.83        12.66 o
   8   6   6        220.94        217.44         8.66 o
   9   6   6        161.42        150.92         7.97 o
  10   6   6        518.44        534.63        17.99 o
 -12   7   6         74.97         79.12         6.95 o
 -11   7   6         32.19         39.27         5.36 o
 -10   7   6          0.47          2.11         3.34 o
  -9   7   6        167.62        161.10         6.42 o
  -8   7   6         94.53         91.83         5.11 o
  -7   7   6         37.02         45.20         3.51 o
  -6   7   6        600.62        606.45        10.72 o
  -5   7   6        241.35        235.32         6.07 o
  -4   7   6        599.42        602.36         7.89 o
  -3   7   6        102.29        123.34         4.56 o
  -2   7   6       4324.14       4292.80        34.29 o
  -1   7   6        325.93        374.42         5.27 o
   0   7   6        349.05        349.92         5.71 o
   1   7   6        875.70        937.78        10.62 o
   2   7   6         13.81         20.95         2.09 o
   3   7   6        367.94        401.70         8.88 o
   4   7   6         47.11         48.23         3.36 o
   5   7   6          5.09          7.60         2.31 o
   6   7   6        482.43        454.17         8.77 o
   7   7   6        705.97        680.88        18.99 o
   8   7   6        338.98        325.38        10.41 o
   9   7   6          3.22          2.72         3.45 o
  10   7   6        730.57        718.80        17.06 o
 -12   8   6          0.08          3.15         4.06 o
 -11   8   6        393.06        381.95        18.56 o
 -10   8   6       1013.82        999.20        24.45 o
  -9   8   6        773.78        722.02        13.34 o
  -8   8   6        722.18        669.89        12.33 o
  -7   8   6          1.49          5.84         2.63 o
  -6   8   6       1965.15       1844.59        19.90 o
  -5   8   6        678.11        620.52        11.60 o
  -4   8   6       1449.51       1401.90        14.52 o
  -3   8   6        975.50        954.90        10.60 o
  -2   8   6       2557.02       2670.10        22.55 o
  -1   8   6        760.49        806.20         8.54 o
   0   8   6        289.64        355.05         5.82 o
   1   8   6       2063.35       1956.99        22.42 o
   2   8   6        240.47        208.00         4.62 o
   3   8   6       2383.68       2197.62        22.35 o
   4   8   6        246.94        237.74         5.92 o
   5   8   6        305.25        282.18         6.75 o
   6   8   6        122.90        134.23         5.19 o
   7   8   6          2.51          3.87         3.12 o
   8   8   6        340.96        374.18        12.66 o
   9   8   6        545.35        568.54        14.47 o
  10   8   6          2.49          4.61         4.14 o
 -12   9   6        175.71        189.30         9.50 o
 -11   9   6        415.00        412.50        12.43 o
 -10   9   6          1.28          4.23         3.46 o
  -9   9   6          0.70          0.51         2.72 o
  -8   9   6        200.31        176.30         6.60 o
  -7   9   6        203.04        192.97         6.65 o
  -6   9   6       1599.56       1557.12        19.91 o
  -5   9   6         25.24         32.60         4.18 o
  -4   9   6        262.74        269.13         5.73 o
  -3   9   6        255.06        221.24         4.58 o
  -2   9   6         94.49        108.73         2.98 o
  -1   9   6        211.96        252.04         4.65 o
   0   9   6        112.10        111.74         3.43 o
   1   9   6        707.56        676.72         8.72 o
   2   9   6        381.85        398.88         6.52 o
   3   9   6        918.56        855.20        14.02 o
   4   9   6         40.29         48.59         3.38 o
   5   9   6        108.87        104.46         4.67 o
   6   9   6          7.34          2.67         2.22 o
   7   9   6         25.01         29.99         3.34 o
   8   9   6         57.25         39.71         5.05 o
   9   9   6         12.93         12.57         4.28 o
  10   9   6        219.65        236.40        10.28 o
 -12  10   6        361.04        324.53        11.80 o
 -11  10   6        104.75        117.18        10.52 o
 -10  10   6        345.64        341.13        11.07 o
  -9  10   6          1.20          9.50         4.44 o
  -8  10   6        563.10        534.86        14.17 o
  -7  10   6        288.17        283.40         7.88 o
  -6  10   6          2.96          3.81         2.34 o
  -5  10   6         28.41         26.69         3.31 o
  -4  10   6       1316.79       1196.92        14.20 o
  -3  10   6        176.55        155.62         3.97 o
  -2  10   6         41.67         52.28         2.33 o
  -1  10   6        314.33        315.52         5.50 o
   0  10   6        416.50        383.90         8.86 o
   1  10   6        531.34        565.46         7.90 o
   2  10   6       1364.34       1282.28        13.65 o
   3  10   6          1.06          3.83         1.89 o
   4  10   6       1423.76       1404.55        16.72 o
   5  10   6        151.78        169.44         5.61 o
   6  10   6         32.50         24.81         3.20 o
   7  10   6        455.76        458.51         9.54 o
   8  10   6        450.28        479.20        12.74 o
   9  10   6        145.83        132.50         7.84 o
  10  10   6        279.26        278.42        11.01 o
 -12  11   6         11.64         11.19         5.02 o
 -11  11   6          6.48          3.27         4.55 o
 -10  11   6        224.12        219.00         9.14 o
  -9  11   6       1141.09       1123.38        20.13 o
  -8  11   6        422.03        436.53        10.21 o
  -7  11   6         50.87         39.90         4.13 o
  -6  11   6       1215.67       1106.33        16.16 o
  -5  11   6        488.32        485.46         9.12 o
  -4  11   6         31.83         32.64         2.82 o
  -3  11   6       1159.27       1259.65        14.68 o
  -2  11   6       1131.80       1104.49        10.92 o
  -1  11   6        436.08        397.08         6.30 o
   0  11   6        825.28        846.44        10.95 o
   1  11   6        216.07        194.59         6.03 o
   2  11   6        204.32        171.05         5.08 o
   3  11   6        481.06        475.24         9.25 o
   4  11   6        219.34        205.03         5.85 o
   5  11   6       4091.24       4050.70        38.21 o
   6  11   6          7.40          8.12         2.53 o
   7  11   6        149.17        134.81         5.61 o
   8  11   6          2.19          2.12         3.27 o
   9  11   6        316.83        318.92        11.13 o
  10  11   6         54.02         40.00         5.90 o
 -12  12   6         20.33         16.18         5.14 o
 -11  12   6        255.86        281.00        10.70 o
 -10  12   6        155.02        156.32         8.22 o
  -9  12   6         55.71         59.42         5.66 o
  -8  12   6         34.51         55.96         4.79 o
  -7  12   6         22.90         14.94         3.25 o
  -6  12   6        321.52        315.58         8.11 o
  -5  12   6        315.65        357.63         7.27 o
  -4  12   6         42.55         51.28         3.38 o
  -3  12   6        540.77        515.82        10.28 o
  -2  12   6         76.55        101.01         3.44 o
  -1  12   6        875.38        892.57        10.47 o
   0  12   6          0.01          1.44         1.44 o
   1  12   6          3.10          2.37         1.59 o
   2  12   6       1996.00       1972.55        20.81 o
   3  12   6        236.58        216.57         5.91 o
   4  12   6        802.57        816.86        12.06 o
   5  12   6        401.82        374.59         8.76 o
   6  12   6          2.81         -0.38         2.27 o
   7  12   6        228.01        209.42         8.23 o
   8  12   6         42.76         47.11         6.67 o
   9  12   6        183.64        175.23         8.86 o
  10  12   6          0.32         -0.08         4.01 o
 -12  13   6         29.15         37.14         8.69 o
 -11  13   6        383.14        382.45        12.47 o
 -10  13   6         93.16         97.37         7.20 o
  -9  13   6        242.61        253.86         9.33 o
  -8  13   6        137.19        131.64         7.05 o
  -7  13   6       1244.51       1267.12        18.46 o
  -6  13   6       2025.42       1928.33        23.97 o
  -5  13   6        143.53        169.28         5.30 o
  -4  13   6        999.34        970.96        14.80 o
  -3  13   6        114.27         99.96         4.11 o
  -2  13   6       1242.57       1132.42        13.75 o
  -1  13   6       1303.45       1312.86        15.28 o
   0  13   6        284.33        289.62         5.63 o
   1  13   6        365.72        344.81         6.21 o
   2  13   6          2.19         -1.67         1.67 o
   3  13   6       3583.54       3290.95        31.64 o
   4  13   6       1120.02       1064.29        14.39 o
   5  13   6          9.24          8.66         2.79 o
   6  13   6         31.46         34.78         3.63 o
   7  13   6          0.03          0.48         2.32 o
   8  13   6         56.96         46.04         4.80 o
   9  13   6         23.85         23.03         4.93 o
 -11  14   6        159.60        193.94        11.38 o
 -10  14   6         12.07         12.78         4.62 o
  -9  14   6        228.66        226.87         9.17 o
  -8  14   6        268.49        262.64        10.88 o
  -7  14   6        289.82        297.44         8.45 o
  -6  14   6        343.44        343.62         8.72 o
  -5  14   6          7.00          9.48         2.61 o
  -4  14   6        143.98        148.77         5.01 o
  -3  14   6        384.41        385.96         7.37 o
  -2  14   6        587.65        579.20        10.25 o
  -1  14   6         37.93         48.81         3.29 o
   0  14   6        369.19        355.94         7.04 o
   1  14   6        528.64        460.18         8.15 o
   2  14   6        326.79        293.35         7.26 o
   3  14   6        883.16        929.30        17.75 o
   4  14   6        675.38        707.45        11.33 o
   5  14   6         31.98         26.39         3.22 o
   6  14   6        248.16        240.65         7.01 o
   7  14   6          0.38          2.16         2.57 o
   8  14   6         87.20        105.23         8.71 o
   9  14   6         73.48         93.89         7.19 o
 -11  15   6         86.33        103.96         7.78 o
 -10  15   6         83.96         70.74         7.96 o
  -9  15   6          0.80         -0.80         3.47 o
  -8  15   6         58.39         70.07         5.96 o
  -7  15   6        311.45        296.08         8.50 o
  -6  15   6          0.20          5.27         2.80 o
  -5  15   6         10.45         14.44         2.70 o
  -4  15   6       1496.70       1459.02        17.30 o
  -3  15   6        130.83        126.97         4.64 o
  -2  15   6        224.18        218.63         6.57 o
  -1  15   6        447.53        415.66         7.73 o
   0  15   6         90.61        102.88         4.12 o
   1  15   6         51.53         49.00         3.81 o
   2  15   6         10.99         15.91         2.80 o
   3  15   6          1.41          0.31         2.19 o
   4  15   6        375.97        355.81         8.23 o
   5  15   6          1.98          2.15         2.34 o
   6  15   6         98.82        112.92         5.36 o
   7  15   6        343.45        353.33         8.89 o
   8  15   6        536.63        575.05        11.75 o
   9  15   6         76.63         93.22         6.39 o
 -11  16   6         47.43         50.36         6.16 o
 -10  16   6         63.36         56.60        10.81 o
  -9  16   6          3.21          3.89         5.05 o
  -8  16   6         69.65         82.11         6.38 o
  -7  16   6          2.75          2.33         2.85 o
  -6  16   6        716.09        729.96        13.16 o
  -5  16   6         65.68         66.59         4.10 o
  -4  16   6        173.44        198.94         5.90 o
  -3  16   6        410.46        368.91         9.38 o
  -2  16   6        981.86       1013.31        13.39 o
  -1  16   6       1592.39       1553.38        23.72 o
   0  16   6         34.88         25.00         2.86 o
   1  16   6       1096.35        948.69        14.43 o
   2  16   6         26.32         28.39         3.41 o
   3  16   6       1409.34       1394.23        19.23 o
   4  16   6        623.44        624.70        10.83 o
   5  16   6         22.32         13.30         3.11 o
   6  16   6        103.75        123.98         5.57 o
   7  16   6        376.01        403.47        10.91 o
   8  16   6        102.11         87.81         5.51 o
   9  16   6        378.88        389.93        12.68 o
 -11  17   6         30.70         35.33         6.94 o
 -10  17   6        151.02        153.20        10.81 o
  -9  17   6        155.08        157.36        11.04 o
  -8  17   6        140.06        157.88         7.80 o
  -7  17   6         78.04         79.50         5.58 o
  -6  17   6         33.45         18.62         3.56 o
  -5  17   6         10.94          6.20         2.49 o
  -4  17   6        137.15        133.78         4.96 o
  -3  17   6        100.00         85.35         4.71 o
  -2  17   6        399.52        347.32         9.25 o
  -1  17   6        256.39        243.44         6.23 o
   0  17   6          1.87         11.04         2.46 o
   1  17   6        273.19        306.66         7.83 o
   2  17   6        799.59        749.42        12.94 o
   3  17   6       1763.79       1644.55        21.73 o
   4  17   6        929.31        861.07        14.65 o
   5  17   6         35.67         47.47         4.10 o
   6  17   6         70.94         84.16         5.51 o
   7  17   6         55.67         73.01         5.69 o
   8  17   6        149.55        163.84         8.46 o
   9  17   6         75.26         84.90         9.68 o
 -10  18   6         74.74         65.06         6.76 o
  -9  18   6        122.90        127.15         7.79 o
  -8  18   6        555.75        546.40        13.71 o
  -7  18   6          0.05          0.68         3.14 o
  -6  18   6        397.58        442.00        10.29 o
  -5  18   6          2.17          1.11         2.16 o
  -4  18   6       1281.15       1297.66        16.67 o
  -3  18   6        155.33        143.80         5.84 o
  -2  18   6        143.01        139.92         5.06 o
  -1  18   6        557.08        510.36         9.16 o
   0  18   6        189.69        173.74         5.40 o
   1  18   6         53.53         47.07         4.08 o
   2  18   6         67.81         55.20         4.28 o
   3  18   6         28.68         24.18         3.45 o
   4  18   6         64.54         59.08         4.67 o
   5  18   6        156.95        166.31         7.61 o
   6  18   6          9.41         11.63         3.19 o
   7  18   6         45.82         32.35         5.14 o
   8  18   6        274.06        281.64        12.55 o
 -10  19   6         19.40         26.16         6.27 o
  -9  19   6        353.32        375.42        12.16 o
  -8  19   6         40.38         46.12         5.72 o
  -7  19   6        182.06        186.21         8.17 o
  -6  19   6          0.38          4.12         2.93 o
  -5  19   6        113.55        106.37         4.99 o
  -4  19   6        641.21        621.97        11.90 o
  -3  19   6       2304.80       2056.58        38.59 o
  -2  19   6        267.28        229.01         6.30 o
  -1  19   6          8.12          7.07         2.42 o
   0  19   6        447.07        433.37         9.59 o
   1  19   6          3.38          3.04         2.60 o
   2  19   6        530.97        496.95        10.77 o
   3  19   6        228.11        209.35         7.17 o
   4  19   6         43.12         27.41         3.83 o
   5  19   6        449.63        426.47        10.62 o
   6  19   6         65.50         64.47         6.22 o
   7  19   6        799.87        870.92        18.59 o
   8  19   6          0.84         -2.26         3.41 o
 -10  20   6        592.79        632.12        16.49 o
  -9  20   6        354.83        353.84        11.91 o
  -8  20   6         17.79         15.33         4.55 o
  -7  20   6         26.63         20.97         6.26 o
  -6  20   6         10.94          7.73         3.14 o
  -5  20   6        243.57        262.44         7.21 o
  -4  20   6          4.58          3.92         2.77 o
  -3  20   6        658.44        662.18        13.64 o
  -2  20   6        128.74        122.04         4.94 o
  -1  20   6         14.63         15.95         2.85 o
   0  20   6        106.68         90.79         4.92 o
   1  20   6          5.64          0.31         2.36 o
   2  20   6          5.06          3.62         2.61 o
   3  20   6         27.76         30.08         5.97 o
   4  20   6         15.98         17.69         3.51 o
   5  20   6          0.03          3.42         3.76 o
   6  20   6        202.73        236.39         9.59 o
   7  20   6        284.22        281.71        10.82 o
   8  20   6         81.90         74.88         8.32 o
  -9  21   6        413.62        483.33        16.00 o
  -8  21   6         82.40         94.00         7.30 o
  -7  21   6         26.23         30.98         5.40 o
  -6  21   6         68.82         53.96         7.32 o
  -5  21   6        114.47        113.85         5.87 o
  -4  21   6        379.79        370.28         9.36 o
  -3  21   6          5.28          3.05         2.64 o
  -2  21   6        476.01        512.13         9.69 o
  -1  21   6       1532.61       1518.80        20.16 o
   0  21   6          4.84          4.25         2.63 o
   1  21   6        344.79        339.63         8.92 o
   2  21   6        209.28        221.43         7.51 o
   3  21   6        116.86        102.54         5.89 o
   4  21   6        244.61        269.98         9.58 o
   5  21   6       1175.31       1203.66        21.97 o
   6  21   6         19.39         26.62         5.07 o
   7  21   6         21.04         13.87         4.42 o
  -9  22   6          0.06          2.86         4.15 o
  -8  22   6        191.47        208.15         9.34 o
  -7  22   6        287.72        268.06        10.09 o
  -6  22   6          4.83          3.44         3.57 o
  -5  22   6         69.69         69.48         5.01 o
  -4  22   6        688.91        640.88        13.80 o
  -3  22   6        108.45        106.22         5.77 o
  -2  22   6        103.20         75.19         4.95 o
  -1  22   6        460.36        442.78        12.23 o
   0  22   6          8.84         18.08         3.26 o
   1  22   6         51.31         65.06         4.99 o
   2  22   6        130.63        127.27         6.25 o
   3  22   6        723.88        736.32        20.62 o
   4  22   6         45.53         48.85         5.42 o
   5  22   6         25.40         35.26         5.21 o
   6  22   6        771.81        837.36        26.03 o
   7  22   6          0.17         -3.88         3.88 o
  -9  23   6        288.44        339.95        14.20 o
  -8  23   6        175.44        181.10         9.10 o
  -7  23   6          0.83         -1.15         3.49 o
  -6  23   6          1.04          0.85         5.95 o
  -5  23   6        111.07        120.63         6.28 o
  -4  23   6         30.83         35.52         4.16 o
  -3  23   6          4.14          8.74         3.24 o
  -2  23   6        924.24        909.70        15.39 o
  -1  23   6        608.78        566.29        11.68 o
   0  23   6         53.70         46.08         4.53 o
   1  23   6        450.55        431.66        13.26 o
   2  23   6          0.42         -2.47         3.48 o
   3  23   6        313.71        320.08        10.83 o
   4  23   6          1.33         -0.42         3.34 o
   5  23   6        299.50        294.88        13.72 o
   6  23   6         47.23         57.53         6.70 o
   7  23   6         39.52         29.07         7.83 o
  -8  24   6         66.07         63.22         7.18 o
  -7  24   6          0.44          3.35         3.87 o
  -6  24   6        907.39        914.64        29.21 o
  -5  24   6        171.26        168.29         9.87 o
  -4  24   6        399.39        417.80        10.43 o
  -3  24   6         99.79         97.12         5.68 o
  -2  24   6        278.23        244.53         9.28 o
  -1  24   6        122.05        131.48         6.20 o
   0  24   6          1.77          8.57         3.26 o
   1  24   6        541.25        547.09        16.06 o
   2  24   6         23.47         21.26         5.12 o
   3  24   6        304.10        310.07        10.89 o
   4  24   6         14.87          7.33         4.62 o
   5  24   6        113.10        133.31         8.53 o
   6  24   6        279.38        282.62        15.57 o
  -8  25   6         12.08          7.18         4.47 o
  -7  25   6        347.82        375.62        14.38 o
  -6  25   6         79.16         89.47        12.03 o
  -5  25   6          2.87          6.49         3.74 o
  -4  25   6         16.30         15.67         3.64 o
  -3  25   6         43.55         35.67         4.26 o
  -2  25   6         36.39         36.59         7.85 o
  -1  25   6          4.53          8.22         3.59 o
   0  25   6        171.16        179.29        11.15 o
   1  25   6         20.38         21.81         4.25 o
   2  25   6         43.13         37.84         5.07 o
   3  25   6          5.63          6.26         3.75 o
   4  25   6         27.17         17.96         4.67 o
   5  25   6          9.86          7.79         4.23 o
   6  25   6         52.41         65.17        15.52 o
  -7  26   6          3.65          1.44         4.62 o
  -6  26   6        117.71        122.89        12.01 o
  -5  26   6          0.10          2.13         3.62 o
  -4  26   6          3.30          3.16         3.17 o
  -3  26   6         14.51         10.00         3.41 o
  -2  26   6          2.65          3.14         3.28 o
  -1  26   6        189.77        187.69         8.41 o
   0  26   6        786.78        800.55        17.22 o
   1  26   6        571.36        570.16        14.58 o
   2  26   6        146.83        141.94         8.24 o
   3  26   6        174.35        189.94         9.17 o
   4  26   6         98.34         95.99         7.60 o
   5  26   6          1.91          6.62         4.36 o
  -6  27   6         16.76         20.54         5.25 o
  -5  27   6         11.71         10.80         4.36 o
  -4  27   6         33.19         38.37         5.27 o
  -3  27   6         23.49         26.30         4.78 o
  -2  27   6        362.82        343.35        13.26 o
  -1  27   6        200.08        217.87         9.25 o
   0  27   6        195.79        214.67         9.27 o
   1  27   6        139.24        148.16         8.18 o
   2  27   6          2.80         10.05         3.90 o
   3  27   6        206.24        196.45         9.40 o
   4  27   6         21.69         15.75         4.73 o
  -6  28   6          1.94          1.03         5.74 o
  -5  28   6          3.05          8.86         5.46 o
  -4  28   6         18.80         17.17         5.08 o
  -3  28   6          4.70          5.11         3.93 o
  -2  28   6        702.75        722.78        19.53 o
  -1  28   6         22.36         18.04         4.55 o
   0  28   6          1.06          1.52         3.57 o
   1  28   6          2.37         -3.31         3.31 o
   2  28   6        231.38        268.24        10.77 o
   3  28   6         21.65         23.46         8.46 o
   4  28   6         10.51         16.26         9.85 o
  -5  29   6         90.44         81.91         8.61 o
  -4  29   6        179.21        193.54        10.99 o
  -3  29   6        750.72        800.26        20.62 o
  -2  29   6        276.23        323.67        19.05 o
  -1  29   6         21.68         19.42         8.53 o
   0  29   6         41.02         38.69         7.18 o
   1  29   6          2.48         -0.46         3.98 o
   2  29   6          2.27         -0.29         3.81 o
   3  29   6        233.75        264.07        21.68 o
  -3  30   6         31.09         32.81         6.43 o
  -2  30   6         75.40         88.02        16.80 o
  -1  30   6        345.31        360.76        14.49 o
   0  30   6         39.66         58.58         6.50 o
   1  30   6         40.41         46.14         6.33 o
 -12   1   7          3.35         14.28         4.43 o
 -11   1   7         19.05         16.35         3.47 o
 -10   1   7          5.56         13.57         3.04 o
  -9   1   7         82.10         77.47         4.70 o
  -8   1   7        306.17        333.27         8.89 o
  -7   1   7         16.18          7.44         2.24 o
  -6   1   7        197.81        219.11         5.70 o
  -5   1   7         18.81         15.46         2.34 o
  -4   1   7        946.72        923.96        14.10 o
  -3   1   7        663.89        639.24         9.24 o
  -2   1   7        490.53        433.13         5.84 o
  -1   1   7        148.52         91.35         2.79 o
   0   1   7          0.67          5.03         1.34 o
   1   1   7        114.42        121.91         3.18 o
   2   1   7         66.78         76.47         3.13 o
   3   1   7        924.23        892.52        13.51 o
   4   1   7        593.96        616.55         9.86 o
   5   1   7        338.32        289.82        10.31 o
   6   1   7        279.51        289.79         9.29 o
   7   1   7        353.66        322.47        10.16 o
   8   1   7         90.78         86.28         9.88 o
   9   1   7         22.05         15.29         4.53 o
  10   1   7        213.27        223.03        10.19 o
 -12   2   7        248.56        239.79        10.19 o
 -11   2   7         75.62         81.58         5.67 o
 -10   2   7         32.37         33.33         3.70 o
  -9   2   7         83.75         77.01         4.70 o
  -8   2   7        134.86        144.98         5.37 o
  -7   2   7        179.25        208.64         6.43 o
  -6   2   7         86.92         61.74         3.64 o
  -5   2   7        786.19        750.65        10.69 o
  -4   2   7          8.48          9.54         1.98 o
  -3   2   7       1105.31       1180.45        13.84 o
  -2   2   7          8.28         11.56         1.48 o
  -1   2   7         44.15         43.97         3.05 o
   0   2   7        349.53        358.56         5.39 o
   1   2   7       1334.30       1179.07        12.61 o
   2   2   7         71.45         64.94         3.21 o
   3   2   7        101.39        103.21         4.15 o
   4   2   7          0.44          1.05         2.04 o
   5   2   7          3.17          0.67         2.65 o
   6   2   7         15.63         28.10         4.23 o
   7   2   7        118.76        118.90         6.81 o
   8   2   7         17.98         11.36         4.04 o
   9   2   7        676.45        719.74        35.43 o
  10   2   7        321.15        359.99        12.62 o
 -12   3   7          9.56         14.28         4.91 o
 -11   3   7         66.34         83.25         7.18 o
 -10   3   7        415.85        392.81         9.89 o
  -9   3   7        381.54        356.02         8.32 o
  -8   3   7         37.62         29.97         3.27 o
  -7   3   7         33.21         26.91         2.91 o
  -6   3   7        203.00        185.67         5.32 o
  -5   3   7        361.97        395.72         7.44 o
  -4   3   7       1523.28       1545.04        17.06 o
  -3   3   7         58.04         47.82         2.92 o
  -2   3   7         40.28         58.48         2.68 o
  -1   3   7       2148.00       1823.21        15.75 o
   0   3   7        248.93        276.70         4.69 o
   1   3   7        111.39        141.33         4.51 o
   2   3   7        122.27        109.19         3.67 o
   3   3   7        126.49        132.00         3.99 o
   4   3   7         86.62        108.49         5.97 o
   5   3   7       1083.82       1007.12        20.16 o
   6   3   7        773.47        730.51        14.83 o
   7   3   7         47.42         38.11         8.04 o
   8   3   7        124.57        123.39         7.23 o
   9   3   7         41.89         44.66         7.20 o
  10   3   7         23.96         35.60         5.87 o
 -12   4   7        452.82        514.82        16.12 o
 -11   4   7         43.16         46.29         5.63 o
 -10   4   7        129.43        128.36         6.46 o
  -9   4   7        110.41        125.14         5.80 o
  -8   4   7         16.07         15.42         2.83 o
  -7   4   7         20.26         17.09         2.64 o
  -6   4   7       1413.52       1369.41        16.29 o
  -5   4   7        417.81        438.11         7.85 o
  -4   4   7       2048.31       2010.53        23.61 o
  -3   4   7        154.10        183.00         4.21 o
  -2   4   7        395.05        396.42         7.04 o
  -1   4   7        533.09        579.65         7.11 o
   0   4   7        131.61        162.96         4.56 o
   1   4   7         19.65         33.87         2.48 o
   2   4   7       1062.63        994.72        11.52 o
   3   4   7         57.70         68.63         3.29 o
   4   4   7        326.43        322.52         7.75 o
   5   4   7        513.56        595.73        20.78 o
   6   4   7         11.97          2.40         3.77 o
   7   4   7        115.77        140.92         7.07 o
   8   4   7        104.42        116.21         7.13 o
   9   4   7        187.03        162.32         8.67 o
  10   4   7          0.26          0.95         4.22 o
 -12   5   7         20.44         18.77         4.90 o
 -11   5   7         11.48          6.78         3.75 o
 -10   5   7         26.71         31.35         4.19 o
  -9   5   7        431.82        431.15        15.15 o
  -8   5   7          4.39          3.27         2.53 o
  -7   5   7         94.62         94.44         4.30 o
  -6   5   7         18.80         27.04         2.91 o
  -5   5   7        155.00        166.01         4.98 o
  -4   5   7         47.08         36.49         3.49 o
  -3   5   7        812.26        773.91         9.36 o
  -2   5   7       1346.64       1272.88        12.06 o
  -1   5   7        315.50        349.90         5.31 o
   0   5   7       4722.63       4810.12        38.51 o
   1   5   7        256.32        235.59         6.29 o
   2   5   7          2.48          3.50         1.67 o
   3   5   7        612.65        565.97         9.16 o
   4   5   7       1208.11       1120.98        14.38 o
   5   5   7       1533.74       1447.57        20.70 o
   6   5   7        107.49        117.84         6.38 o
   7   5   7        135.72        176.56         7.92 o
   8   5   7         65.73         81.31         6.46 o
   9   5   7        439.50        440.05        13.22 o
  10   5   7        232.12        239.90        10.68 o
 -12   6   7        179.69        175.88         9.23 o
 -11   6   7        229.90        238.69         9.79 o
 -10   6   7         69.11         79.69         5.71 o
  -9   6   7        155.98        156.23         8.18 o
  -8   6   7        107.18        107.05         6.17 o
  -7   6   7        679.65        653.67        10.64 o
  -6   6   7         42.28         26.87         2.80 o
  -5   6   7        204.76        209.86         5.51 o
  -4   6   7          8.26          5.94         1.93 o
  -3   6   7        126.43         92.86         3.31 o
  -2   6   7       1000.32        957.97         9.93 o
  -1   6   7         40.18         40.21         2.58 o
   0   6   7          3.85         13.47         2.12 o
   1   6   7       2539.26       2420.01        21.98 o
   2   6   7       1496.52       1419.75        14.85 o
   3   6   7       1325.46       1292.57        15.53 o
   4   6   7         52.62         44.17         3.36 o
   5   6   7        251.27        277.83         7.66 o
   6   6   7          0.45          1.93         2.84 o
   7   6   7         44.78         49.98         5.32 o
   8   6   7        140.01        138.00         7.87 o
   9   6   7        425.36        484.13        13.79 o
  10   6   7        104.70         86.22         7.81 o
 -12   7   7         97.62        110.70         7.99 o
 -11   7   7        194.37        200.44         9.29 o
 -10   7   7        407.22        435.13        11.08 o
  -9   7   7        104.79        106.28         5.90 o
  -8   7   7         14.25         15.65         3.37 o
  -7   7   7          1.28          1.42         2.48 o
  -6   7   7          9.85         13.54         2.75 o
  -5   7   7       1707.27       1646.14        18.37 o
  -4   7   7         13.07          9.44         2.32 o
  -3   7   7        199.54        167.68         4.17 o
  -2   7   7       1622.36       1631.64        14.61 o
  -1   7   7       2987.95       2970.43        25.61 o
   0   7   7       5597.76       5536.51        43.78 o
   1   7   7        361.40        355.68         6.46 o
   2   7   7       1025.34        995.84        11.74 o
   3   7   7         54.61         68.21         3.73 o
   4   7   7         40.14         51.95         3.71 o
   5   7   7         61.72         63.49         6.07 o
   6   7   7          0.06          0.45         2.41 o
   7   7   7         20.28         15.29         3.85 o
   8   7   7         23.30         33.63         5.01 o
   9   7   7          9.69          5.13         4.10 o
  10   7   7         80.75         90.65        16.26 o
 -12   8   7         39.79         47.35         6.30 o
 -11   8   7         37.75         23.84         4.80 o
 -10   8   7          5.37          3.70         3.42 o
  -9   8   7          0.00          2.69         2.97 o
  -8   8   7       1030.56        996.35        16.08 o
  -7   8   7        266.09        245.85         7.42 o
  -6   8   7        144.27        126.00         7.23 o
  -5   8   7        220.16        197.18         5.43 o
  -4   8   7        227.28        211.27         6.18 o
  -3   8   7         41.07         50.95         3.74 o
  -2   8   7         16.69         23.81         2.42 o
  -1   8   7        792.86        814.67         9.96 o
   0   8   7        237.21        257.09         5.31 o
   1   8   7        669.10        639.26         8.84 o
   2   8   7        566.28        591.43        13.69 o
   3   8   7        912.95        952.81        13.37 o
   4   8   7          2.87          6.20         2.31 o
   5   8   7        101.53         92.11         5.58 o
   6   8   7          0.17          0.89         2.39 o
   7   8   7        174.91        171.52         7.92 o
   8   8   7        353.18        331.17        11.08 o
   9   8   7         45.38         58.46         6.43 o
 -12   9   7         20.09         22.75         5.24 o
 -11   9   7          1.55          1.00         3.62 o
 -10   9   7        206.67        208.16         9.17 o
  -9   9   7        129.38        108.51         6.11 o
  -8   9   7        112.92        119.33         6.11 o
  -7   9   7       1256.55       1226.15        17.84 o
  -6   9   7        328.44        300.64         7.96 o
  -5   9   7          5.89         15.38         2.94 o
  -4   9   7        834.05        820.65        15.16 o
  -3   9   7       1828.57       1688.56        21.28 o
  -2   9   7        255.57        232.31         5.55 o
  -1   9   7        582.99        617.72         9.02 o
   0   9   7        273.36        282.19         5.66 o
   1   9   7         41.10         40.54         2.73 o
   2   9   7         91.78        107.02         4.35 o
   3   9   7         24.14         23.82         2.74 o
   4   9   7       1553.82       1421.83        17.35 o
   5   9   7        432.02        384.49         8.85 o
   6   9   7        301.67        289.29         8.23 o
   7   9   7        503.66        453.15        16.96 o
   8   9   7         35.58         51.93        10.88 o
   9   9   7        309.34        298.87        11.39 o
 -12  10   7         54.00         44.01         6.27 o
 -11  10   7         19.14         21.85         4.82 o
 -10  10   7         85.88         82.47         6.57 o
  -9  10   7         21.75         19.37         3.67 o
  -8  10   7       1017.56        988.52        17.56 o
  -7  10   7        961.39        955.60        15.98 o
  -6  10   7       1488.66       1479.63        19.89 o
  -5  10   7       1983.64       1847.25        22.79 o
  -4  10   7       1171.14       1066.19        15.32 o
  -3  10   7       1923.76       1796.62        19.19 o
  -2  10   7         21.34         22.70         2.43 o
  -1  10   7        119.44        109.58         4.07 o
   0  10   7          8.44         11.76         1.99 o
   1  10   7        685.72        734.81         9.96 o
   2  10   7        315.04        300.71         6.77 o
   3  10   7        366.32        335.51         7.86 o
   4  10   7          0.41          0.31         2.04 o
   5  10   7        110.34        103.94         4.86 o
   6  10   7        174.21        171.05         6.14 o
   7  10   7          5.73          5.43         3.38 o
   8  10   7        422.68        451.08        16.20 o
   9  10   7         64.58         72.38         9.81 o
 -11  11   7         94.31         89.02         7.41 o
 -10  11   7         47.55         43.26         5.59 o
  -9  11   7        164.99        167.42         7.31 o
  -8  11   7         17.49         22.72         3.82 o
  -7  11   7         41.60         55.43         5.54 o
  -6  11   7         23.25         16.34         3.54 o
  -5  11   7          5.42          1.65         2.54 o
  -4  11   7       1707.68       1571.77        20.09 o
  -3  11   7        223.46        203.98         8.48 o
  -2  11   7       1392.88       1335.69        17.49 o
  -1  11   7        153.21        130.01         4.46 o
   0  11   7         50.76         51.77         3.08 o
   1  11   7       1263.19       1245.51        13.87 o
   2  11   7        832.79        787.77        11.54 o
   3  11   7        140.02        112.28         6.17 o
   4  11   7          0.03         -1.92         2.00 o
   5  11   7        178.56        159.73         5.83 o
   6  11   7         34.58         24.84         3.49 o
   7  11   7         47.82         40.52         5.22 o
   8  11   7          1.45          3.44         3.70 o
   9  11   7         14.02         12.49         4.42 o
 -11  12   7         50.31         52.21         6.42 o
 -10  12   7         55.85         48.41         5.70 o
  -9  12   7         13.94         14.05         4.01 o
  -8  12   7        486.72        457.44        10.86 o
  -7  12   7         27.33         25.09         3.76 o
  -6  12   7        637.08        609.96        11.79 o
  -5  12   7       1123.09       1061.95        15.88 o
  -4  12   7          0.80          2.45         2.10 o
  -3  12   7        264.39        285.10         7.38 o
  -2  12   7        263.49        282.93         7.22 o
  -1  12   7         29.55         30.51         3.02 o
   0  12   7       1438.52       1377.91        14.80 o
   1  12   7       2636.97       2715.65        24.78 o
   2  12   7       1023.15        958.54        13.11 o
   3  12   7        251.35        252.57         6.61 o
   4  12   7        763.52        705.60        11.47 o
   5  12   7          8.03          4.35         2.44 o
   6  12   7          0.14         -0.30         2.35 o
   7  12   7         72.33         77.17         5.71 o
   8  12   7        149.91        158.93         9.81 o
   9  12   7          5.64         11.48         4.33 o
 -11  13   7         13.44          5.21         4.42 o
 -10  13   7         41.23         25.26         5.23 o
  -9  13   7         45.31         42.08         5.47 o
  -8  13   7         23.53         28.91         4.04 o
  -7  13   7       1129.49       1080.51        17.89 o
  -6  13   7          0.12          1.15         2.53 o
  -5  13   7         63.97         74.20         4.86 o
  -4  13   7        177.50        173.31         5.44 o
  -3  13   7       3049.42       2946.49        32.07 o
  -2  13   7        219.07        227.62         8.77 o
  -1  13   7        563.75        583.91        11.46 o
   0  13   7        458.59        458.61         8.38 o
   1  13   7        363.46        327.98         7.75 o
   2  13   7        891.62        815.99        12.01 o
   3  13   7         35.81         29.56         3.20 o
   4  13   7        166.44        144.17         5.36 o
   5  13   7         50.18         50.45         4.33 o
   6  13   7          7.21          6.84         2.76 o
   7  13   7        122.83        131.41         7.01 o
   8  13   7        225.93        257.70        10.22 o
   9  13   7         20.87         16.49         4.85 o
 -11  14   7         13.54         11.42         4.90 o
 -10  14   7          8.34          6.84         3.99 o
  -9  14   7          1.37         -0.14         3.26 o
  -8  14   7         67.28         58.24         5.56 o
  -7  14   7         59.72         56.08         6.30 o
  -6  14   7         69.54         60.98         4.87 o
  -5  14   7       2502.58       2475.90        29.00 o
  -4  14   7       1858.90       1817.36        20.46 o
  -3  14   7        302.88        305.45         7.86 o
  -2  14   7        132.33        132.87         5.47 o
  -1  14   7          1.72          5.47         2.19 o
   0  14   7        103.17        111.23         4.50 o
   1  14   7        175.04        181.73         6.08 o
   2  14   7        500.21        521.74        11.48 o
   3  14   7         59.72         83.28         4.42 o
   4  14   7        210.49        187.63         6.37 o
   5  14   7          8.06         12.26         2.86 o
   6  14   7         91.00         96.48         5.24 o
   7  14   7        411.38        468.16        10.35 o
   8  14   7          0.18          4.67         3.82 o
 -11  15   7         16.82         26.18         7.22 o
 -10  15   7          7.62         12.05         4.29 o
  -9  15   7         40.77         45.33         5.59 o
  -8  15   7         74.86         84.97         6.24 o
  -7  15   7        218.88        245.24         9.05 o
  -6  15   7         51.04         41.33         4.82 o
  -5  15   7        414.84        445.77        12.38 o
  -4  15   7          3.80          1.83         2.53 o
  -3  15   7        105.66         95.02         5.01 o
  -2  15   7         26.66         28.80         4.07 o
  -1  15   7        276.90        275.60         6.65 o
   0  15   7       1147.76       1077.79        14.22 o
   1  15   7        565.66        519.84        10.46 o
   2  15   7       3733.24       3465.69        37.17 o
   3  15   7       3218.77       2921.79        36.99 o
   4  15   7        173.60        175.01         6.08 o
   5  15   7        171.91        189.31         7.36 o
   6  15   7        632.78        711.17        12.72 o
   7  15   7         88.41         89.89         5.54 o
   8  15   7        658.59        657.11        20.37 o
 -10  16   7         43.68         35.52         6.88 o
  -9  16   7         30.96         33.75         5.48 o
  -8  16   7          4.08          4.31         3.54 o
  -7  16   7          1.55          0.70         2.90 o
  -6  16   7        794.10        764.55        13.96 o
  -5  16   7        375.05        368.39         9.94 o
  -4  16   7          0.21          3.03         2.64 o
  -3  16   7        146.75        135.36         5.71 o
  -2  16   7        771.62        799.44        17.03 o
  -1  16   7        616.82        590.27         9.94 o
   0  16   7        172.92        168.67         5.47 o
   1  16   7        197.83        189.42         7.02 o
   2  16   7         65.43         83.42         5.01 o
   3  16   7         12.77         15.03         3.08 o
   4  16   7         93.63         79.55         5.71 o
   5  16   7        500.05        522.32        10.50 o
   6  16   7         22.00         42.07         4.21 o
   7  16   7         46.60         62.70         8.85 o
   8  16   7        362.05        389.92        12.41 o
 -10  17   7        304.65        304.11        16.78 o
  -9  17   7         37.17         35.59         5.39 o
  -8  17   7        413.45        404.66        12.11 o
  -7  17   7        328.89        336.18         9.51 o
  -6  17   7         67.23         59.57         4.79 o
  -5  17   7        259.83        250.10         8.97 o
  -4  17   7        865.59        821.39        14.00 o
  -3  17   7        214.93        188.46         6.72 o
  -2  17   7        129.85        123.02         5.60 o
  -1  17   7        175.17        184.33         7.15 o
   0  17   7        133.13        127.45         5.51 o
   1  17   7         21.27         23.20         4.87 o
   2  17   7       1072.40        967.83        15.59 o
   3  17   7         14.39         22.58         3.53 o
   4  17   7          0.43         -1.26         2.58 o
   5  17   7          3.70          2.22         4.34 o
   6  17   7        559.33        588.94        14.38 o
   7  17   7          3.04          3.10         3.25 o
   8  17   7         10.52         10.04         4.02 o
 -10  18   7         51.75         58.95         6.66 o
  -9  18   7          0.02          2.48         3.97 o
  -8  18   7          0.42          3.78         5.00 o
  -7  18   7         24.79         23.17         4.11 o
  -6  18   7         24.33         35.15         4.75 o
  -5  18   7        267.81        295.70        10.17 o
  -4  18   7        788.95        760.63        13.67 o
  -3  18   7          3.32          1.75         2.63 o
  -2  18   7        195.23        194.28         6.71 o
  -1  18   7          3.98          3.50         2.19 o
   0  18   7        588.38        560.09        11.10 o
   1  18   7        418.07        427.40        11.21 o
   2  18   7        198.75        190.76         6.86 o
   3  18   7          4.30          8.04         3.29 o
   4  18   7         26.28         27.52         3.79 o
   5  18   7        130.52        107.52         6.16 o
   6  18   7          1.06         12.79         3.56 o
   7  18   7         49.07         38.31         4.87 o
 -10  19   7        376.41        447.25        60.60 o
  -9  19   7         21.33         19.22         4.97 o
  -8  19   7         90.60         71.28         6.46 o
  -7  19   7        172.76        181.79         8.67 o
  -6  19   7        197.23        187.65         8.24 o
  -5  19   7        239.89        272.47         9.42 o
  -4  19   7        355.12        330.80         8.91 o
  -3  19   7       1508.60       1470.57        20.49 o
  -2  19   7         33.14         35.82         6.05 o
  -1  19   7        230.41        275.42         7.02 o
   0  19   7        116.42         92.26         6.07 o
   1  19   7         13.30         20.19         3.24 o
   2  19   7        162.63        121.47         5.88 o
   3  19   7         35.05         38.31         4.29 o
   4  19   7        183.77        170.17         8.64 o
   5  19   7        101.88         98.63         6.10 o
   6  19   7          0.40          0.34         3.12 o
   7  19   7          2.56          1.79         4.29 o
  -9  20   7        280.92        330.24        11.94 o
  -8  20   7        408.67        438.70        13.44 o
  -7  20   7       1048.03       1075.30        24.53 o
  -6  20   7          6.85          9.51         3.83 o
  -5  20   7        690.26        638.89        14.64 o
  -4  20   7        469.92        475.55        10.91 o
  -3  20   7        289.20        338.01        10.69 o
  -2  20   7         26.67         21.17         3.45 o
  -1  20   7         27.76         34.74         4.19 o
   0  20   7        533.42        568.91        11.68 o
   1  20   7         25.79         17.31         3.69 o
   2  20   7       1155.07       1123.35        19.80 o
   3  20   7        395.06        369.97         9.85 o
   4  20   7         38.79         36.45         4.41 o
   5  20   7         40.38         43.80         4.89 o
   6  20   7        123.29        132.44         8.24 o
   7  20   7         22.07         26.18         5.42 o
  -9  21   7          0.76          0.33         3.99 o
  -8  21   7        378.60        436.42        13.87 o
  -7  21   7        195.88        212.92        10.79 o
  -6  21   7          1.87         -1.76         3.24 o
  -5  21   7        299.42        312.61        11.38 o
  -4  21   7         26.91         30.15         4.05 o
  -3  21   7         21.95         24.84         3.74 o
  -2  21   7        248.06        208.96         7.42 o
  -1  21   7        132.14        103.67         6.26 o
   0  21   7        518.71        476.57        15.50 o
   1  21   7         28.78         31.75         3.84 o
   2  21   7          6.63          4.66         2.96 o
   3  21   7         29.88         34.20         4.29 o
   4  21   7         91.85         92.30         7.03 o
   5  21   7        202.15        210.32         9.24 o
   6  21   7         96.92         87.97         7.27 o
  -8  22   7         13.07         20.02         4.87 o
  -7  22   7         32.62         37.90         6.22 o
  -6  22   7        118.23        137.16         7.74 o
  -5  22   7       1330.17       1349.76        23.19 o
  -4  22   7        528.94        522.89        16.72 o
  -3  22   7        128.45        123.51         6.11 o
  -2  22   7        575.09        584.63        12.20 o
  -1  22   7         24.99         26.92         4.36 o
   0  22   7          0.04          0.29         2.64 o
   1  22   7        593.58        606.24        13.77 o
   2  22   7        610.38        614.28        13.46 o
   3  22   7          0.89          1.78         3.56 o
   4  22   7         11.24         12.59         4.16 o
   5  22   7          4.59          9.90         4.20 o
   6  22   7        107.98        101.22         7.68 o
  -8  23   7         96.64        110.52         9.44 o
  -7  23   7        449.85        470.00        15.80 o
  -6  23   7        259.28        288.02        16.10 o
  -5  23   7        307.78        322.36        10.88 o
  -4  23   7        113.23        119.01         6.41 o
  -3  23   7         23.81         15.79         3.65 o
  -2  23   7        926.31        911.47        15.82 o
  -1  23   7        179.16        153.82         7.59 o
   0  23   7        289.55        267.72         8.45 o
   1  23   7         17.06         21.62         3.82 o
   2  23   7         40.31         35.81         5.02 o
   3  23   7        428.86        461.91        13.17 o
   4  23   7         83.54         90.84         8.53 o
   5  23   7          5.64          2.67         3.89 o
   6  23   7        156.81        145.46        24.88 o
  -7  24   7         30.22         33.97         8.60 o
  -6  24   7        198.40        242.51        11.70 o
  -5  24   7         63.92         79.35         6.63 o
  -4  24   7         11.52          8.67         3.37 o
  -3  24   7         18.19          7.17         3.51 o
  -2  24   7         24.14         16.50         3.99 o
  -1  24   7        322.12        294.07        10.00 o
   0  24   7         77.82         76.05         5.53 o
   1  24   7        118.60        128.87         7.49 o
   2  24   7         66.09         64.19         6.05 o
   3  24   7          0.77         -1.45         3.54 o
   4  24   7         34.06         28.88         5.21 o
   5  24   7        299.19        358.11        12.67 o
  -7  25   7        329.82        368.35        14.59 o
  -6  25   7          5.52         11.88         6.72 o
  -5  25   7         42.77         47.31         5.71 o
  -4  25   7        201.12        203.38         8.09 o
  -3  25   7        503.37        469.74        11.55 o
  -2  25   7        139.51        124.07         7.34 o
  -1  25   7         55.25         51.10         6.76 o
   0  25   7        305.28        295.44        12.80 o
   1  25   7        213.41        228.55         9.65 o
   2  25   7         59.69         75.19         6.63 o
   3  25   7         74.60         86.70         8.11 o
   4  25   7        267.07        309.72        11.68 o
  -6  26   7        626.39        649.94        18.92 o
  -5  26   7        681.26        751.22        19.97 o
  -4  26   7         17.26         18.78         4.12 o
  -3  26   7        314.41        268.26         9.83 o
  -2  26   7         21.25         13.41         4.85 o
  -1  26   7          5.09         10.28         4.93 o
   0  26   7        198.56        206.03         9.21 o
   1  26   7        161.93        171.36         8.68 o
   2  26   7        325.33        343.04        11.87 o
   3  26   7          5.09         10.33         4.31 o
   4  26   7         34.43         24.11         5.99 o
  -5  27   7        475.75        496.10        16.29 o
  -4  27   7        126.59        158.74         7.64 o
  -3  27   7        467.13        452.33        13.42 o
  -2  27   7         18.79         23.08         5.79 o
  -1  27   7         49.36         46.47        10.02 o
   0  27   7         67.56         63.68         6.68 o
   1  27   7         22.11         24.63         4.98 o
   2  27   7          2.81         -3.47         3.48 o
   3  27   7         98.05         98.14        12.23 o
  -4  28   7        696.51        728.69        21.97 o
  -3  28   7         24.81         27.99         5.94 o
  -2  28   7        460.73        472.88        16.29 o
  -1  28   7         30.14         36.36         6.49 o
   0  28   7        592.06        615.85        18.76 o
   1  28   7        164.36        192.59         9.35 o
   2  28   7        335.58        376.22        13.54 o
  -3  29   7          6.35         11.91         6.79 o
  -2  29   7         57.18         46.61         7.38 o
  -1  29   7         42.04         54.68         7.75 o
   0  29   7         29.08         36.44         6.78 o
 -12   0   8        101.34        123.17        15.27 o
 -11   0   8        928.65        912.21        21.39 o
 -10   0   8        284.62        289.79        11.35 o
  -9   0   8        131.14        145.40         8.26 o
  -8   0   8        781.50        755.44        17.21 o
  -7   0   8        183.19        120.66         9.53 o
  -6   0   8       1107.85       1079.86        20.35 o
  -5   0   8        532.16        507.70        14.98 o
  -4   0   8         21.91         20.93         6.67 o
  -3   0   8          0.29          6.88         2.71 o
  -2   0   8        719.15        681.62        14.10 o
  -1   0   8       2403.03       2372.67        28.27 o
   0   0   8        383.20        418.72         8.98 o
   1   0   8        452.64        396.01        12.17 o
   2   0   8         15.31         10.51         3.31 o
   3   0   8         49.21         24.20         4.63 o
   4   0   8        688.58        675.94        25.62 o
   5   0   8        147.78        170.91        10.62 o
   6   0   8        216.94        217.32        12.19 o
   7   0   8         52.22         71.87        32.27 o
   8   0   8        646.42        703.81        27.59 o
   9   0   8        466.10        467.95        19.85 o
 -12   1   8        315.84        316.57        13.36 o
 -11   1   8          1.57          2.24         3.00 o
 -10   1   8        108.91        110.54        11.74 o
  -9   1   8        122.16        130.41         5.57 o
  -8   1   8          1.67          1.21         2.20 o
  -7   1   8         66.67         50.67         3.74 o
  -6   1   8        286.51        298.49         6.94 o
  -5   1   8        235.94        221.31         6.59 o
  -4   1   8        163.32        175.08         5.15 o
  -3   1   8        460.35        443.27         7.84 o
  -2   1   8       1349.10       1302.82        15.22 o
  -1   1   8        391.79        417.70         6.24 o
   0   1   8       1151.40       1104.05        12.40 o
   1   1   8          2.34          4.17         2.01 o
   2   1   8          0.75         -0.73         2.06 o
   3   1   8         44.29         63.51         3.74 o
   4   1   8       1078.03        861.33        14.14 o
   5   1   8         40.22         59.19         5.54 o
   6   1   8        477.41        460.01        12.19 o
   7   1   8        190.04        181.35         8.36 o
   8   1   8        127.88        126.76         8.89 o
   9   1   8          2.80          4.52         4.45 o
 -12   2   8        138.83        180.85         9.90 o
 -11   2   8         10.14         15.61         4.40 o
 -10   2   8         69.12         73.75         4.98 o
  -9   2   8        141.59        131.87         5.62 o
  -8   2   8        138.64        141.62         6.64 o
  -7   2   8        110.90        112.46         4.85 o
  -6   2   8        265.69        223.13         7.42 o
  -5   2   8          0.10          3.57         2.05 o
  -4   2   8        459.76        486.97         8.48 o
  -3   2   8          0.02          2.34         2.18 o
  -2   2   8        126.41        131.14         4.31 o
  -1   2   8        389.36        404.04         6.24 o
   0   2   8        324.92        329.35         6.16 o
   1   2   8       1651.49       1532.66        15.87 o
   2   2   8          5.74         -0.04         1.82 o
   3   2   8          0.23          1.12         2.04 o
   4   2   8         14.24         14.28         2.92 o
   5   2   8          1.86          4.71         3.06 o
   6   2   8          6.01          6.37         3.30 o
   7   2   8        322.18        319.03        10.65 o
   8   2   8        104.50        126.58         7.74 o
   9   2   8         18.33         15.78         4.85 o
 -12   3   8         76.72         99.27         9.53 o
 -11   3   8          1.41          1.99         4.04 o
 -10   3   8        304.32        286.65        10.02 o
  -9   3   8        234.92        251.65         8.37 o
  -8   3   8          0.09          2.16         2.42 o
  -7   3   8        293.92        286.57         7.10 o
  -6   3   8        108.21         98.86         4.44 o
  -5   3   8        191.30        210.09         5.69 o
  -4   3   8       1171.89       1116.41        14.09 o
  -3   3   8        743.40        709.60        10.36 o
  -2   3   8         10.69          6.59         1.73 o
  -1   3   8          0.34          2.42         1.81 o
   0   3   8        654.11        626.87         8.75 o
   1   3   8        120.01        107.52         3.90 o
   2   3   8        155.43        140.77         4.86 o
   3   3   8         10.30         11.08         2.65 o
   4   3   8        228.60        181.55         6.38 o
   5   3   8        160.93        187.47        13.01 o
   6   3   8        118.33        141.59         7.89 o
   7   3   8        276.41        261.61         9.91 o
   8   3   8         10.20          2.39         3.62 o
   9   3   8        329.87        348.10        13.23 o
 -12   4   8         55.02         62.86         7.95 o
 -11   4   8         10.85          7.23         3.76 o
 -10   4   8         85.56         82.29         6.55 o
  -9   4   8          6.27          6.40         3.19 o
  -8   4   8          0.00          0.10         2.29 o
  -7   4   8         56.18         42.02         3.54 o
  -6   4   8        120.21        164.02         5.32 o
  -5   4   8         64.99         77.08         3.91 o
  -4   4   8          4.90         11.32         2.28 o
  -3   4   8        114.95        117.33         5.29 o
  -2   4   8         81.09         78.08         4.01 o
  -1   4   8         29.57         30.69         2.62 o
   0   4   8        590.40        598.20         8.59 o
   1   4   8        966.11        881.44        12.12 o
   2   4   8        329.63        290.60         6.69 o
   3   4   8        173.36        165.85         5.99 o
   4   4   8         53.79         43.72         3.91 o
   5   4   8        607.40        564.03        14.22 o
   6   4   8        112.48        108.61         6.65 o
   7   4   8          1.98          0.13         3.45 o
   8   4   8          2.58         -3.25         3.25 o
   9   4   8        119.02        126.28         8.35 o
 -12   5   8         56.05         59.45         7.92 o
 -11   5   8         87.38        106.71         7.61 o
 -10   5   8        385.38        422.46        10.96 o
  -9   5   8        302.53        315.25        10.20 o
  -8   5   8        447.34        412.52        11.26 o
  -7   5   8        502.93        472.49         9.99 o
  -6   5   8        884.76        743.51        11.46 o
  -5   5   8        456.90        397.89         7.87 o
  -4   5   8         60.67         75.93         3.86 o
  -3   5   8        203.72        177.70         5.02 o
  -2   5   8        446.95        449.44         7.11 o
  -1   5   8       6063.92       5897.23        46.70 o
   0   5   8       3749.91       3685.86        36.31 o
   1   5   8         43.01         66.48         4.51 o
   2   5   8        367.91        363.10         6.78 o
   3   5   8        428.54        418.77         9.21 o
   4   5   8        573.01        510.20        10.53 o
   5   5   8        279.73        271.76         8.14 o
   6   5   8        150.47        139.94         7.25 o
   7   5   8        149.53        180.44         8.46 o
   8   5   8          0.66         -2.10         3.34 o
   9   5   8        101.05         89.82         7.96 o
 -12   6   8         41.44         36.95        11.82 o
 -11   6   8          0.08          3.07         4.91 o
 -10   6   8        241.79        223.08         9.05 o
  -9   6   8         41.69         36.86         4.46 o
  -8   6   8         50.27         45.62         5.13 o
  -7   6   8        149.54        152.80         6.14 o
  -6   6   8         55.49         56.52         3.81 o
  -5   6   8          5.62         13.61         2.60 o
  -4   6   8        346.57        337.12         7.69 o
  -3   6   8        928.16        898.78        12.13 o
  -2   6   8       1077.36       1043.28        13.16 o
  -1   6   8        208.83        249.40         8.96 o
   0   6   8        205.98        212.94         5.13 o
   1   6   8       1509.32       1490.18        15.88 o
   2   6   8         70.30         76.75         3.65 o
   3   6   8          1.03          1.37         2.23 o
   4   6   8        247.31        248.29        10.05 o
   5   6   8          0.65          0.51         2.61 o
   6   6   8         37.96         50.93         5.39 o
   7   6   8         42.46         57.64         5.96 o
   8   6   8        101.03        114.67         8.64 o
   9   6   8         14.55         17.18         4.79 o
 -11   7   8         23.98         17.19         4.66 o
 -10   7   8         99.24        111.29         6.63 o
  -9   7   8         10.46          6.54         3.34 o
  -8   7   8         57.02         62.81         6.58 o
  -7   7   8        238.30        192.92        11.22 o
  -6   7   8          1.63          2.23         2.53 o
  -5   7   8         11.82         17.46         2.55 o
  -4   7   8         10.83          1.76         1.92 o
  -3   7   8       1610.17       1528.91        17.43 o
  -2   7   8        121.29         99.81         5.29 o
  -1   7   8       3297.11       3108.56        27.23 o
   0   7   8        416.03        410.34         7.24 o
   1   7   8       1001.39        992.03        13.64 o
   2   7   8        235.83        268.11         6.54 o
   3   7   8         80.97         65.37         3.97 o
   4   7   8         72.05         61.35         4.44 o
   5   7   8         51.87         56.51         6.12 o
   6   7   8         40.45         30.40         4.61 o
   7   7   8        103.17        130.47         7.63 o
   8   7   8        457.54        469.58        13.61 o
   9   7   8          0.26          1.99         4.10 o
 -11   8   8        263.26        274.46        16.78 o
 -10   8   8        215.63        221.31         8.50 o
  -9   8   8        459.47        445.81        11.01 o
  -8   8   8       1145.92       1077.84        17.36 o
  -7   8   8        665.12        672.95        12.85 o
  -6   8   8        173.32        171.24         6.36 o
  -5   8   8         63.79         62.89         5.04 o
  -4   8   8        454.02        421.14         8.96 o
  -3   8   8        884.68        832.52        13.05 o
  -2   8   8        956.83        911.87        12.62 o
  -1   8   8       2564.09       2563.21        23.49 o
   0   8   8        404.40        398.87         7.11 o
   1   8   8       1072.62       1003.19        12.28 o
   2   8   8       2187.83       2179.25        23.10 o
   3   8   8        288.00        308.65         7.23 o
   4   8   8         87.44         93.74         5.20 o
   5   8   8        299.10        267.58         8.10 o
   6   8   8        337.64        298.28        10.22 o
   7   8   8          9.50          6.83         3.70 o
   8   8   8        184.02        201.80         9.23 o
   9   8   8          0.07          2.82         5.74 o
 -11   9   8          2.38         -2.13         3.68 o
 -10   9   8          7.93          5.26         3.76 o
  -9   9   8         68.46         85.51         5.95 o
  -8   9   8        119.99        128.58         8.42 o
  -7   9   8        549.66        575.11        11.84 o
  -6   9   8         50.80         63.47         4.49 o
  -5   9   8         60.12         74.69         5.30 o
  -4   9   8         47.93         65.77         5.30 o
  -3   9   8        566.68        580.99        12.46 o
  -2   9   8       1959.40       1945.23        20.83 o
  -1   9   8       2744.27       2729.98        24.87 o
   0   9   8        454.17        444.46         7.57 o
   1   9   8       1453.85       1387.78        15.26 o
   2   9   8        387.02        341.79         7.77 o
   3   9   8        135.71        128.91         5.12 o
   4   9   8          1.79         -0.90         2.32 o
   5   9   8         55.49         45.75         4.38 o
   6   9   8        127.82        103.85         7.96 o
   7   9   8          9.11         14.94         4.23 o
   8   9   8         51.74         46.24         5.90 o
 -11  10   8         53.03         40.36         5.90 o
 -10  10   8         64.13         77.33         6.89 o
  -9  10   8        146.82        150.83        11.44 o
  -8  10   8          0.73          4.63         3.43 o
  -7  10   8        732.87        700.27        13.37 o
  -6  10   8         27.27         28.21         4.22 o
  -5  10   8        466.07        451.35         9.89 o
  -4  10   8        303.82        283.99         7.74 o
  -3  10   8         69.03         80.98         5.40 o
  -2  10   8        456.72        450.16         9.34 o
  -1  10   8       2073.97       2023.03        21.62 o
   0  10   8       1410.29       1395.25        15.30 o
   1  10   8        116.10        118.18         4.35 o
   2  10   8        230.90        237.48         6.94 o
   3  10   8        421.38        387.02         8.27 o
   4  10   8        447.60        434.62         9.18 o
   5  10   8          3.77          3.37         2.91 o
   6  10   8        201.12        232.15         8.91 o
   7  10   8        512.22        551.17        14.22 o
   8  10   8         38.25         44.00         5.86 o
 -11  11   8         14.36         13.52         5.61 o
 -10  11   8         17.56         19.48         4.86 o
  -9  11   8        197.97        207.25         8.09 o
  -8  11   8        368.51        345.02        10.33 o
  -7  11   8        309.79        308.04         8.84 o
  -6  11   8         98.59         95.52         5.46 o
  -5  11   8        135.47        148.55         6.01 o
  -4  11   8        658.86        582.25        12.78 o
  -3  11   8       1187.43       1133.34        18.82 o
  -2  11   8       1078.45       1078.18        17.47 o
  -1  11   8        513.40        477.64         9.79 o
   0  11   8         32.50         43.64         3.17 o
   1  11   8        309.65        288.83         6.90 o
   2  11   8          1.01          5.30         2.27 o
   3  11   8          2.01          8.89         2.72 o
   4  11   8        432.35        395.28         8.66 o
   5  11   8        728.33        712.21        15.15 o
   6  11   8       1094.95       1092.74        17.89 o
   7  11   8        176.86        198.57        10.38 o
   8  11   8         29.09         32.26         5.35 o
 -11  12   8         16.13         26.14         5.33 o
 -10  12   8         28.38         17.10         4.54 o
  -9  12   8          0.56          0.71         3.30 o
  -8  12   8         85.16         76.34         5.58 o
  -7  12   8         54.73         55.02         4.92 o
  -6  12   8          1.12          0.03         2.50 o
  -5  12   8         73.59         75.55         4.99 o
  -4  12   8       1366.36       1285.76        25.53 o
  -3  12   8         94.43         96.09         5.92 o
  -2  12   8          6.75          7.83         2.78 o
  -1  12   8          5.52          6.18         2.53 o
   0  12   8        289.26        277.28         8.96 o
   1  12   8        302.45        338.63         7.45 o
   2  12   8        191.39        175.40         5.74 o
   3  12   8       1124.29       1007.35        14.42 o
   4  12   8        347.71        358.58         8.37 o
   5  12   8         34.87         29.10         3.61 o
   6  12   8         10.38          9.45         3.28 o
   7  12   8         39.98         32.27         5.21 o
   8  12   8         85.72        101.27         7.73 o
 -10  13   8        270.08        293.12        11.13 o
  -9  13   8        317.47        341.63        11.38 o
  -8  13   8        532.22        550.82        13.11 o
  -7  13   8         11.02         15.44         3.58 o
  -6  13   8         81.15         72.79         7.16 o
  -5  13   8        277.24        260.58         9.14 o
  -4  13   8        176.22        158.03         7.23 o
  -3  13   8        803.14        794.07        13.38 o
  -2  13   8        384.31        389.87         9.05 o
  -1  13   8       1431.31       1421.50        19.21 o
   0  13   8        271.08        277.30         6.79 o
   1  13   8         29.58         37.97         3.83 o
   2  13   8         21.52         17.28         2.76 o
   3  13   8         12.18         11.35         2.78 o
   4  13   8        331.29        341.96         8.29 o
   5  13   8         43.77         52.00         4.30 o
   6  13   8         29.21         30.40         4.26 o
   7  13   8        332.73        374.37        13.84 o
   8  13   8         18.32         15.05         4.79 o
 -10  14   8          7.71          3.41         4.12 o
  -9  14   8         15.35          9.10         4.13 o
  -8  14   8          0.18          7.88         3.51 o
  -7  14   8         81.77         82.54         5.75 o
  -6  14   8        446.92        424.96        10.38 o
  -5  14   8          7.06          7.14         3.33 o
  -4  14   8        660.74        729.42        21.19 o
  -3  14   8          9.46          7.77         2.66 o
  -2  14   8        237.30        224.83         7.02 o
  -1  14   8         40.60         51.81         4.24 o
   0  14   8        102.79        122.92         4.94 o
   1  14   8          3.49          6.31         2.64 o
   2  14   8        118.04        113.12         5.49 o
   3  14   8        445.21        418.32         9.95 o
   4  14   8          1.41          3.27         2.45 o
   5  14   8         47.58         42.26         4.10 o
   6  14   8          6.13          1.13         3.04 o
   7  14   8          2.70          4.68         4.10 o
   8  14   8         84.08        105.83        18.48 o
 -10  15   8         80.25         72.22         6.94 o
  -9  15   8        558.07        565.27        14.88 o
  -8  15   8        129.98        133.46         7.06 o
  -7  15   8          3.52          8.65         3.47 o
  -6  15   8        130.29        125.05         7.08 o
  -5  15   8        367.05        400.26        11.32 o
  -4  15   8       1554.61       1545.52        24.12 o
  -3  15   8        387.55        418.12         9.73 o
  -2  15   8         80.27         79.01         4.95 o
  -1  15   8        257.07        261.50         7.61 o
   0  15   8         58.16         65.70         4.54 o
   1  15   8        160.01        158.20         6.74 o
   2  15   8        254.90        219.03         8.66 o
   3  15   8          0.06          6.27         3.00 o
   4  15   8        173.04        144.44         6.55 o
   5  15   8         64.38         63.93         5.10 o
   6  15   8          3.85         10.35         3.23 o
   7  15   8         67.29         69.39         5.85 o
 -10  16   8          0.08          9.02         4.54 o
  -9  16   8         28.76         44.00         5.85 o
  -8  16   8        227.18        250.30         9.07 o
  -7  16   8        294.48        315.45         9.55 o
  -6  16   8        583.26        569.64        13.97 o
  -5  16   8         66.18         75.96         7.14 o
  -4  16   8          4.77          7.33         3.54 o
  -3  16   8        194.01        190.62         7.09 o
  -2  16   8        246.15        256.78         7.82 o
  -1  16   8        498.64        492.54        10.60 o
   0  16   8        373.09        341.64        10.42 o
   1  16   8        226.98        238.43         7.54 o
   2  16   8          1.19          5.41         2.72 o
   3  16   8         19.47         11.15         3.57 o
   4  16   8        106.92        110.29         6.82 o
   5  16   8         95.31         86.06         5.87 o
   6  16   8        651.81        698.36        14.53 o
   7  16   8         32.85         41.28         5.16 o
  -9  17   8        302.01        321.92        11.73 o
  -8  17   8        573.11        603.14        15.18 o
  -7  17   8        153.23        129.04         8.73 o
  -6  17   8         94.01         84.32         6.56 o
  -5  17   8          5.34         10.12         3.70 o
  -4  17   8        467.10        419.69        11.61 o
  -3  17   8        313.17        298.48         8.47 o
  -2  17   8        376.57        330.13         8.89 o
  -1  17   8         26.09         24.86         3.64 o
   0  17   8         45.22         46.95         4.25 o
   1  17   8         37.37         34.14         4.02 o
   2  17   8         15.23          9.57         3.13 o
   3  17   8         66.58         64.79         6.23 o
   4  17   8          7.18          5.58         3.13 o
   5  17   8        130.98        126.41         7.61 o
   6  17   8          4.26          3.56         3.59 o
   7  17   8         28.02         20.28         5.47 o
  -9  18   8          3.43          9.14         4.47 o
  -8  18   8        120.79        128.31         9.32 o
  -7  18   8        292.17        289.14        10.58 o
  -6  18   8          0.79          3.53         3.58 o
  -5  18   8          7.81         16.36         4.30 o
  -4  18   8        301.93        298.57         9.90 o
  -3  18   8        230.51        231.53         7.75 o
  -2  18   8          0.28          0.01         2.53 o
  -1  18   8        497.43        473.22        10.70 o
   0  18   8        692.61        634.50        12.48 o
   1  18   8        325.98        337.23         9.05 o
   2  18   8       1004.81        971.20        21.76 o
   3  18   8        449.54        405.29        10.44 o
   4  18   8          3.13          5.50         3.04 o
   5  18   8         83.01         79.81         6.07 o
   6  18   8          8.97          6.22         3.37 o
  -9  19   8          5.92         11.63         4.73 o
  -8  19   8          0.39          2.18         5.39 o
  -7  19   8          2.54          1.60         3.70 o
  -6  19   8         88.86         86.73         6.63 o
  -5  19   8        190.51        163.99         8.09 o
  -4  19   8          4.97         11.43         3.68 o
  -3  19   8         11.17         13.99         3.37 o
  -2  19   8         52.56         50.36         4.67 o
  -1  19   8          1.18          3.87         2.97 o
   0  19   8          0.06          0.04         3.05 o
   1  19   8         57.28         43.57         4.38 o
   2  19   8         90.11         86.73         5.62 o
   3  19   8         30.23         20.65         3.90 o
   4  19   8        397.94        422.39        12.73 o
   5  19   8        446.52        488.58        12.18 o
   6  19   8        123.14        126.05         7.29 o
  -8  20   8         34.44         27.42         6.13 o
  -7  20   8          0.23          6.51         3.90 o
  -6  20   8          0.61          2.70         3.74 o
  -5  20   8         24.56         22.06         4.46 o
  -4  20   8         72.68         90.54         6.68 o
  -3  20   8        579.90        562.13        12.09 o
  -2  20   8        372.66        390.92        12.29 o
  -1  20   8         17.84         20.11         4.22 o
   0  20   8        168.90        149.40         7.49 o
   1  20   8         26.11         31.07         3.95 o
   2  20   8          3.09          0.66         2.73 o
   3  20   8        163.87        162.29         8.21 o
   4  20   8          0.00         -1.53         3.08 o
   5  20   8         47.87         65.31         5.87 o
   6  20   8         23.75         29.14         6.15 o
  -8  21   8        165.20        172.33        10.49 o
  -7  21   8         63.26         67.02         7.57 o
  -6  21   8        248.73        253.61        10.21 o
  -5  21   8         20.11         16.18         4.40 o
  -4  21   8          1.79          0.72         3.57 o
  -3  21   8        873.78        898.05        21.37 o
  -2  21   8        483.89        466.31        11.04 o
  -1  21   8        556.44        512.90        13.51 o
   0  21   8        155.99        157.96         8.25 o
   1  21   8         11.36         13.65         3.46 o
   2  21   8        404.29        425.60        10.94 o
   3  21   8         11.16         21.14         4.11 o
   4  21   8          9.91          1.20         3.20 o
   5  21   8         29.43         33.71         5.26 o
  -7  22   8          3.54          6.54         4.54 o
  -6  22   8         26.17         22.12         6.26 o
  -5  22   8          5.32          4.41         3.63 o
  -4  22   8         66.26         73.98         9.96 o
  -3  22   8        612.90        621.91        13.16 o
  -2  22   8          0.03          0.55         3.29 o
  -1  22   8          0.95          1.38         3.25 o
   0  22   8         20.76         27.34         4.58 o
   1  22   8          7.90          0.94         2.95 o
   2  22   8        102.60        118.03         6.72 o
   3  22   8        116.84        114.76         6.71 o
   4  22   8          9.65          7.49         4.18 o
   5  22   8          6.89          4.05         4.20 o
  -7  23   8        139.08        157.82        10.40 o
  -6  23   8          3.20          6.55         4.04 o
  -5  23   8        236.45        240.92        12.80 o
  -4  23   8        109.79        115.24         7.50 o
  -3  23   8          7.89          5.48         3.36 o
  -2  23   8          2.60         -3.07         3.07 o
  -1  23   8          9.47          5.23         3.54 o
   0  23   8        155.66        155.05         8.00 o
   1  23   8         32.21         22.50         4.05 o
   2  23   8         28.96         28.98         4.31 o
   3  23   8          4.39          9.22         4.14 o
   4  23   8        236.46        267.71        10.98 o
  -6  24   8        468.72        507.87        16.84 o
  -5  24   8        567.49        583.79        15.18 o
  -4  24   8         18.16          9.56         4.23 o
  -3  24   8         15.32         23.11         4.58 o
  -2  24   8         83.84         99.86        11.40 o
  -1  24   8         95.94        117.66         7.42 o
   0  24   8        363.84        385.71        12.06 o
   1  24   8         82.94         91.37         6.11 o
   2  24   8        186.89        192.04         9.28 o
   3  24   8         28.88         32.25         5.38 o
   4  24   8        144.53        186.17        23.65 o
  -6  25   8         39.58         49.35        18.72 o
  -5  25   8        101.63        110.91         8.08 o
  -4  25   8         28.49         29.51         5.35 o
  -3  25   8        117.19        115.88         7.00 o
  -2  25   8         60.02         54.69         6.02 o
  -1  25   8        140.40        129.38         7.96 o
   0  25   8         31.43         32.59         6.14 o
   1  25   8          0.79          4.35         3.84 o
   2  25   8          0.05         -1.72         3.66 o
   3  25   8          3.05          6.60         4.52 o
  -5  26   8        360.38        413.25        15.31 o
  -4  26   8        138.03        157.04         8.91 o
  -3  26   8         12.62          9.01         4.17 o
  -2  26   8        124.59        138.80         8.28 o
  -1  26   8          0.08          1.40         4.27 o
   0  26   8        532.07        514.85        16.97 o
   1  26   8        722.71        744.12        20.82 o
   2  26   8        264.90        300.46        13.08 o
  -3  27   8        118.89        121.04        12.87 o
  -2  27   8          0.14         -1.02         4.25 o
  -1  27   8        205.82        202.26        11.27 o
   0  27   8         13.13         18.54         5.47 o
   1  27   8         14.60         18.23         9.36 o
 -11   1   9        299.48        318.78        10.18 o
 -10   1   9         19.78         11.66         3.34 o
  -9   1   9        793.67        801.78        13.48 o
  -8   1   9         25.52         17.63         3.16 o
  -7   1   9         53.93         65.38         4.34 o
  -6   1   9         24.36         10.79         2.58 o
  -5   1   9         10.40          3.85         2.23 o
  -4   1   9         38.44         28.07         2.92 o
  -3   1   9        684.23        647.26        10.31 o
  -2   1   9       3608.37       3486.57        33.16 o
  -1   1   9         99.17         99.21         4.88 o
   0   1   9          0.51         -0.56         2.11 o
   1   1   9         93.72         94.14         4.54 o
   2   1   9        281.47        283.28         7.03 o
   3   1   9        423.25        326.44         8.45 o
   4   1   9          9.60          5.42         3.10 o
   5   1   9       1383.38       1313.68        22.17 o
   6   1   9         86.25         87.63         6.71 o
   7   1   9        167.13        163.84         8.73 o
   8   1   9          7.21          8.10         4.10 o
 -11   2   9         94.02         90.06         6.73 o
 -10   2   9          4.70          4.95         3.51 o
  -9   2   9         27.20         28.08         3.87 o
  -8   2   9          1.88          2.96         2.47 o
  -7   2   9         51.80         52.69         3.96 o
  -6   2   9        209.60        126.87         5.12 o
  -5   2   9          5.06          5.73         2.19 o
  -4   2   9        160.86        156.25         5.25 o
  -3   2   9        335.13        291.80         6.75 o
  -2   2   9        149.85        142.59         5.62 o
  -1   2   9         13.80         17.49         2.96 o
   0   2   9        523.11        510.58         9.11 o
   1   2   9        313.18        304.22         7.07 o
   2   2   9        366.33        332.39         7.57 o
   3   2   9         51.26         46.79         4.31 o
   4   2   9        838.22        743.07        25.88 o
   5   2   9        107.03         89.74         6.33 o
   6   2   9        107.84        125.56         7.36 o
   7   2   9        247.38        257.31        11.06 o
   8   2   9          7.40          8.88         4.17 o
 -11   3   9         97.76        119.58        10.17 o
 -10   3   9        142.21        157.67         7.88 o
  -9   3   9        268.92        269.79         8.83 o
  -8   3   9        380.34        368.70         8.71 o
  -7   3   9        396.64        360.71         8.27 o
  -6   3   9          7.69          7.65         2.72 o
  -5   3   9        534.14        427.65         8.57 o
  -4   3   9          9.36          8.02         2.28 o
  -3   3   9         17.95         11.55         2.44 o
  -2   3   9        292.56        287.11         7.62 o
  -1   3   9        225.94        192.65         5.67 o
   0   3   9       2602.04       2607.38        26.44 o
   1   3   9        437.22        408.64         8.25 o
   2   3   9        184.73        184.04         7.27 o
   3   3   9        539.28        431.69         9.78 o
   4   3   9        379.13        286.55         9.29 o
   5   3   9          1.04          1.82         2.92 o
   6   3   9         41.39         38.04         5.01 o
   7   3   9          7.89          4.34         3.81 o
   8   3   9          5.06         -0.58         5.36 o
 -11   4   9        231.46        255.86         9.45 o
 -10   4   9          6.00         15.10         4.39 o
  -9   4   9          3.22          8.60         3.33 o
  -8   4   9         57.78         58.13         4.96 o
  -7   4   9        454.58        409.77         8.80 o
  -6   4   9        236.61        228.27         6.54 o
  -5   4   9        689.56        642.95        10.77 o
  -4   4   9         60.47         76.29         4.12 o
  -3   4   9        122.24        117.34         5.28 o
  -2   4   9        898.08        820.72        13.43 o
  -1   4   9        315.01        302.91         8.30 o
   0   4   9       1244.81       1243.50        14.29 o
   1   4   9        155.37        148.07         5.24 o
   2   4   9         73.65         86.67         4.65 o
   3   4   9        378.09        343.30         9.86 o
   4   4   9          7.21          3.34         2.73 o
   5   4   9         72.22         69.59         5.76 o
   6   4   9         29.27         39.47         5.55 o
   7   4   9         89.30        102.88        14.29 o
   8   4   9        160.81        225.98        10.40 o
 -11   5   9        144.15        125.69         7.62 o
 -10   5   9        195.56        223.59         8.65 o
  -9   5   9          2.42          0.13         3.37 o
  -8   5   9        781.36        740.39        14.17 o
  -7   5   9        302.35        249.34         7.88 o
  -6   5   9        394.90        367.73         8.18 o
  -5   5   9         32.32         39.41         3.47 o
  -4   5   9          0.04          3.61         2.35 o
  -3   5   9        253.65        215.80         6.74 o
  -2   5   9        561.33        536.03        10.52 o
  -1   5   9          9.41         16.93         2.73 o
   0   5   9       3436.53       3310.35        29.50 o
   1   5   9         53.67         62.47         4.10 o
   2   5   9        647.94        657.25        12.06 o
   3   5   9        131.36         97.94         5.32 o
   4   5   9        196.51        157.93         6.42 o
   5   5   9         71.12         66.74         5.89 o
   6   5   9        133.28        137.01         7.88 o
   7   5   9         94.50         91.50         8.15 o
   8   5   9         36.87         31.60         7.25 o
 -11   6   9        248.26        281.72        10.04 o
 -10   6   9        365.24        391.26        12.82 o
  -9   6   9         69.81         68.90         6.64 o
  -8   6   9         24.64         26.36         4.16 o
  -7   6   9          5.93         15.61         4.20 o
  -6   6   9         72.84         69.79         4.90 o
  -5   6   9        140.86        126.03         6.61 o
  -4   6   9         66.10         81.17         4.18 o
  -3   6   9        948.40        868.89        13.95 o
  -2   6   9        109.03        117.23         5.32 o
  -1   6   9       1157.59       1109.82        14.54 o
   0   6   9       1003.02        960.37        13.62 o
   1   6   9          0.06          0.63         1.94 o
   2   6   9       3112.40       3017.07        33.29 o
   3   6   9        373.64        364.73         9.16 o
   4   6   9        102.33         89.96         7.06 o
   5   6   9          1.51         -2.38         3.10 o
   6   6   9          4.90          4.05         3.68 o
   7   6   9         33.67         42.14         6.40 o
   8   6   9          9.17          7.23         4.18 o
 -11   7   9         78.69         84.79         7.71 o
 -10   7   9        127.63        161.91         8.50 o
  -9   7   9        286.20        288.08        10.46 o
  -8   7   9          8.75         12.42         4.67 o
  -7   7   9        199.76        200.91         8.50 o
  -6   7   9         70.19         75.45         5.00 o
  -5   7   9         16.38         21.90         4.30 o
  -4   7   9       1772.13       1664.78        21.62 o
  -3   7   9       1369.38       1327.41        19.40 o
  -2   7   9       1110.34       1061.15        15.88 o
  -1   7   9        556.24        540.47         9.52 o
   0   7   9        827.58        863.06        11.48 o
   1   7   9        181.82        179.06         5.18 o
   2   7   9          1.97          9.04         2.73 o
   3   7   9        401.37        381.62         9.33 o
   4   7   9          0.67          0.53         2.67 o
   5   7   9        139.17        153.70         7.57 o
   6   7   9         10.60          1.32         3.37 o
   7   7   9         73.93         96.60         7.14 o
   8   7   9        121.50        135.21         8.96 o
 -11   8   9          7.36         15.61         5.76 o
 -10   8   9         45.67         57.66         5.68 o
  -9   8   9         43.70         46.67         5.75 o
  -8   8   9        693.10        631.90        13.20 o
  -7   8   9          8.07         14.28         3.48 o
  -6   8   9         25.53         15.36         3.86 o
  -5   8   9        150.12        158.36         7.68 o
  -4   8   9        993.71        929.44        20.41 o
  -3   8   9        200.30        234.41         7.18 o
  -2   8   9        105.75         97.82         5.22 o
  -1   8   9        215.42        233.81         6.36 o
   0   8   9         80.72        101.75         4.26 o
   1   8   9        108.03        117.54         4.53 o
   2   8   9         28.64         31.50         3.76 o
   3   8   9        206.30        202.81         7.13 o
   4   8   9         11.10         11.42         3.20 o
   5   8   9        258.62        238.98         8.22 o
   6   8   9        103.27         82.16         6.56 o
   7   8   9         42.53         38.00         7.40 o
   8   8   9        237.76        230.56        14.43 o
 -10   9   9          0.74          0.95         3.56 o
  -9   9   9        724.65        727.02        14.78 o
  -8   9   9         11.66          6.89         3.13 o
  -7   9   9         96.52        111.65         6.16 o
  -6   9   9        416.26        402.81         9.92 o
  -5   9   9         25.78         26.08         4.31 o
  -4   9   9        462.64        421.27        11.19 o
  -3   9   9        126.11        103.05         6.11 o
  -2   9   9        877.13        792.38        15.41 o
  -1   9   9         86.49         86.48         4.40 o
   0   9   9       1019.93       1024.26        14.12 o
   1   9   9         10.64          8.30         2.54 o
   2   9   9          1.30          3.42         2.28 o
   3   9   9        468.19        461.73        10.48 o
   4   9   9        161.94        184.46         7.08 o
   5   9   9       1040.80       1013.81        18.73 o
   6   9   9        243.91        271.17        11.45 o
   7   9   9          0.96          2.07         3.88 o
 -10  10   9        420.57        415.65        11.76 o
  -9  10   9         31.05         50.73         5.31 o
  -8  10   9        354.00        346.63        10.07 o
  -7  10   9        156.12        152.22         6.76 o
  -6  10   9         12.53         19.27         3.64 o
  -5  10   9       1212.45       1226.90        20.92 o
  -4  10   9        556.64        555.43        13.06 o
  -3  10   9        649.29        601.99        13.42 o
  -2  10   9          1.08         12.28         3.45 o
  -1  10   9        307.77        299.37         8.04 o
   0  10   9         21.13         20.41         2.98 o
   1  10   9        110.74        111.24         4.93 o
   2  10   9       1271.26       1291.66        16.83 o
   3  10   9          4.13          7.00         3.08 o
   4  10   9        127.56        132.13         6.38 o
   5  10   9         39.14         42.68         4.60 o
   6  10   9         95.45         86.84         6.91 o
   7  10   9          0.06          2.89         3.99 o
 -10  11   9         88.24        101.22         8.18 o
  -9  11   9         99.22         84.31         6.19 o
  -8  11   9         73.47         68.00         5.57 o
  -7  11   9         23.74         16.23         3.81 o
  -6  11   9         37.64         29.91         4.73 o
  -5  11   9          2.52          8.40         3.54 o
  -4  11   9        146.33        119.03         6.85 o
  -3  11   9        696.03        692.90        14.63 o
  -2  11   9         31.82         27.54         6.26 o
  -1  11   9        314.85        321.38         8.46 o
   0  11   9       1655.75       1576.56        24.04 o
   1  11   9        318.91        302.93         7.40 o
   2  11   9        150.01        136.81         5.44 o
   3  11   9        157.40        137.09         5.57 o
   4  11   9        111.08         83.25         5.71 o
   5  11   9        207.46        225.13         8.13 o
   6  11   9         21.15         17.70         4.53 o
   7  11   9        218.70        266.90        10.75 o
 -10  12   9          8.75          6.58         3.92 o
  -9  12   9         33.50         32.46         4.89 o
  -8  12   9          3.81          2.07         3.32 o
  -7  12   9          5.30          1.59         2.98 o
  -6  12   9          0.28         -1.37         3.09 o
  -5  12   9         21.82         35.95         4.83 o
  -4  12   9         95.83        111.53         6.53 o
  -3  12   9        281.86        284.57         9.49 o
  -2  12   9        807.37        769.64        15.49 o
  -1  12   9        335.50        319.60         8.48 o
   0  12   9        127.56        143.09         6.07 o
   1  12   9        505.29        508.36        10.80 o
   2  12   9        176.72        185.40         6.24 o
   3  12   9        181.57        149.88         6.96 o
   4  12   9         13.12          6.72         3.20 o
   5  12   9         29.38         24.49         4.99 o
   6  12   9        128.72        153.61         8.17 o
   7  12   9        183.61        223.25        13.01 o
 -10  13   9         26.88         26.60         5.69 o
  -9  13   9          0.25         -3.28         3.28 o
  -8  13   9        145.11        146.13         7.29 o
  -7  13   9         62.72         59.71         5.96 o
  -6  13   9         23.73         15.84         4.05 o
  -5  13   9        145.32        149.36         7.54 o
  -4  13   9        676.24        711.12        15.30 o
  -3  13   9          3.97          7.67         3.51 o
  -2  13   9       1031.88       1047.68        18.80 o
  -1  13   9        210.64        207.13         7.02 o
   0  13   9        796.95        757.57        15.36 o
   1  13   9        175.69        166.02         7.79 o
   2  13   9        384.25        356.11         9.32 o
   3  13   9         16.86         19.92         3.72 o
   4  13   9          0.02         -2.69         2.69 o
   5  13   9         21.92         24.98         4.10 o
   6  13   9        469.47        534.31        12.77 o
   7  13   9          0.57         -3.30         3.95 o
  -9  14   9        553.21        594.69        13.96 o
  -8  14   9          0.01         -2.49         3.36 o
  -7  14   9        336.36        326.61        11.02 o
  -6  14   9        416.16        414.23        12.11 o
  -5  14   9        276.67        270.39         9.69 o
  -4  14   9       1239.33       1228.18        22.76 o
  -3  14   9        306.75        309.05        13.01 o
  -2  14   9        336.74        362.30        10.75 o
  -1  14   9        561.90        548.40        11.44 o
   0  14   9         28.50         38.27         4.65 o
   1  14   9        194.68        213.95         8.48 o
   2  14   9        127.03        145.88         6.50 o
   3  14   9        420.05        423.93        10.44 o
   4  14   9        143.64        181.09         7.39 o
   5  14   9          0.58         -2.19         2.88 o
   6  14   9        176.25        157.93         8.95 o
  -9  15   9        353.11        386.51        13.16 o
  -8  15   9          8.89          7.52         4.28 o
  -7  15   9          9.10         19.88         4.67 o
  -6  15   9         41.47         38.80         5.23 o
  -5  15   9        839.16        806.52        17.10 o
  -4  15   9          0.47          1.06         3.27 o
  -3  15   9        222.58        226.12         8.84 o
  -2  15   9        632.62        609.29        12.21 o
  -1  15   9         19.45         23.69         3.61 o
   0  15   9          1.97         -0.73         5.05 o
   1  15   9        377.43        384.23         9.71 o
   2  15   9          0.24          4.03         3.28 o
   3  15   9        325.90        298.89         9.00 o
   4  15   9        682.35        733.22        14.54 o
   5  15   9         35.40         34.29         5.22 o
   6  15   9         53.42         74.46         7.75 o
  -9  16   9        174.13        189.70         9.67 o
  -8  16   9          0.01         -1.39         3.52 o
  -7  16   9          0.00         -3.34         3.34 o
  -6  16   9          9.41          5.97         4.05 o
  -5  16   9         26.81         24.94         4.77 o
  -4  16   9         20.68         24.18         4.65 o
  -3  16   9         83.87         78.69         6.13 o
  -2  16   9         30.55         29.25         3.90 o
  -1  16   9        479.94        434.96        10.36 o
   0  16   9          5.16          7.52         3.37 o
   1  16   9         10.13         20.68         3.65 o
   2  16   9         15.37          5.21         3.16 o
   3  16   9        111.68        100.53         6.78 o
   4  16   9          3.59          1.92         3.57 o
   5  16   9         22.25         14.52         4.55 o
   6  16   9         99.50        105.77         7.80 o
  -8  17   9         53.21         43.03         5.99 o
  -7  17   9          0.19          4.89         3.92 o
  -6  17   9          1.60          3.21         3.49 o
  -5  17   9         18.79         26.78         4.72 o
  -4  17   9        721.53        720.82        16.11 o
  -3  17   9        342.34        325.88        10.68 o
  -2  17   9         28.52         19.36         3.73 o
  -1  17   9         18.92         25.85         4.33 o
   0  17   9        247.07        250.89         9.21 o
   1  17   9        716.08        693.70        15.43 o
   2  17   9        201.35        239.92         8.29 o
   3  17   9          1.49          0.69         3.01 o
   4  17   9        271.09        331.24        18.26 o
   5  17   9         47.65         75.10        10.24 o
  -8  18   9          6.28          6.50         4.72 o
  -7  18   9         12.27          3.79         3.92 o
  -6  18   9        193.21        196.37         9.34 o
  -5  18   9        317.87        339.49        11.25 o
  -4  18   9         49.54         65.55         6.09 o
  -3  18   9         24.43         19.12         4.34 o
  -2  18   9        232.24        245.23         8.33 o
  -1  18   9          8.37          7.14         3.29 o
   0  18   9        370.55        350.17        10.96 o
   1  18   9         79.07        110.52         7.08 o
   2  18   9         82.88         84.38         5.85 o
   3  18   9          4.58          5.47         3.14 o
   4  18   9         15.10         16.39         3.88 o
   5  18   9        216.23        237.40         9.11 o
  -8  19   9          4.30         -1.11         4.70 o
  -7  19   9         97.83         88.53         8.53 o
  -6  19   9        254.98        230.17        11.66 o
  -5  19   9         25.60         21.45         4.63 o
  -4  19   9         87.59         84.51         6.64 o
  -3  19   9         15.61          6.07         3.79 o
  -2  19   9        384.05        373.64         9.96 o
  -1  19   9         50.73         44.87         5.30 o
   0  19   9        457.09        437.19        12.39 o
   1  19   9       1168.64       1192.95        21.58 o
   2  19   9        356.03        327.95         9.84 o
   3  19   9         31.10         25.68         4.14 o
   4  19   9         54.37         65.35         6.98 o
   5  19   9        335.48        385.01        11.35 o
  -7  20   9        238.20        260.07        10.87 o
  -6  20   9        169.26        187.08        10.71 o
  -5  20   9         89.40        123.36         7.91 o
  -4  20   9        871.09        855.61        18.13 o
  -3  20   9        381.53        384.65        11.99 o
  -2  20   9         88.14         97.11         6.90 o
  -1  20   9         58.41         59.25         8.39 o
   0  20   9          8.37          9.90         3.99 o
   1  20   9        439.88        411.76        18.70 o
   2  20   9         24.07         35.19         4.64 o
   3  20   9        361.47        395.43        11.46 o
   4  20   9        214.00        218.38         8.86 o
  -7  21   9         29.71         30.40         5.54 o
  -6  21   9          5.74          9.66         4.38 o
  -5  21   9         41.10         20.30         4.70 o
  -4  21   9          4.41          6.44         3.99 o
  -3  21   9          5.78          7.77         4.16 o
  -2  21   9         18.05         17.47         4.14 o
  -1  21   9        215.73        209.22         9.01 o
   0  21   9          0.67         -3.26         3.26 o
   1  21   9        131.59        130.79         7.74 o
   2  21   9          9.53          9.07         3.45 o
   3  21   9          2.48          3.93         3.55 o
   4  21   9         19.00         16.59         4.25 o
  -6  22   9         90.64         86.32         7.46 o
  -5  22   9         43.51         37.17         5.52 o
  -4  22   9        206.24        222.23         9.85 o
  -3  22   9          0.60          3.81         3.80 o
  -2  22   9          0.77          2.38         3.63 o
  -1  22   9        352.32        385.81        18.06 o
   0  22   9         76.17         62.51         6.40 o
   1  22   9         12.36         12.31         4.83 o
   2  22   9        234.41        280.77         9.63 o
   3  22   9         19.65         16.52         4.15 o
  -5  23   9         86.70         69.99         6.92 o
  -4  23   9         90.33         89.21         7.26 o
  -3  23   9        407.18        370.58        14.22 o
  -2  23   9        278.75        277.69        10.55 o
  -1  23   9        445.71        423.22        12.85 o
   0  23   9        149.57        145.00         8.35 o
   1  23   9         10.36         10.76         4.10 o
   2  23   9         14.73         20.71         4.44 o
  -5  24   9        203.68        230.06        14.39 o
  -4  24   9         34.00         44.62         6.12 o
  -3  24   9         36.15         40.77         6.70 o
  -2  24   9          0.05         -0.84         3.66 o
  -1  24   9          0.09         -3.03         3.60 o
   0  24   9        130.14        139.05        11.48 o
   1  24   9        129.18        122.90         8.15 o
  -3  25   9         67.42         50.55         7.47 o
  -2  25   9         37.59         31.59         5.27 o
  -1  25   9          0.40         -1.37         3.83 o
   0  25   9         48.04         58.89         6.65 o
 -10   0  10         53.12         65.74         7.67 o
  -9   0  10        186.88        176.17        10.75 o
  -8   0  10        378.67        338.60        13.15 o
  -7   0  10         32.27         26.99         8.45 o
  -6   0  10         15.54         24.86         4.70 o
  -5   0  10         18.59         25.57         4.59 o
  -4   0  10         26.88         34.34         5.02 o
  -3   0  10          3.86          5.26         4.34 o
  -2   0  10         11.62         24.28         5.80 o
  -1   0  10        418.93        442.14        16.36 o
   0   0  10       1995.87       1942.51        56.41 o
   1   0  10       2291.73       2134.79        33.69 o
   2   0  10        583.49        525.05        14.40 o
   3   0  10        272.14        242.92        17.49 o
   4   0  10        266.26        214.26        12.18 o
   5   0  10        289.19        249.40        14.29 o
   6   0  10        251.71        252.80        32.02 o
   7   0  10          0.40         -0.89         5.39 o
 -10   1  10          4.05          0.69         3.19 o
  -9   1  10         24.11         25.58         3.95 o
  -8   1  10        197.02        172.53         6.59 o
  -7   1  10        189.65        201.71         6.62 o
  -6   1  10        378.20        357.90         8.44 o
  -5   1  10       1003.59        962.90        15.27 o
  -4   1  10         98.70        104.33         5.38 o
  -3   1  10        685.40        651.90        12.17 o
  -2   1  10        120.31        118.56         6.48 o
  -1   1  10        540.36        539.09        12.79 o
   0   1  10        521.34        508.66        12.42 o
   1   1  10         33.75         38.59         3.76 o
   2   1  10         33.56         16.12         2.99 o
   3   1  10          0.36         -1.28         3.13 o
   4   1  10        117.42        105.00         6.82 o
   5   1  10        103.83         86.93         6.76 o
   6   1  10        256.51        289.63        10.83 o
   7   1  10        217.41        218.79        10.22 o
 -10   2  10         22.21         24.50         4.39 o
  -9   2  10          0.00          4.35         3.23 o
  -8   2  10        397.36        453.96        10.08 o
  -7   2  10         79.00         91.46         5.61 o
  -6   2  10        397.61        379.06         8.67 o
  -5   2  10        789.12        789.03        14.95 o
  -4   2  10         87.95         81.77         4.45 o
  -3   2  10        235.47        234.71         7.51 o
  -2   2  10         60.02         64.62         6.00 o
  -1   2  10         59.50         51.88         5.08 o
   0   2  10        438.47        443.13        11.57 o
   1   2  10         18.62         27.08         3.41 o
   2   2  10        161.44        177.19         6.20 o
   3   2  10        340.74        353.40         9.29 o
   4   2  10          1.62         -0.18         3.31 o
   5   2  10         48.51         72.44         6.30 o
   6   2  10         18.77         27.09         5.06 o
   7   2  10         15.55         15.32         4.60 o
 -10   3  10          2.32         -1.38         3.06 o
  -9   3  10        124.48        121.25         6.85 o
  -8   3  10        423.00        366.52        11.11 o
  -7   3  10         51.63         40.09         4.03 o
  -6   3  10         14.83         30.22         3.55 o
  -5   3  10        101.00         98.70         4.85 o
  -4   3  10        134.79        131.90         5.98 o
  -3   3  10        322.71        313.43         8.48 o
  -2   3  10        284.00        291.35         8.15 o
  -1   3  10       1449.03       1410.96        22.45 o
   0   3  10        161.22        157.92         7.36 o
   1   3  10       1745.73       1670.71        20.03 o
   2   3  10          4.35          7.12         3.43 o
   3   3  10          0.01          2.14         2.81 o
   4   3  10         25.62         22.55         4.05 o
   5   3  10         18.28         12.38         4.29 o
   6   3  10         10.38          8.09         4.10 o
   7   3  10          7.98          4.22         4.11 o
 -10   4  10         68.73         84.98         7.58 o
  -9   4  10        125.29        141.53         7.99 o
  -8   4  10         29.13         20.66         3.90 o
  -7   4  10         16.61         20.56         3.86 o
  -6   4  10          0.77          8.92         2.74 o
  -5   4  10        341.78        312.32         7.79 o
  -4   4  10        207.38        224.27         7.84 o
  -3   4  10          4.60          7.11         2.69 o
  -2   4  10       1175.19       1130.27        17.05 o
  -1   4  10        402.51        398.14        10.98 o
   0   4  10         35.24         41.59         4.29 o
   1   4  10         83.86         85.14         4.78 o
   2   4  10          1.57         -2.46         2.46 o
   3   4  10          4.33          3.21         2.90 o
   4   4  10          4.41          2.34         3.77 o
   5   4  10         12.75         12.32         4.12 o
   6   4  10         61.71         52.11         5.89 o
   7   4  10         31.62         37.56         6.97 o
 -10   5  10        701.68        741.78        15.62 o
  -9   5  10       1207.24       1272.32        20.66 o
  -8   5  10        563.89        620.31        18.67 o
  -7   5  10        317.24        335.87         9.51 o
  -6   5  10       1664.02       1615.05        22.37 o
  -5   5  10        180.86        157.39         6.48 o
  -4   5  10        255.73        222.58         7.38 o
  -3   5  10        306.97        300.54         8.31 o
  -2   5  10        247.10        247.05         8.21 o
  -1   5  10        450.25        489.43        10.85 o
   0   5  10          6.37          3.06         3.39 o
   1   5  10        467.79        419.30         8.97 o
   2   5  10        114.33        124.51         6.06 o
   3   5  10        107.16        100.60         5.75 o
   4   5  10         48.37         45.09         5.07 o
   5   5  10        170.32        177.18         8.91 o
   6   5  10        171.98        196.63         9.35 o
   7   5  10         10.57          1.66         4.05 o
 -10   6  10         46.08         70.71        11.51 o
  -9   6  10          2.45         18.08         4.74 o
  -8   6  10         98.77        109.47         6.58 o
  -7   6  10         13.16         11.69         3.42 o
  -6   6  10         11.43         16.98         3.77 o
  -5   6  10         32.38         43.33         5.18 o
  -4   6  10         25.97         27.03         4.53 o
  -3   6  10         76.55         92.32         5.29 o
  -2   6  10       1485.87       1432.21        20.06 o
  -1   6  10        677.57        678.33        12.68 o
   0   6  10         31.62         40.50         4.19 o
   1   6  10          1.55          0.82         2.48 o
   2   6  10        933.07        901.63        15.21 o
   3   6  10        377.69        409.15        10.18 o
   4   6  10         83.08         83.20         5.48 o
   5   6  10          6.01         -3.06         3.06 o
   6   6  10          4.53          5.54         3.97 o
   7   6  10        167.84        202.74        10.24 o
 -10   7  10          3.90          1.47         3.70 o
  -9   7  10        375.27        348.60        10.58 o
  -8   7  10         63.38         72.72         5.74 o
  -7   7  10        501.47        522.42        15.29 o
  -6   7  10         28.42         28.62         4.71 o
  -5   7  10          0.04          0.20         3.15 o
  -4   7  10        414.17        364.34        10.62 o
  -3   7  10        561.77        524.66        11.09 o
  -2   7  10        136.34        116.54         6.92 o
  -1   7  10          1.17          2.06         2.56 o
   0   7  10         25.18         26.68         3.65 o
   1   7  10        193.52        187.10        13.80 o
   2   7  10        280.13        286.30         8.40 o
   3   7  10         55.70         56.17         4.79 o
   4   7  10          0.45         -0.09         2.95 o
   5   7  10         12.48          7.22         4.05 o
   6   7  10         97.72         85.30         7.13 o
 -10   8  10        424.75        455.78        12.53 o
  -9   8  10          5.67          5.97         3.74 o
  -8   8  10         14.48         23.36         4.29 o
  -7   8  10        126.95        137.33         6.85 o
  -6   8  10        665.70        693.06        15.75 o
  -5   8  10        152.41        166.19         7.82 o
  -4   8  10         22.96         32.95         4.64 o
  -3   8  10         11.70         19.43         4.12 o
  -2   8  10         16.40          8.27         3.05 o
  -1   8  10         16.12         18.24         3.43 o
   0   8  10         34.78         44.24         3.93 o
   1   8  10        337.90        356.30        16.04 o
   2   8  10        168.39        172.79         6.85 o
   3   8  10        246.44        261.35         8.36 o
   4   8  10         36.44         34.74         4.41 o
   5   8  10         23.31         10.82         4.11 o
   6   8  10         13.36         13.71         4.58 o
 -10   9  10         14.05         14.35         5.11 o
  -9   9  10         21.06          2.88         3.59 o
  -8   9  10          1.04         -0.49         3.22 o
  -7   9  10        232.60        239.27         9.74 o
  -6   9  10         18.41          7.63         5.33 o
  -5   9  10          0.11         -3.39         3.39 o
  -4   9  10        246.84        226.25         8.92 o
  -3   9  10       1136.79       1093.32        19.66 o
  -2   9  10        174.89        157.71         7.43 o
  -1   9  10        100.59        105.73         6.63 o
   0   9  10         24.27         26.49         3.32 o
   1   9  10         15.91         18.05         3.88 o
   2   9  10         53.72         65.17         5.21 o
   3   9  10        143.56        140.64         6.63 o
   4   9  10        334.13        335.77         9.77 o
   5   9  10         48.37         37.21         5.35 o
   6   9  10         19.23         10.96         4.28 o
  -9  10  10          0.01         -3.02         4.10 o
  -8  10  10        113.13        118.01         7.22 o
  -7  10  10          0.30          1.59         3.67 o
  -6  10  10        675.76        664.69        15.55 o
  -5  10  10         22.08         36.49         7.10 o
  -4  10  10         71.78         89.36         6.38 o
  -3  10  10        158.14        166.52         8.60 o
  -2  10  10        340.29        336.12        11.55 o
  -1  10  10        360.55        386.15        11.05 o
   0  10  10        587.24        575.33        11.88 o
   1  10  10       2154.28       2097.61        29.62 o
   2  10  10          3.23          2.60         2.89 o
   3  10  10         91.10        110.51         6.16 o
   4  10  10         25.69         54.56         5.18 o
   5  10  10          9.71          5.79         4.16 o
   6  10  10         37.12         30.90         5.40 o
  -9  11  10        154.02        144.59         7.75 o
  -8  11  10        648.56        640.29        16.04 o
  -7  11  10        264.89        279.81        13.86 o
  -6  11  10          3.10          7.61         4.42 o
  -5  11  10        499.05        530.35        15.29 o
  -4  11  10        108.70        108.11         6.85 o
  -3  11  10        134.52        132.20         7.28 o
  -2  11  10        381.90        425.45        11.69 o
  -1  11  10        755.13        688.56        14.96 o
   0  11  10        513.38        562.71        13.19 o
   1  11  10          9.45          9.42         3.39 o
   2  11  10        531.80        503.39        11.25 o
   3  11  10        148.86        151.92         6.86 o
   4  11  10         25.73         20.46         3.94 o
   5  11  10        429.92        498.76        12.99 o
   6  11  10         93.50        113.17        11.52 o
  -9  12  10         59.28         63.19         6.66 o
  -8  12  10        121.60        132.57         8.30 o
  -7  12  10        106.27        119.12         8.11 o
  -6  12  10          6.39          5.09         3.96 o
  -5  12  10        274.41        242.80         9.62 o
  -4  12  10         46.12         47.06         7.11 o
  -3  12  10         31.76         29.89         5.07 o
  -2  12  10         28.12         33.36         4.75 o
  -1  12  10          5.42          3.28         3.13 o
   0  12  10         10.91         11.82         3.73 o
   1  12  10         79.03         71.83         5.94 o
   2  12  10          6.94          5.80         4.51 o
   3  12  10        227.66        219.52         9.10 o
   4  12  10          0.52         -0.86         2.99 o
   5  12  10        493.47        540.69        12.88 o
   6  12  10          4.51          8.87         4.49 o
  -9  13  10          2.26          4.71         4.34 o
  -8  13  10        161.96        196.54         9.61 o
  -7  13  10         89.37         72.38         6.85 o
  -6  13  10        290.04        288.25        10.71 o
  -5  13  10          5.64          8.09         4.01 o
  -4  13  10          2.53          3.31         3.42 o
  -3  13  10         55.53         71.95         7.40 o
  -2  13  10        305.84        347.99        10.89 o
  -1  13  10        110.09        102.03         6.47 o
   0  13  10        425.95        448.29        12.07 o
   1  13  10        179.30        169.20         7.91 o
   2  13  10         92.92         92.78         5.89 o
   3  13  10        264.22        266.64        13.72 o
   4  13  10         24.13         27.36         4.87 o
   5  13  10         66.50         62.76         5.81 o
  -8  14  10         10.38          8.00         4.58 o
  -7  14  10         13.11         11.63         4.35 o
  -6  14  10        153.52        159.77         8.49 o
  -5  14  10        510.90        547.02        14.43 o
  -4  14  10         24.63         23.45         4.53 o
  -3  14  10         49.72         48.64         5.59 o
  -2  14  10        591.96        595.55        14.36 o
  -1  14  10        185.09        181.68         9.61 o
   0  14  10        768.44        783.80        17.55 o
   1  14  10        710.06        711.32        15.72 o
   2  14  10        163.61        157.98         7.75 o
   3  14  10        299.89        294.08        10.43 o
   4  14  10         11.34          2.18         3.56 o
   5  14  10        138.98        131.94         8.49 o
  -8  15  10         34.97         34.23         5.70 o
  -7  15  10         53.80         67.48         6.83 o
  -6  15  10          1.81          4.89         3.99 o
  -5  15  10         11.53         10.33         4.10 o
  -4  15  10       1254.26       1165.76        21.66 o
  -3  15  10          0.25         -2.93         2.93 o
  -2  15  10         99.19        117.08         7.29 o
  -1  15  10        175.40        140.72         8.95 o
   0  15  10        266.88        298.37        10.17 o
   1  15  10        180.93        203.45         8.92 o
   2  15  10        305.35        314.80        12.09 o
   3  15  10         74.66         55.07         7.32 o
   4  15  10         89.29        100.56         7.50 o
   5  15  10          3.38          9.16         4.25 o
  -8  16  10          1.66          1.64         4.36 o
  -7  16  10        397.91        430.18        13.49 o
  -6  16  10        348.79        344.83        11.98 o
  -5  16  10        340.32        380.82        12.11 o
  -4  16  10        288.21        311.62        11.04 o
  -3  16  10         12.79          2.28         3.60 o
  -2  16  10        953.70        960.81        20.88 o
  -1  16  10          0.02          4.19         4.06 o
   0  16  10         43.52         40.10         5.08 o
   1  16  10         58.78         58.97         7.96 o
   2  16  10        627.81        604.96        14.94 o
   3  16  10        190.12        212.68         9.73 o
   4  16  10         26.51         33.12         6.42 o
  -7  17  10         12.75          8.53         4.42 o
  -6  17  10         52.24         50.16         6.15 o
  -5  17  10          7.82          8.74         4.10 o
  -4  17  10        715.47        729.84        16.89 o
  -3  17  10          4.16         11.09         4.04 o
  -2  17  10          2.50          7.85         3.77 o
  -1  17  10        600.40        616.65        17.48 o
   0  17  10        336.81        335.49        11.15 o
   1  17  10        606.21        597.20        14.94 o
   2  17  10        123.63        142.98         8.63 o
   3  17  10         65.20         80.59         5.87 o
   4  17  10          8.01         10.41         4.35 o
  -7  18  10        140.17        149.62         9.03 o
  -6  18  10         29.68         26.90         5.36 o
  -5  18  10         11.78         16.56         4.70 o
  -4  18  10        172.95        179.50         8.88 o
  -3  18  10         30.94         25.02         4.64 o
  -2  18  10         33.04         27.06         5.58 o
  -1  18  10          0.30         -1.24         4.59 o
   0  18  10         69.91         78.66        10.60 o
   1  18  10         11.49         15.84         4.42 o
   2  18  10          0.57         -3.27         3.54 o
   3  18  10        555.60        567.00        13.25 o
  -6  19  10         48.08         48.61         6.36 o
  -5  19  10        180.30        205.78         9.75 o
  -4  19  10          0.14          2.85         3.61 o
  -3  19  10         23.46         21.93         4.56 o
  -2  19  10         50.98         60.82         7.54 o
  -1  19  10         53.24         55.55         7.18 o
   0  19  10        358.77        393.41        12.25 o
   1  19  10          3.26          5.10         4.62 o
   2  19  10          8.27          6.16         5.33 o
   3  19  10          8.28         13.59         4.02 o
  -6  20  10         94.28        105.52        10.31 o
  -5  20  10         73.70         70.72        10.24 o
  -4  20  10          4.37          1.48         3.89 o
  -3  20  10         68.22         64.15         6.46 o
  -2  20  10         20.46         25.38         7.14 o
  -1  20  10        111.87         94.01        14.38 o
   0  20  10          2.75          1.86         3.81 o
   1  20  10         68.75         59.22         6.54 o
   2  20  10         83.27        110.62         7.77 o
  -5  21  10          4.79          5.08         4.41 o
  -4  21  10        171.71        193.83         9.49 o
  -3  21  10        254.05        264.87        12.60 o
  -2  21  10        502.23        575.59        17.86 o
  -1  21  10         62.03         60.60         6.80 o
   0  21  10          4.92          0.24         3.62 o
   1  21  10         34.71         26.59         4.98 o
   2  21  10         14.50          9.02         5.49 o
  -4  22  10         42.49         57.39         6.62 o
  -3  22  10        130.31        139.57         9.83 o
  -2  22  10         87.38         95.12        11.50 o
  -1  22  10          0.78         -0.99         5.62 o
   0  22  10         76.80         81.78         8.04 o
   1  22  10         90.23        129.85        11.83 o
  -2  23  10          1.19          2.96         5.57 o
  -1  23  10         14.08         29.77         8.62 o
  -9   1  11        106.67        129.50         7.35 o
  -8   1  11        229.01        250.66         7.99 o
  -7   1  11        272.53        225.34         7.36 o
  -6   1  11        158.24        184.35         6.68 o
  -5   1  11        205.19        202.29         7.96 o
  -4   1  11        319.14        313.71        10.38 o
  -3   1  11        143.79        145.49         7.47 o
  -2   1  11        209.20        218.52         8.79 o
  -1   1  11          0.75         -2.42         3.05 o
   0   1  11        235.94        237.53         9.14 o
   1   1  11          2.77          9.08         3.66 o
   2   1  11         50.18         52.99         7.02 o
   3   1  11          2.17         -3.09         3.09 o
   4   1  11        220.09        248.88         9.91 o
   5   1  11          1.06          5.64         4.04 o
  -9   2  11          8.40          6.32         3.69 o
  -8   2  11          1.83          5.20         3.52 o
  -7   2  11         64.96         64.86         4.80 o
  -6   2  11        293.83        262.06         7.72 o
  -5   2  11         14.37         21.13         4.05 o
  -4   2  11         82.24         78.61         6.97 o
  -3   2  11          2.63          8.30         4.27 o
  -2   2  11         46.85         45.41         5.19 o
  -1   2  11          0.06         -1.11         3.12 o
   0   2  11         37.54         26.58         4.53 o
   1   2  11        395.20        391.42        13.44 o
   2   2  11         23.59         31.16         4.29 o
   3   2  11        356.67        347.46        11.02 o
   4   2  11         67.42         65.53         6.28 o
   5   2  11        656.12        685.92        16.62 o
  -9   3  11         58.57         67.95         5.95 o
  -8   3  11         14.18         22.39         4.27 o
  -7   3  11         18.47         13.62         3.69 o
  -6   3  11        235.90        206.95         7.88 o
  -5   3  11        296.45        309.57         9.06 o
  -4   3  11        197.46        192.41         7.44 o
  -3   3  11        296.74        283.20         9.87 o
  -2   3  11         15.76         20.58         4.33 o
  -1   3  11        113.47        112.61         6.83 o
   0   3  11        187.07        191.85         8.43 o
   1   3  11         41.44         35.20         6.12 o
   2   3  11         19.61         25.79         4.18 o
   3   3  11         37.36         44.51         5.21 o
   4   3  11        249.66        266.11        10.10 o
   5   3  11          8.03         13.89         4.61 o
  -9   4  11        388.78        447.49        12.10 o
  -8   4  11        193.14        178.48         7.83 o
  -7   4  11          0.06          1.06         3.00 o
  -6   4  11        309.27        292.94        12.66 o
  -5   4  11        817.64        794.08        14.79 o
  -4   4  11        595.47        628.55        12.91 o
  -3   4  11        229.26        224.08         8.97 o
  -2   4  11          1.57         -1.05         3.24 o
  -1   4  11        731.93        698.22        15.48 o
   0   4  11          1.80         -3.07         3.07 o
   1   4  11       1061.23       1113.64        23.58 o
   2   4  11       1210.41       1171.27        20.91 o
   3   4  11        218.83        276.77        10.38 o
   4   4  11        624.48        650.26        15.62 o
   5   4  11        158.92        146.91         8.60 o
  -9   5  11         99.40         90.59         8.91 o
  -8   5  11        162.67        185.41         8.00 o
  -7   5  11        165.74        157.51         8.58 o
  -6   5  11         67.16         65.86         6.40 o
  -5   5  11         60.81         64.51         5.92 o
  -4   5  11        135.10        152.63         7.48 o
  -3   5  11         88.25         96.00         5.64 o
  -2   5  11         54.22         48.63         5.56 o
  -1   5  11         79.07         86.66         6.54 o
   0   5  11          2.10         -1.53         3.24 o
   1   5  11        877.42        891.83        20.75 o
   2   5  11         36.50         33.54         4.80 o
   3   5  11         10.80          7.40         3.34 o
   4   5  11         17.19         26.62         4.67 o
   5   5  11        105.56         85.03         7.07 o
  -9   6  11         84.33         74.78         7.26 o
  -8   6  11        123.99        131.84         8.18 o
  -7   6  11        278.35        319.90        11.24 o
  -6   6  11          3.51          2.40         3.51 o
  -5   6  11         10.78          8.59         3.73 o
  -4   6  11        201.21        230.56         9.18 o
  -3   6  11        400.77        397.23        10.14 o
  -2   6  11          0.00         -2.83         3.07 o
  -1   6  11          0.39          2.15         3.34 o
   0   6  11        406.80        419.80        11.91 o
   1   6  11          8.87         19.56         4.96 o
   2   6  11         61.11         81.50         6.38 o
   3   6  11        154.24        153.39         7.23 o
   4   6  11         16.59         17.80         4.78 o
   5   6  11         35.96         31.49         5.24 o
  -9   7  11        124.16        154.55         8.17 o
  -8   7  11        372.67        390.41        12.75 o
  -7   7  11        545.50        545.24        14.68 o
  -6   7  11        183.10        204.50         9.07 o
  -5   7  11         10.33          4.87         3.87 o
  -4   7  11          4.59          9.79         3.79 o
  -3   7  11        119.93        121.77         8.27 o
  -2   7  11        300.29        316.31        10.88 o
  -1   7  11        139.91        148.15         7.59 o
   0   7  11         30.04         25.42         4.65 o
   1   7  11         11.17         20.17         5.00 o
   2   7  11         79.34        107.58         7.07 o
   3   7  11         25.19         25.33         4.16 o
   4   7  11         15.14         14.96         4.42 o
   5   7  11         76.23         68.97        11.09 o
  -9   8  11         84.60         84.46         7.82 o
  -8   8  11         12.03         11.72         4.61 o
  -7   8  11        112.64        108.96         7.84 o
  -6   8  11        234.62        257.63        10.26 o
  -5   8  11         28.31         41.00         5.34 o
  -4   8  11        169.36        143.91         7.86 o
  -3   8  11          9.27         10.07         4.55 o
  -2   8  11         12.08         19.17         4.36 o
  -1   8  11         10.86          1.35         6.30 o
   0   8  11         83.21         84.93        10.06 o
   1   8  11         35.03         15.42         4.15 o
   2   8  11         86.60        102.88         6.87 o
   3   8  11         12.26          7.13         3.57 o
   4   8  11         98.41         84.42         7.07 o
   5   8  11         30.20         35.17         5.59 o
  -8   9  11        703.61        707.23        17.26 o
  -7   9  11         71.28         75.01         7.25 o
  -6   9  11          4.79         12.87         4.39 o
  -5   9  11        241.37        230.46         9.66 o
  -4   9  11         93.54         91.54        11.02 o
  -3   9  11         76.67         83.07         6.63 o
  -2   9  11        536.22        571.27        14.11 o
  -1   9  11        230.65        240.56        15.24 o
   0   9  11         37.31         32.63         8.62 o
   1   9  11        522.11        454.16        14.48 o
   2   9  11         60.42         62.67         6.03 o
   3   9  11         19.90         16.18         3.80 o
   4   9  11         84.35         84.33         6.41 o
   5   9  11        217.10        262.07        11.16 o
  -8  10  11         18.18         20.13         5.31 o
  -7  10  11        522.85        532.88        14.80 o
  -6  10  11        120.13        105.20        11.45 o
  -5  10  11         21.19          4.59         3.79 o
  -4  10  11        119.56        125.00         7.58 o
  -3  10  11        103.99        123.35         8.25 o
  -2  10  11         10.89          9.35         5.12 o
  -1  10  11          0.24          7.19         3.65 o
   0  10  11        207.20        228.21        13.73 o
   1  10  11        166.69        187.75        10.01 o
   2  10  11         59.07         39.61         6.04 o
   3  10  11        577.03        581.67        13.14 o
   4  10  11          0.94         -0.37         3.35 o
  -8  11  11         56.91         47.36         6.25 o
  -7  11  11         18.46         15.60         4.80 o
  -6  11  11         50.19         48.21         6.20 o
  -5  11  11         27.08         29.01         5.03 o
  -4  11  11          0.59          0.44         3.50 o
  -3  11  11          1.04         -2.10         3.48 o
  -2  11  11        726.38        713.65        16.06 o
  -1  11  11         70.42         74.75         6.29 o
   0  11  11          3.76          4.13         6.90 o
   1  11  11         84.43         90.58         8.24 o
   2  11  11         70.19         66.54         7.19 o
   3  11  11          0.34          4.11         3.83 o
   4  11  11        110.03        126.86         7.33 o
  -8  12  11        100.73        118.48         8.94 o
  -7  12  11         77.45         68.98         9.60 o
  -6  12  11        357.51        361.79        12.33 o
  -5  12  11        227.69        227.87        10.00 o
  -4  12  11        184.82        202.48         9.33 o
  -3  12  11         79.88         88.46         6.75 o
  -2  12  11         17.05         22.21         4.83 o
  -1  12  11        143.04        123.14         8.60 o
   0  12  11         43.52         48.78         9.36 o
   1  12  11         11.25          7.23         4.55 o
   2  12  11         13.96         15.77         4.88 o
   3  12  11          2.64          5.77         4.93 o
   4  12  11        241.41        249.86        12.73 o
  -7  13  11         98.42        101.11         7.94 o
  -6  13  11         63.38         72.83         6.90 o
  -5  13  11        123.94        133.80         8.36 o
  -4  13  11          1.84          1.04         3.70 o
  -3  13  11        565.62        635.11        21.48 o
  -2  13  11         13.96         13.18         4.19 o
  -1  13  11         82.17         84.56         7.80 o
   0  13  11         79.83         81.96         7.84 o
   1  13  11          7.87          2.80         4.96 o
   2  13  11         90.36        109.07         9.10 o
   3  13  11         61.23         62.27         8.06 o
   4  13  11        109.56        157.74         8.99 o
  -7  14  11          2.51          3.34         4.34 o
  -6  14  11         47.46         49.81         6.37 o
  -5  14  11         34.26         39.45         5.61 o
  -4  14  11         26.31         26.70         5.17 o
  -3  14  11        554.95        527.18        16.21 o
  -2  14  11         13.26         10.90         4.12 o
  -1  14  11          0.30          4.44         4.25 o
   0  14  11        570.44        648.27        18.30 o
   1  14  11        331.15        373.91        14.99 o
   2  14  11        233.11        242.19        12.00 o
   3  14  11        529.44        602.95        18.19 o
  -7  15  11         25.89         14.65         8.33 o
  -6  15  11          3.97          3.06         4.40 o
  -5  15  11          1.74          0.35         3.95 o
  -4  15  11         44.23         44.19         6.30 o
  -3  15  11         24.00         36.69         6.61 o
  -2  15  11         61.48         55.49         9.53 o
  -1  15  11          5.60          5.03         4.33 o
   0  15  11          7.40          5.89         4.67 o
   1  15  11         51.93         55.81         8.97 o
   2  15  11         90.21         98.37         8.90 o
   3  15  11        333.65        390.38        15.05 o
  -6  16  11         12.71         11.01         5.55 o
  -5  16  11         15.90          9.30         4.51 o
  -4  16  11         29.54         36.13         5.74 o
  -3  16  11         10.85          4.52         3.92 o
  -2  16  11         49.51         44.40         7.56 o
  -1  16  11        112.09        113.38         9.28 o
   0  16  11         16.95         15.48         5.29 o
   1  16  11         18.60         19.81         5.19 o
   2  16  11          2.17          2.13         5.07 o
  -5  17  11          0.01         -3.62         3.62 o
  -4  17  11         34.26         22.70         5.14 o
  -3  17  11         45.92         36.71         5.75 o
  -2  17  11       1093.58       1164.80        26.30 o
  -1  17  11       1499.94       1647.17        32.38 o
   0  17  11        739.70        739.91        20.20 o
   1  17  11         44.96         60.09         6.58 o
   2  17  11        193.89        180.05        11.17 o
  -5  18  11         15.21         26.38         5.76 o
  -4  18  11          2.96          2.51         3.99 o
  -3  18  11         36.63         44.39         6.26 o
  -2  18  11        105.46        101.90         8.80 o
  -1  18  11         17.78         30.83         5.96 o
   0  18  11         60.87         72.01         8.19 o
   1  18  11         37.72         41.25         5.75 o
  -4  19  11        348.54        389.81        14.98 o
  -3  19  11         37.47         46.01         7.10 o
  -2  19  11         14.00         11.79         5.18 o
  -1  19  11         41.03         40.28         6.53 o
   0  19  11         72.32         79.00        10.38 o
  -8   0  12        233.45        289.60        12.86 o
  -7   0  12         31.03         15.89         6.74 o
  -6   0  12         29.14         27.84         9.85 o
  -5   0  12         93.54        122.24        13.79 o
  -4   0  12        185.37        195.38        12.98 o
  -3   0  12         19.14         19.46         6.27 o
  -2   0  12         27.28         26.95         7.39 o
  -1   0  12         38.85         34.19         7.34 o
   0   0  12         13.31          4.68         7.14 o
   1   0  12         14.69         19.02         6.73 o
   2   0  12         52.42         37.94        10.84 o
   3   0  12        642.99        657.23        32.52 o
   4   0  12       1198.92       1312.11        34.09 o
  -8   1  12       1162.52       1331.93        21.88 o
  -7   1  12        405.26        380.45        10.99 o
  -6   1  12         47.37         45.02         5.97 o
  -5   1  12         19.85         37.59         7.65 o
  -4   1  12         14.98         16.33         4.28 o
  -3   1  12         18.99         23.40         4.66 o
  -2   1  12          1.30          1.56         4.12 o
  -1   1  12         12.36         11.22         4.34 o
   0   1  12          7.28         12.15         4.38 o
   1   1  12         49.90         41.88         5.77 o
   2   1  12        562.04        632.26        22.12 o
   3   1  12         85.38         74.73         9.39 o
   4   1  12          0.11          4.55         4.31 o
  -8   2  12         17.70         19.19         5.77 o
  -7   2  12        290.83        292.58        11.25 o
  -6   2  12        455.46        451.49        13.29 o
  -5   2  12        313.09        336.77        11.54 o
  -4   2  12        981.70        997.71        19.92 o
  -3   2  12        301.08        308.62        10.91 o
  -2   2  12         25.92         25.17         4.80 o
  -1   2  12         27.39         18.70         4.68 o
   0   2  12          2.11         -2.30         3.43 o
   1   2  12        372.45        390.15        14.02 o
   2   2  12         69.27         98.58         9.92 o
   3   2  12        180.83        208.78        10.89 o
   4   2  12         35.34         27.49         5.47 o
  -8   3  12         12.16          4.46         4.31 o
  -7   3  12          0.44          6.24         4.28 o
  -6   3  12         17.72         33.22         5.39 o
  -5   3  12          5.45          6.85         4.42 o
  -4   3  12         11.12         18.80         4.98 o
  -3   3  12          0.15         -2.74         2.98 o
  -2   3  12         84.38         80.14         6.56 o
  -1   3  12          9.57          0.89         3.64 o
   0   3  12         57.42         58.63         6.33 o
   1   3  12         13.37          9.01         4.85 o
   2   3  12         48.35         56.74         7.38 o
   3   3  12        105.39        119.04         9.07 o
   4   3  12        445.76        488.50        16.30 o
  -8   4  12         35.32         36.86         6.63 o
  -7   4  12        256.16        278.51        11.14 o
  -6   4  12          6.45          7.29         3.87 o
  -5   4  12         32.18         41.14         6.89 o
  -4   4  12         27.48         28.38         4.94 o
  -3   4  12         10.74         15.35         4.34 o
  -2   4  12         41.77         37.76         5.36 o
  -1   4  12        132.66        118.44         7.73 o
   0   4  12          1.48          1.15         3.50 o
   1   4  12          8.79          3.87         6.17 o
   2   4  12         17.07          8.73         4.85 o
   3   4  12         40.94         47.20        10.36 o
  -7   5  12         86.94         92.65         7.63 o
  -6   5  12         21.74         24.53         5.13 o
  -5   5  12        233.13        242.65         9.91 o
  -4   5  12          8.60         10.06         5.41 o
  -3   5  12        387.62        416.54        15.04 o
  -2   5  12          2.96          4.01         3.52 o
  -1   5  12         11.10         15.21         4.45 o
   0   5  12        293.05        299.52        10.92 o
   1   5  12         54.69         64.83         7.57 o
   2   5  12        208.71        246.74        11.66 o
   3   5  12        176.68        207.29        11.29 o
  -7   6  12          7.59          2.55         3.95 o
  -6   6  12        111.47        119.46         8.22 o
  -5   6  12        233.17        246.06        10.24 o
  -4   6  12        161.55        162.26        14.36 o
  -3   6  12        101.81        102.87         9.07 o
  -2   6  12         48.65         45.52         6.81 o
  -1   6  12          4.47          1.03         3.71 o
   0   6  12         22.68         21.83         5.35 o
   1   6  12        548.20        584.65        25.47 o
   2   6  12        100.55        126.63        13.12 o
   3   6  12          5.32         -4.09         4.09 o
  -7   7  12         80.36         80.82         7.37 o
  -6   7  12        378.88        379.08        12.72 o
  -5   7  12         11.54         14.14         4.59 o
  -4   7  12        260.15        278.40        11.03 o
  -3   7  12          0.20          6.18         4.61 o
  -2   7  12         41.53         53.71         7.32 o
  -1   7  12         60.07         55.18         7.39 o
   0   7  12        180.07        162.78         9.76 o
   1   7  12          0.77          4.06         4.50 o
   2   7  12          2.52          4.64         4.45 o
   3   7  12         31.45         27.95         6.30 o
  -7   8  12        339.81        361.45        20.48 o
  -6   8  12         60.16         54.26         6.76 o
  -5   8  12       1176.10       1255.05        23.54 o
  -4   8  12        426.34        462.81        13.61 o
  -3   8  12        263.91        302.47        13.40 o
  -2   8  12        133.20        125.39         9.54 o
  -1   8  12         76.73         79.67         8.06 o
   0   8  12          1.74         -3.45         9.85 o
   1   8  12         88.01         69.65         7.94 o
   2   8  12        510.18        498.98        16.38 o
   3   8  12         56.31         65.22         6.91 o
  -7   9  12          3.09         -3.95         3.95 o
  -6   9  12        311.84        376.82        12.79 o
  -5   9  12        148.69        181.08         9.37 o
  -4   9  12         12.22         19.03         4.98 o
  -3   9  12         29.37         26.75         6.10 o
  -2   9  12         13.98         24.79         5.96 o
  -1   9  12        151.90        150.53        12.28 o
   0   9  12         38.34         38.63         8.34 o
   1   9  12        466.12        471.49        27.84 o
   2   9  12          0.59         12.14         6.44 o
   3   9  12          0.18         -3.13         4.35 o
  -6  10  12         59.89         64.55         6.83 o
  -5  10  12        322.01        326.96        13.23 o
  -4  10  12          2.45          2.48         4.18 o
  -3  10  12        278.71        277.62        10.83 o
  -2  10  12          5.92          9.68         4.82 o
  -1  10  12         20.79         14.14         6.63 o
   0  10  12          1.20          2.69         5.68 o
   1  10  12         56.49         85.01        11.09 o
   2  10  12        201.20        182.91        13.41 o
  -6  11  12        206.48        209.78        14.41 o
  -5  11  12          0.96          4.69         4.97 o
  -4  11  12        152.72        179.30         9.39 o
  -3  11  12        109.81        113.50         7.92 o
  -2  11  12        231.75        230.85        12.59 o
  -1  11  12        417.19        502.75        54.19 o
   0  11  12          8.02          6.46         6.09 o
   1  11  12        347.61        361.63        17.88 o
   2  11  12        142.89        144.01        13.57 o
  -6  12  12         12.02         15.71         6.04 o
  -5  12  12         31.47         33.83         5.66 o
  -4  12  12        232.97        231.65        10.42 o
  -3  12  12          3.33          9.47         4.84 o
  -2  12  12          4.87          6.48         5.02 o
  -1  12  12         67.53         78.18        19.46 o
   0  12  12          6.88          8.72         5.74 o
   1  12  12         21.84         23.95         7.48 o
  -5  13  12          0.42         -1.87         3.84 o
  -4  13  12          0.04          5.04         3.98 o
  -3  13  12        254.15        249.81        12.59 o
  -2  13  12        225.33        245.38        12.22 o
  -1  13  12         73.39         57.14         9.89 o
   0  13  12         11.23         17.03        17.00 o
   1  13  12        118.84        117.39        11.84 o
  -4  14  12        245.74        267.25        11.31 o
  -3  14  12         55.05         44.25         6.15 o
  -2  14  12         76.06         71.12         8.35 o
  -1  14  12        107.98         83.40        11.22 o
   0  14  12        270.03        321.03        17.18 o
  -3  15  12        251.81        224.04        10.95 o
  -2  15  12        125.83        116.86         9.58 o
  -1  15  12        337.27        399.51        21.57 o
  -5   1  13         19.93         15.74         4.70 o
  -4   1  13         22.16         20.15         4.96 o
  -3   1  13         29.71         16.82         4.76 o
  -2   1  13        133.75        154.81         8.96 o
  -1   1  13        165.31        194.59         9.79 o
   0   1  13         25.69         18.72         5.07 o
   1   1  13          2.62          5.30         9.36 o
  -5   2  13        144.95        150.49        12.26 o
  -4   2  13        454.97        501.52        14.73 o
  -3   2  13         45.64         52.15         7.18 o
  -2   2  13        279.87        306.42        11.68 o
  -1   2  13         97.16        116.25         8.37 o
   0   2  13          0.09         -0.61         3.69 o
   1   2  13         14.66         11.01         5.12 o
  -5   3  13        338.08        347.30        14.75 o
  -4   3  13          0.00          6.73         5.47 o
  -3   3  13          0.25          2.14         3.89 o
  -2   3  13         35.45         52.16         6.31 o
  -1   3  13         37.46         37.16         7.75 o
   0   3  13        115.63        114.25        10.90 o
   1   3  13          1.64         -3.86         4.61 o
  -5   4  13          2.91          7.38         5.26 o
  -4   4  13        307.84        306.29        14.04 o
  -3   4  13        241.77        267.70        13.20 o
  -2   4  13        542.54        563.39        15.33 o
  -1   4  13        155.88        158.15         9.25 o
   0   4  13         37.83         41.22         6.49 o
   1   4  13         21.86         34.86         6.81 o
  -5   5  13        116.93        107.83        11.78 o
  -4   5  13         40.53         38.12         7.94 o
  -3   5  13         71.13         72.84         8.59 o
  -2   5  13         55.38         44.55         8.29 o
  -1   5  13         32.47         31.60         5.68 o
   0   5  13        151.51        145.97        14.13 o
  -5   6  13         47.62         55.41         9.81 o
  -4   6  13        391.48        401.64        15.98 o
  -3   6  13          2.17          4.49         5.36 o
  -2   6  13        134.26        174.97        11.33 o
  -1   6  13          4.92         16.30         5.67 o
   0   6  13        230.64        241.13        25.61 o
  -4   7  13        160.88        188.59        15.12 o
  -3   7  13         74.96         72.48         8.71 o
  -2   7  13         50.88         53.07         8.01 o
  -1   7  13         19.76         21.69         7.48 o
   0   7  13         80.99         98.61        16.01 o
  -4   8  13        137.33        150.78        20.45 o
  -3   8  13        259.08        277.60        16.08 o
  -2   8  13          0.08         -1.24         4.92 o
  -1   8  13        109.60        117.98        13.24 o
  -3   9  13        153.84        156.67        19.21 o
  -2   9  13         57.61         70.04        11.22 o
                                                
