# Supplementary material for: Crystal structure of (1S,2R,6R,7R,8S,12S)-4,10,17-triphenyl-15-thia-4,10-diaza­penta­cyclo[5.5.5.01,16.02,6.08,12]hepta­deca-13,16-diene-3,5,9,11-tetrone p-xylene hemisolvate
Source: Acta Crystallogr Sect E Struct Rep Online. 2014 Nov 21;70(Pt 12):550–4. doi: 10.1107/S1600536814025094 (PMC4257460; doi:10.1107/S1600536814025094)
Supplement: Supplementary file 3 [file e-70-00550-Isup3.cml]

<?xml version="1.0"?>
<cml xmlns="http://www.xml-cml.org/schema">
<molecule>
<atomArray>
<atom elementType="C" id="a804" x2="11.6249" y2="-17.2729"/>
<atom elementType="C" id="a806" x2="13.096" y2="-16.8787"/>
<atom elementType="C" id="a808" x2="14.6055" y2="-17.2345"/>
<atom elementType="C" id="a810" x2="12.3864" y2="-15.9539"/>
<atom elementType="C" id="a812" x2="15.2518" y2="-15.9539"/>
<atom elementType="C" id="a814" x2="13.8575" y2="-15.5597"/>
<atom elementType="C" id="a819" x2="13.2111" y2="-15.2789"/>
<atom elementType="C" id="a821" x2="13.8575" y2="-14.2286"/>
<atom elementType="C" id="a843" x2="12.7018" y2="-18.1579"/>
<atom elementType="C" id="a845" x2="11.4596" y2="-18.6891"/>
<atom elementType="S" hydrogenCount="0" id="a847" x2="10.4978" y2="-18.1879"/>
<atom elementType="C" id="a864" x2="14.9338" y2="-18.6349"/>
<atom elementType="N" hydrogenCount="0" id="a866" x2="16.0181" y2="-18.0155"/>
<atom elementType="C" id="a868" x2="15.9356" y2="-16.8462"/>
<atom elementType="C" id="a874" x2="13.3082" y2="-13.2997"/>
<atom elementType="N" hydrogenCount="0" id="a876" x2="12.1261" y2="-13.4545"/>
<atom elementType="C" id="a878" x2="12.1836" y2="-14.5447"/>
<atom elementType="O" hydrogenCount="0" id="a884" x2="11.263" y2="-14.9917"/>
<atom elementType="O" hydrogenCount="0" id="a886" x2="13.6448" y2="-12.4333"/>
<atom elementType="O" hydrogenCount="0" id="a890" x2="16.7604" y2="-16.2877"/>
<atom elementType="R" id="a892" x2="11.1764" y2="-12.4538"/>
<atom elementType="R" id="a897" x2="11.1442" y2="-15.9479"/>
<atom elementType="O" hydrogenCount="0" id="a899" x2="14.6092" y2="-19.7307"/>
<atom elementType="R" id="a905" x2="16.8093" y2="-19.1439"/>
</atomArray>
<bondArray>
<bond atomRefs2="a804 a806" id="b807" order="1"/>
<bond atomRefs2="a806 a808" id="b809" order="1"/>
<bond atomRefs2="a804 a810" id="b811" order="2"/>
<bond atomRefs2="a808 a812" id="b813" order="1"/>
<bond atomRefs2="a810 a814" id="b815" order="1"/>
<bond atomRefs2="a814 a812" id="b818" order="1"/>
<bond atomRefs2="a806 a819" id="b820" order="1"/>
<bond atomRefs2="a814 a821" id="b822" order="1"/>
<bond atomRefs2="a821 a819" id="b825" order="1"/>
<bond atomRefs2="a806 a843" id="b844" order="1"/>
<bond atomRefs2="a843 a845" id="b846" order="2"/>
<bond atomRefs2="a845 a847" id="b848" order="1"/>
<bond atomRefs2="a804 a847" id="b852" order="1"/>
<bond atomRefs2="a808 a864" id="b870" order="1"/>
<bond atomRefs2="a864 a866" id="b871" order="1"/>
<bond atomRefs2="a866 a868" id="b872" order="1"/>
<bond atomRefs2="a868 a812" id="b873" order="1"/>
<bond atomRefs2="a821 a874" id="b880" order="1"/>
<bond atomRefs2="a874 a876" id="b881" order="1"/>
<bond atomRefs2="a876 a878" id="b882" order="1"/>
<bond atomRefs2="a878 a819" id="b883" order="1"/>
<bond atomRefs2="a878 a884" id="b885" order="2"/>
<bond atomRefs2="a874 a886" id="b887" order="2"/>
<bond atomRefs2="a868 a890" id="b891" order="2"/>
<bond atomRefs2="a876 a892" id="b893" order="1"/>
<bond atomRefs2="a810 a897" id="b898" order="1"/>
<bond atomRefs2="a864 a899" id="b900" order="2"/>
<bond atomRefs2="a866 a905" id="b906" order="1"/>
</bondArray>
</molecule>
<molecule>
<atomArray>
<atom elementType="C" id="a910" x2="20.8247" y2="-15.4284"/>
<atom elementType="C" id="a912" x2="20.8247" y2="-16.5902"/>
<atom elementType="C" id="a914" x2="21.8309" y2="-17.1712"/>
<atom elementType="C" id="a916" x2="22.837" y2="-16.5902"/>
<atom elementType="C" id="a918" x2="22.837" y2="-15.4284"/>
<atom elementType="C" id="a920" x2="21.8309" y2="-14.8475"/>
<atom elementType="R" id="a928" x2="21.8309" y2="-13.6857"/>
<atom elementType="R" id="a930" x2="21.8309" y2="-18.333"/>
</atomArray>
<bondArray>
<bond atomRefs2="a910 a912" id="b922" order="2"/>
<bond atomRefs2="a912 a914" id="b923" order="1"/>
<bond atomRefs2="a914 a916" id="b924" order="2"/>
<bond atomRefs2="a916 a918" id="b925" order="1"/>
<bond atomRefs2="a918 a920" id="b926" order="2"/>
<bond atomRefs2="a920 a910" id="b927" order="1"/>
<bond atomRefs2="a920 a928" id="b929" order="1"/>
<bond atomRefs2="a914 a930" id="b931" order="1"/>
</bondArray>
</molecule>
</cml>
